# Supplementary material for: Transcriptomic profiling of the human brain reveals that altered synaptic gene expression is associated with chronological aging
Source: Sci Rep. 2017 Dec 4;7:16890. doi: 10.1038/s41598-017-17322-0 (PMC5715102; doi:10.1038/s41598-017-17322-0)
Supplement: Supplementary file 2 — Supplementary file 1 [file 41598_2017_17322_MOESM2_ESM.csv]

ID	RIN	PMI	Gender	Age	Batch
UMARY.1037.FCTX	8.4	11	2	19	6
UMARY.1038.FCTX	9.5	7	1	24	6
UMARY.1101.FCTX	5.8	7	1	19	5
UMARY.1259.FCTX	7.7	8	2	24	4
UMARY.1266.FCTX	7.7	15	2	42	3
UMARY.1274.FCTX	8.3	10	2	49	3
UMARY.1277.FCTX	8	20	2	35	5
UMARY.1322.FCTX	8.9	25	2	16	3
UMARY.1323.FCTX	7.7	25	2	16	4
UMARY.1362.FCTX	8.7	19	2	48	1
UMARY.1365.FCTX	8.8	17	2	28	5
UMARY.1378.FCTX	7.9	30	2	55	3
UMARY.1379.FCTX	7.8	15	1	53	1
UMARY.1403.FCTX	7.3	19	2	21	5
UMARY.1410.FCTX	8.5	16	2	45	1
UMARY.1428.FCTX	8.7	14	2	45	5
UMARY.1429.FCTX	7.8	9	2	18	1
UMARY.1441.FCTX	7.9	28	2	51	1
UMARY.1455.FCTX	7.7	7	1	25	3
UMARY.1461.FCTX	8.3	13	2	31	2
UMARY.1464.FCTX	7.9	19	2	42	1
UMARY.1475.FCTX	8.9	3	2	20	3
UMARY.1539.FCTX	8.3	23	1	33	1
UMARY.165.FCTX	9.2	20	2	15	1
UMARY.1672.FCTX	8.6	28	2	19	4
UMARY.1675.FCTX	8.3	25	2	32	6
UMARY.1743.FCTX	8.9	23	1	44	4
UMARY.1744.FCTX	8.2	9	1	48	3
UMARY.1823.FCTX	5.5	18	2	15	5
UMARY.1831.FCTX	8.9	17	2	44	6
UMARY.1841.FCTX	8.6	14	2	19	1
UMARY.1845.FCTX	8.5	29	1	18	2
UMARY.1859.FCTX	9.2	20	2	30	5
UMARY.1861.FCTX	9.5	19	2	54	3
UMARY.257.FCTX	6.7	32	1	25	1
UMARY.260.FCTX	8.1	36	2	45	2
UMARY.26.FCTX	8.7	16	1	18	2
UMARY.305.FCTX	9.1	12	2	17	1
UMARY.4540.FCTX	8.2	23	2	25	5
UMARY.4591.FCTX	9.2	14	1	16	3
UMARY.4598.FCTX	6.8	6	2	45	5
UMARY.4669.FCTX	7.9	16	2	16	2
UMARY.4781.FCTX	8.1	17	2	45	2
UMARY.4906.FCTX	9.4	13	1	16	2
UMARY.5088.FCTX	8.9	23	2	66	1
UMARY.5117.FCTX	8.7	5	2	50	2
UMARY.5123.FCTX	7	24	2	61	3
UMARY.5171.FCTX	8.4	5	2	79	6
UMARY.5179.FCTX	8.6	22	2	52	5
UMARY.544.FCTX	8.8	11	2	38	3
UMARY.630.FCTX	8.8	25	2	19	4
UMARY.634.FCTX	8.1	6	2	46	2
UMARY.671.FCTX	7.6	25	2	17	2
UMARY.689.FCTX	8.6	9	1	19	2
UMARY.794.FCTX	7.5	21	1	51	3
UMARY.818.FCTX	7.1	10	2	27	1
