# Supplementary material for: Transcriptomic profiling of the human brain reveals that altered synaptic gene expression is associated with chronological aging
Source: Sci Rep. 2017 Dec 4;7:16890. doi: 10.1038/s41598-017-17322-0 (PMC5715102; doi:10.1038/s41598-017-17322-0)
Supplement: Supplementary file 4 — Supplementary file 3 [file 41598_2017_17322_MOESM4_ESM.csv]

	transcript	symbol	chr	moduleColor	GS.Age	p.GS.Age	MM.brown	p.MM.brown	MM.royalblue	p.MM.royalblue	MM.green	p.MM.green	MM.tan	p.MM.tan	MM.purple	p.MM.purple	MM.darkturquoise	p.MM.darkturquoise	MM.lightyellow	p.MM.lightyellow	MM.grey60	p.MM.grey60	MM.magenta	p.MM.magenta	MM.blue	p.MM.blue	MM.red	p.MM.red	MM.salmon	p.MM.salmon	MM.midnightblue	p.MM.midnightblue	MM.lightgreen	p.MM.lightgreen	MM.pink	p.MM.pink	MM.darkred	p.MM.darkred	MM.black	p.MM.black	MM.lightcyan	p.MM.lightcyan	MM.cyan	p.MM.cyan	MM.greenyellow	p.MM.greenyellow	MM.turquoise	p.MM.turquoise	MM.darkgreen
uc021tyg.1	uc021tyg.1	AK124465	chr17	black	0.661652648006428	2.82502270339039e-08	-0.788548408174798	5.37674339014923e-13	-0.264472514737902	0.0488704515434931	0.677189717494755	9.99050456745802e-09	0.27053922471319	0.0437324594900755	-0.662244665012158	2.71834100682356e-08	-0.589237959170721	1.7738791656831e-06	0.389879910358689	0.00297504348183003	-0.357943003107685	0.0067574463274606	0.712447821492269	7.35807722078399e-10	-0.663436115582845	2.51504341994818e-08	0.402155930757642	0.00212318119555335	0.480538476980043	0.00017798874096231	-0.430418808644216	0.000929159593495497	-0.574894475926141	3.58768289532266e-06	0.378027184390061	0.00407212313210742	0.166895379577827	0.218919571296019	0.66681203421189	2.01402300803222e-08	0.303677952076222	0.0228887201393131	0.123878831315746	0.363019626201935	-0.547691170384129	1.24984001086217e-05	-0.31519407475534	0.0179737789296356	-0.249855871874508
uc002ihq.3	uc002ihq.3	GFAP	chr17	black	0.655074056519109	4.30849747342425e-08	-0.754009971352573	1.96919337260727e-11	-0.245664694286105	0.0680008279350473	0.628110690243199	2.19345255713445e-07	0.246601795626183	0.0669237407031818	-0.685520822070069	5.57384350036444e-09	-0.613368840071022	5.00938747180251e-07	0.435973884578948	0.000783147068198932	-0.296581534877323	0.0264489760414609	0.658752473209586	3.40711130698e-08	-0.609337111511745	6.23321051732488e-07	0.335741149271578	0.0114164208296616	0.450772209336853	0.000489566711944359	-0.496422947810059	9.97550466487003e-05	-0.539906489243825	1.751499431604e-05	0.306147409536092	0.0217487451520678	0.110851117241278	0.416025900667964	0.681807439196881	7.24663363622876e-09	0.326084756149313	0.0141826457896313	0.0428282481326144	0.753967297642194	-0.544524144553094	1.43521774761491e-05	-0.236773913392164	0.0789231741004474	-0.202451548219096
uc003xbv.3	uc003xbv.3	SORBS3	chr8	black	0.651363773233729	5.44189234579839e-08	-0.791053373617367	4.03540619838958e-13	-0.230873583305964	0.0869067120230627	0.692877977741597	3.27585160999952e-09	0.306150693987384	0.0217472615366926	-0.662844964304616	2.61405082182286e-08	-0.704848456293327	1.33299944201219e-09	0.369661486214939	0.00504776295853539	-0.284214629562222	0.0337629652606776	0.704940920316475	1.32354492855786e-09	-0.68103147096165	7.65148299314062e-09	0.311691881125149	0.0193631148159783	0.582468935190941	2.48369381558455e-06	-0.489908604354882	0.000126926612964805	-0.611933629298146	5.41661825318404e-07	0.39063503608064	0.00291500418660636	0.103175337755793	0.449228269004369	0.715189806777352	5.91036685812809e-10	0.467867011790784	0.000276922421777397	0.163933946525469	0.22732120486222	-0.606354425639721	7.31301016933666e-07	-0.329878082578784	0.0130341532399518	-0.127106392350448
uc003xbw.4	uc003xbw.4	SORBS3	chr8	black	0.645274502142083	7.92932726468637e-08	-0.770287508180168	3.90013559785586e-12	-0.225850884848207	0.0941903035296307	0.657775165119241	3.62749336229354e-08	0.30299410215219	0.0232131813394142	-0.676883250956567	1.0203618374865e-08	-0.684880916649484	5.83331448809141e-09	0.394967099360495	0.00259087873008151	-0.275576855685317	0.0398107321202243	0.675452048227349	1.12569216163899e-08	-0.643728387065475	8.71307386196581e-08	0.294422941884605	0.0276200323840302	0.545215348453385	1.39271055921748e-05	-0.501350805738103	8.2867034741741e-05	-0.571615381221625	4.19496718827291e-06	0.343510573140058	0.00954150156161965	0.0770228051108823	0.572600930544422	0.710808443534046	8.37780241853739e-10	0.422427871523102	0.00118226646138823	0.11680895078143	0.391255222293757	-0.589228716414824	1.77470383943553e-06	-0.282533140366853	0.0348762898071581	-0.104344695731836
uc003guv.4	uc003guv.4	PDS5A	chr4	black	0.617733634998794	3.9401340713413e-07	-0.57881814572126	2.9687863159135e-06	-0.293346475728122	0.02822007539017	0.522134255245229	3.67038561333316e-05	0.273890656871651	0.0410897742717901	-0.560847784625672	6.9291424390134e-06	-0.46318249595319	0.000324682935961003	0.454546847504389	0.000432791532765778	-0.229752461564826	0.0884929020231371	0.368312521344309	0.00522295689546041	-0.363116280954438	0.00594868837753034	0.218950775467418	0.104961474645347	0.322460209036414	0.0153600361679078	-0.421258160064817	0.00122410279552828	-0.324984228479647	0.0145316686746348	0.177416605147073	0.190830894531442	0.0937876828243206	0.491748238706657	0.307549243592822	0.0211232533472305	0.258035778677592	0.0548496472477901	-0.0914310501914277	0.50274221562134	-0.282357745830957	0.0349941540476832	-0.0444499708043893	0.744960368120034	-0.0926108847830698
uc011dur.2	uc011dur.2	UBR2	chr6	black	0.613461454652813	4.98411945104246e-07	-0.632259311558167	1.72502281052596e-07	-0.248163740588158	0.0651588450610871	0.495954006787891	0.000101516468237051	0.137455655230936	0.312385466055611	-0.713160124756708	6.95268179935511e-10	-0.499979208002007	8.72823330113313e-05	0.602367784419868	9.03098322550115e-07	-0.312625521053974	0.0189841055974527	0.479353339421692	0.000185637175181925	-0.475103329197948	0.000215599139289326	0.301195348680537	0.02408520268941	0.114638799849377	0.40017543486514	-0.431126547258864	0.000909286242340683	-0.235037896963302	0.0812094288792285	0.103722800804141	0.446812864714779	0.213166673366461	0.114702401062922	0.472422162760336	0.000236705140217174	0.279420698621904	0.0370174429034936	-0.0633159710927191	0.64293979524239	-0.514709667007102	4.93969726875334e-05	-0.0145492519692251	0.915243914421652	-0.297562055191264
uc002jpj.3	uc002jpj.3	ITGB4	chr17	black	0.605097497530957	7.81850001229828e-07	-0.771432264868279	3.46313956162982e-12	-0.13356177232024	0.326421252683831	0.665071323603614	2.25926016480345e-08	0.192613915921106	0.154957235431049	-0.590234597947329	1.68702429136025e-06	-0.553224023227992	9.78242054878468e-06	0.300253325622387	0.0245527949201858	-0.330831726407409	0.0127583273979107	0.74914175732737	3.11987739488386e-11	-0.67618566067694	1.07048227890912e-08	0.335805797632824	0.011399595686557	0.597707300155913	1.15158772347708e-06	-0.429205982988848	0.000964126717362836	-0.693610731578221	3.10427986512776e-09	0.437902851370153	0.000737507252177821	0.138186368182141	0.309795290443584	0.769402182220318	4.27356883587659e-12	0.360373055397314	0.00636631160374341	0.13269897432515	0.32958433752801	-0.560607717765179	7.00570990982993e-06	-0.379408625550063	0.0039281289757813	-0.189665022979367
uc002jpi.4	uc002jpi.4	ITGB4	chr17	black	0.6046908875582	7.98889883099939e-07	-0.770201522655675	3.93499587028517e-12	-0.132276835864447	0.331138935947867	0.66265865012418	2.64600871328788e-08	0.190374419217701	0.159905276704891	-0.591554307984676	1.57811495752204e-06	-0.551995051492145	1.03334623052438e-05	0.302656287435348	0.0233748884533033	-0.330078657923507	0.0129757182974526	0.747563745109213	3.61364523524896e-11	-0.674381291791293	1.21111687834365e-08	0.334971683980032	0.0116183295984168	0.596493185409407	1.22609564415913e-06	-0.432108565730626	0.000882345027687491	-0.692720083115118	3.31397779895269e-09	0.434852087828617	0.000810845672507678	0.135409443947739	0.319712274713169	0.769101901422378	4.40777909889334e-12	0.361080085407397	0.00625629372048197	0.128607035721223	0.34484728449188	-0.561029916603397	6.87157233197858e-06	-0.376088408990033	0.00428205674417831	-0.188100568541862
uc002jph.3	uc002jph.3	ITGB4	chr17	black	0.60191588789173	9.24792032234078e-07	-0.769203089572964	4.36211135384002e-12	-0.130830189027216	0.336501356581293	0.661596052246325	2.83542528793652e-08	0.189613326941356	0.161613021626273	-0.589838707973285	1.72103871081741e-06	-0.548454817893613	1.2085933898757e-05	0.301437573575751	0.0239661895923112	-0.331090539704821	0.0126843416368354	0.747294718813815	3.7049052414056e-11	-0.673059103536052	1.32504767305929e-08	0.335646107779399	0.0114411948681363	0.596772956966639	1.20853769950237e-06	-0.430803524223942	0.000918308776257781	-0.693807556119189	3.05966256026484e-09	0.435180764156803	0.000802640150049486	0.135639521741454	0.318883034512637	0.767517557764394	5.18492889291576e-12	0.360252949858398	0.00638516785051949	0.126567316977535	0.352616415108702	-0.558614825369551	7.67235616088347e-06	-0.376469521323504	0.00424005193372442	-0.18809990891435
uc002jpg.3	uc002jpg.3	ITGB4	chr17	black	0.601062508571856	9.67094412302535e-07	-0.769725941507504	4.13322445876197e-12	-0.130754649676355	0.336782848490779	0.663707315106873	2.47081465106882e-08	0.191161367402663	0.158153499507558	-0.585795381285059	2.10706306152221e-06	-0.545574217138671	1.37110399236741e-05	0.296828973710136	0.0263174416670821	-0.332717785971808	0.0122275695652986	0.748756010847746	3.2342888604329e-11	-0.673654081332941	1.27258213036126e-08	0.337648137227418	0.0109290228604793	0.602193431053462	9.11411306410169e-07	-0.428189603862349	0.000994337192029619	-0.699418980182984	2.01514315817643e-09	0.440418757496677	0.000681590578339499	0.136755305535037	0.314880988074858	0.766105174891443	5.98611975934973e-12	0.358251627738133	0.00670663508423489	0.127173742142396	0.350295426769587	-0.554560925890834	9.21402480528335e-06	-0.381132673581902	0.00375473882282658	-0.187897454682143
uc003nzd.5	uc003nzd.5	C4B_2	chr6	black	0.600458904653897	9.98100368279463e-07	-0.751185566152485	2.57509012143797e-11	-0.190994693142599	0.15852333872127	0.703263166156006	1.50538280076015e-09	0.250591790219303	0.0624895730935677	-0.502169377867533	8.03306651373381e-05	-0.508627133023603	6.26848338558153e-05	0.22150346425704	0.100871100089812	-0.338585646013666	0.0106960711013614	0.71191010353221	7.67883175056919e-10	-0.65779090001842	3.62384119753462e-08	0.373887619753687	0.00453186781631468	0.643849420940039	8.64918504127015e-08	-0.363691852898568	0.00586417450715365	-0.716095379270729	5.49473715055529e-10	0.502380364907852	7.96885745086447e-05	0.169545997657733	0.211585673055924	0.616446300277816	4.2308688323784e-07	0.442007658366974	0.000648279441974093	0.179254128879096	0.18620268855223	-0.468542108388093	0.00027059378557298	-0.442057469507854	0.000647259360390762	-0.19009374542764
uc003aki.3	uc003aki.3	LIMK2	chr22	black	0.59956132321537	1.0459300639542e-06	-0.754535211441029	1.87262362807642e-11	-0.144597693164954	0.287661869719981	0.66651808208712	2.05359311306542e-08	0.162730479906585	0.230798470427331	-0.614588155538792	4.68613007960311e-07	-0.532852529531737	2.36104951628063e-05	0.385679971830208	0.00332941178573077	-0.335952996089387	0.0113613661392619	0.713503171235833	6.76507796474184e-10	-0.693519165047436	3.12524567349379e-09	0.388768877759991	0.00306537392879455	0.515954727243829	4.70195671857647e-05	-0.446566892273663	0.000560701318512536	-0.61124005048226	5.62434001381324e-07	0.40403646567911	0.00201397959103846	0.165201398097368	0.223698486323501	0.618564739146428	3.76249740782041e-07	0.40605354064374	0.0019024418195034	0.0471060669378641	0.730282048512806	-0.589067591531172	1.78913762996259e-06	-0.30290094417081	0.0232576802032846	-0.287628926794573
uc003akh.3	uc003akh.3	LIMK2	chr22	black	0.594188244016941	1.38009115488662e-06	-0.74758462623909	3.60665189683392e-11	-0.125764750909867	0.355702601233591	0.663198587619985	2.55439271717496e-08	0.151143656010992	0.26616055084961	-0.603408442318811	8.54937155784771e-07	-0.538304907495895	1.87548074881711e-05	0.37437721507781	0.00447521093343004	-0.3203578657781	0.0160805313591506	0.712572409455489	7.28559148013207e-10	-0.694533906159866	2.9002003644909e-09	0.374460863101558	0.00446559365933481	0.533630747988198	2.28527669113976e-05	-0.453454765473383	0.000448570242841016	-0.62632081269006	2.43035849083161e-07	0.40869759681269	0.00176459516614318	0.155040403111767	0.253885126085075	0.627014795594782	2.33578905541315e-07	0.431472498335567	0.000899711884374205	0.0419624969385901	0.75878905521547	-0.592821532295214	1.4797466683224e-06	-0.307698386220883	0.0210576120974441	-0.27992960030136
uc011aln.2	uc011aln.2	LIMK2	chr22	black	0.588668312478449	1.82537914835777e-06	-0.745620014067143	4.32415699982585e-11	-0.11819729571767	0.385610621256799	0.66455847981189	2.3367145015198e-08	0.150536822587887	0.268107306954412	-0.594467521148557	1.36051453985527e-06	-0.539320053494823	1.79598829208933e-05	0.362266336675147	0.0060754397118795	-0.316169283058178	0.01760236157864	0.715999516920002	5.53738795117617e-10	-0.697677233000465	2.29637477530813e-09	0.368652764427965	0.00517827250762929	0.544133667688137	1.45975913473421e-05	-0.448237401137619	0.000531394304787989	-0.633527826348275	1.60171219029299e-07	0.417207995777066	0.00137942212810479	0.155402901946222	0.252762995165334	0.635170515266359	1.45430549785074e-07	0.425493003345094	0.00107865948421671	0.048639946986887	0.721848551995617	-0.592403675730467	1.51153161013657e-06	-0.316256510844646	0.0175694609232539	-0.27690225117347
uc003akk.3	uc003akk.3	LIMK2	chr22	black	0.588545551264062	1.83665883822703e-06	-0.745577533606337	4.34107582590706e-11	-0.117988517568998	0.386456348637583	0.664504902421914	2.344949071575e-08	0.150324504341703	0.268790675497882	-0.594337434811359	1.36960076226783e-06	-0.539032392826966	1.81819135578898e-05	0.361943137702116	0.00612425479513896	-0.316594597326356	0.0174424356936339	0.716158521349587	5.46681437024894e-10	-0.697861712228371	2.2649175736531e-09	0.368897822932985	0.00514629707175475	0.544097159996991	1.46207339487267e-05	-0.447916919849221	0.000536906852112429	-0.633564823055316	1.59824319647178e-07	0.41732192504427	0.00137482233145796	0.155482266149377	0.252517768678658	0.635243383215131	1.44807153013543e-07	0.425316551751588	0.00108439481033826	0.049120619737781	0.719212436036985	-0.592489758047519	1.50493193416979e-06	-0.316540916289344	0.0174625522204746	-0.276979852708633
uc003nyz.5	uc003nyz.5	C4B_2	chr6	black	0.587411879416552	1.94394243628755e-06	-0.730335924063306	1.6803827059142e-10	-0.183550624447541	0.175696874555359	0.687299451783951	4.9087039614977e-09	0.253923441107069	0.0589707263868119	-0.491740693791914	0.000118670468121931	-0.518909056277927	4.17938906202434e-05	0.210352064113803	0.119685624461623	-0.309555005387243	0.0202548211308487	0.686637914646685	5.14681512111846e-09	-0.635391290755432	1.43549490830431e-07	0.336717641986333	0.011164551180494	0.629383586311291	2.03835332727822e-07	-0.362087873540466	0.00610235201591961	-0.697576435106324	2.31373683319141e-09	0.486269505738474	0.000144905649905037	0.16105341793816	0.235705132099114	0.614793876708905	4.63355620733986e-07	0.443247865008083	0.000623308742560461	0.172534086376827	0.203527027319698	-0.451893065501972	0.000472041142844298	-0.425630641943106	0.00107420466547311	-0.176920089836427
uc001iqk.3	uc001iqk.3	NEBL	chr10	black	0.576331296143931	3.34829485000685e-06	-0.622839437015443	2.9614565685437e-07	-0.181257145662342	0.181250111406122	0.59751544084146	1.163073191103e-06	0.365402070984962	0.00561922887215836	-0.477227530300773	0.000200112545121746	-0.817791792818463	1.44661639148153e-14	0.204724910381665	0.130140342592573	0.0414482491277379	0.761657467334255	0.552385004400115	1.01555738388165e-05	-0.544380848486619	1.44417913247033e-05	-0.00402322795082623	0.976523132276891	0.344729959719658	0.00927290664986252	-0.282638107768257	0.0348059099418828	-0.381632838771395	0.00370571814415646	0.376744144006532	0.0042100095515411	0.279053912879872	0.0372767820872544	0.771477689724707	3.44679890914774e-12	0.295379330509032	0.0270959293439317	0.184005101248874	0.174611245456777	-0.451324703234292	0.000480855627080519	-0.288075043235928	0.0313183378046436	-0.237392403463088
uc021pnu.1	uc021pnu.1	NEBL	chr10	black	0.57631385356506	3.35110952361235e-06	-0.623150011762122	2.90998409287744e-07	-0.181112780232877	0.181603853183416	0.598170891766098	1.12427127735008e-06	0.365466644621165	0.00561015874024099	-0.476753411165627	0.000203478337708818	-0.817548512400308	1.49469416216887e-14	0.203960435743462	0.131612213985055	0.041139518584571	0.763381062042733	0.553099033201843	9.83719133560958e-06	-0.544981872758549	1.40693645678158e-05	-0.00352226356463001	0.979445752117624	0.34563739813004	0.00907730303820168	-0.282147944150004	0.0351355736052722	-0.382541966941631	0.00361806148358439	0.377767229757655	0.00409973385537655	0.279428756952405	0.037011761992688	0.771623432142549	3.39486502189816e-12	0.29548940465157	0.0270361473486128	0.184723560048084	0.172904972734745	-0.451336411503939	0.000480672554171188	-0.289176357891455	0.0306486209708495	-0.237663723262449
uc003mlw.1	uc003mlw.1	GFPT2	chr5	black	0.570747171565137	4.37107409395889e-06	-0.445162180296911	0.000586468829558785	-0.265193927377515	0.0482348144717293	0.471924071960995	0.000240827530084679	0.36387910935861	0.00583690645639115	-0.278229032754644	0.037865515079148	-0.436991877858621	0.000758753176061037	0.0874664988171972	0.521518200751717	-0.0590883333455073	0.665318548372494	0.320994050445364	0.0158595191233561	-0.275938288314954	0.0395408902901174	0.00880324084885493	0.948657454204433	0.303657617285541	0.0228983127121295	-0.119040689103171	0.382205369534302	-0.290292468909467	0.0299821426919507	0.29828371562153	0.0255551844836707	0.211372922675145	0.11785950707308	0.381183670495794	0.00374971458290001	0.188805454242927	0.163440334654964	0.159445680501139	0.24047586778407	-0.110183794626488	0.418855307578617	-0.2277125784129	0.0914370571228218	-0.0607411956299445
uc003yks.2	uc003yks.2	UBR5	chr8	black	0.568350719527009	4.89352297318707e-06	-0.682122646197221	7.08802854017755e-09	-0.140783903770439	0.300699698851087	0.63879197748789	1.17312177168077e-07	0.175598363548242	0.195490971536342	-0.601802589872923	9.3030689970031e-07	-0.714744538595452	6.12548927221611e-10	0.381185861346415	0.00374949887235156	-0.126128862576861	0.354300400546867	0.611116346910092	5.6621632022283e-07	-0.606091061251619	7.41632264702344e-07	0.163799335379297	0.227708333692083	0.503320590881046	7.68841147971829e-05	-0.507341549559694	6.58839553621704e-05	-0.547644926797539	1.25237917138084e-05	0.33037672589233	0.0128892962213177	0.13663992785622	0.31529332606694	0.691914489739424	3.51511954020304e-09	0.518661628293804	4.22100819043268e-05	0.070810695726558	0.604040444641788	-0.581626877037609	2.5885255774216e-06	-0.236925317831382	0.0787262187619595	-0.180680657214568
uc003ykr.2	uc003ykr.2	UBR5	chr8	black	0.568232258172003	4.92079741567401e-06	-0.681991154621308	7.15378946510221e-09	-0.140734084859854	0.300872502125088	0.638441565624415	1.19791264765684e-07	0.17489745095746	0.197308856111693	-0.602361562739259	9.03393741623619e-07	-0.714211792306515	6.39262264678856e-10	0.381906259634221	0.00367916016881806	-0.126679254556975	0.352187283036771	0.611027462960499	5.68948695685989e-07	-0.606137097217037	7.39816574335818e-07	0.164373790675836	0.22605943511824	0.502267174620331	8.00324547515547e-05	-0.50741450816894	6.56984578836105e-05	-0.546748651726134	1.3025465156922e-05	0.329548886972383	0.0131305502330637	0.136547106170885	0.315625303344062	0.691462736559948	3.63290832258653e-09	0.518768334436958	4.20301284285275e-05	0.0707349862890697	0.604428216902465	-0.582175076569756	2.51981948697297e-06	-0.236334424202895	0.079497093268424	-0.181142324888068
uc004fab.3	uc004fab.3	ARHGEF6	chrX	black	0.567146871843507	5.17736304245489e-06	-0.684143284355713	6.14656063853262e-09	-0.0563698351330005	0.679864954957816	0.57494480107847	3.57903566456123e-06	0.142735089202368	0.293982322382147	-0.639466630336786	1.12674327175878e-07	-0.696072479338626	2.58799568063399e-09	0.396856963116691	0.00245980847698143	-0.189299820661646	0.162320347602832	0.644814604118934	8.15523912132947e-08	-0.64499593995594	8.06544974607631e-08	0.190944647716177	0.15863451034685	0.49517054892468	0.000104523010354535	-0.524409862394629	3.34634931855868e-05	-0.525120305495343	3.25072666229264e-05	0.301501142806051	0.0239350381583686	0.0734289070829949	0.590697792264037	0.773129982584925	2.89988548368662e-12	0.404698781144327	0.00197672906654325	0.059400408472233	0.663656348429924	-0.64454801088017	8.28895242748364e-08	-0.216733589745341	0.108617054076226	-0.144769839193028
uc010icl.3	uc010icl.3	FAM193A	chr4	black	0.567057097541684	5.19913176595127e-06	-0.489705820263877	0.000127872055500739	-0.375736968995523	0.00432111569144597	0.462617752700177	0.000330920216186465	0.389544313129978	0.00300207654297274	-0.431650021913251	0.000894834167425424	-0.555530858351526	8.82100509232665e-06	0.270986616838911	0.0433718139417612	-0.162368509247116	0.231851487629675	0.306737002262361	0.0214837887658448	-0.36095954792812	0.00627493159723389	0.164358281756472	0.226103842369057	0.343488638040656	0.00954639429942673	-0.257316784454405	0.0555528338221454	-0.200481086045817	0.138469918272362	0.182189317520881	0.178977951540308	0.024176732131454	0.859612623824	0.290338410755071	0.0299549703292507	0.17948204312923	0.185634306874245	0.275781704812863	0.039657608088215	-0.323192224527406	0.0151157349762608	-0.142649313430545	0.294275552146488	0.0545153316721164
uc011dus.2	uc011dus.2	UBR2	chr6	black	0.566263676833167	5.3952573798691e-06	-0.602589716848248	8.92619378350849e-07	-0.261172628455929	0.051865671520325	0.490328977339648	0.000124987059165181	0.153976441106906	0.257198107271313	-0.6616809369152	2.8198365492797e-08	-0.472022245472605	0.000240009867611973	0.569778801232374	4.57560179927891e-06	-0.284081977013097	0.0338497086444229	0.459075382725961	0.000372592653640966	-0.454029660299436	0.00044020014330464	0.295451870933497	0.0270565197155434	0.0339190634621759	0.804000174387319	-0.339493791824975	0.0104745188342379	-0.171289998376719	0.206855438375718	0.119337430549803	0.381011533490926	0.292811737196535	0.0285221837324765	0.419955159485188	0.00127226661687113	0.229379108652108	0.0890261347963075	-0.0647157525428103	0.635597758246229	-0.46705176664473	0.000284744361255938	-0.0224203614031835	0.869719309795996	-0.37996848770069
uc001iqi.3	uc001iqi.3	NEBL	chr10	black	0.562330973060652	6.47306863018832e-06	-0.658276569016502	3.51280266795245e-08	-0.171809798415717	0.205460134890669	0.694657682632245	2.87382275825918e-09	0.388931655962866	0.00305198942439063	-0.356320136052021	0.00703020129044351	-0.765793859940638	6.17790947202511e-12	0.0402762930130712	0.768206344961066	-0.0244933619289209	0.857792967850764	0.648894060470722	6.34595972197166e-08	-0.636661428076041	1.33163997969397e-07	0.0714793034439529	0.60062066285112	0.45194577118105	0.000471231219267405	-0.131170779313602	0.335233999091794	-0.500419886935426	8.58407485274739e-05	0.564267592984974	5.91951123296799e-06	0.402371614992918	0.00211039424786892	0.759272277487499	1.1830541549247e-11	0.296373151437498	0.026560176947655	0.354230052172	0.00739560163071396	-0.419965024498345	0.00127189567277816	-0.485937973894672	0.000146654259403793	-0.324607739096454
uc010qki.1	uc010qki.1	ANXA7	chr10	black	0.561500374195936	6.72491544755752e-06	-0.613173298405552	5.06313167562094e-07	-0.330182916034796	0.0129454331420345	0.631612961465103	1.7912292426398e-07	0.390891644293152	0.00289484753435119	-0.423909362821354	0.00113112340613069	-0.604507509588388	8.06687861032464e-07	0.245552618983457	0.0681305675326257	-0.0909001890268641	0.505236053352583	0.477329694055586	0.000199393968398356	-0.463727359729277	0.000318766727227665	0.164595634621453	0.225424883397476	0.313465493196458	0.0186485256650788	-0.177267139941472	0.191210942227199	-0.36262194177472	0.00602212390988867	0.397355248797488	0.00242624751967761	0.369190689636407	0.00510831111196608	0.433331177348511	0.000849809085172531	0.268331665738749	0.0455481959907087	0.0826980393873697	0.544556654111773	-0.28371936873076	0.034087768739925	-0.267687651893333	0.0460893844923976	-0.293861438130504
uc001jua.2	uc001jua.2	ANXA7	chr10	black	0.559858244594893	7.24983601386117e-06	-0.57005564682685	4.51623885555762e-06	-0.371180894213501	0.00485663390891915	0.59025144372497	1.68559093622417e-06	0.410938288177731	0.0016548374595765	-0.422934300754957	0.00116455497385945	-0.636726864235355	1.32648552767927e-07	0.259194565937335	0.0537315316126435	-0.0400255320306008	0.769609702789517	0.401554249754444	0.00215921782191962	-0.404872361722513	0.00196706858980792	0.106186182497356	0.436033756743206	0.182222620141482	0.178897159415034	-0.136833736028814	0.314600889084091	-0.238267522854862	0.076997150558065	0.334887498328616	0.0116406057500313	0.418167763505942	0.00134109992392986	0.376608142605598	0.00422486390963374	0.290067697911345	0.0301153807412813	0.0934754215441002	0.49319772989906	-0.25334914359807	0.059565618194975	-0.206392113107957	0.126973520989393	-0.329546533859224
uc011mwd.2	uc011mwd.2	ARHGEF6	chrX	black	0.557298012326	8.14467140475758e-06	-0.668425054610784	1.80937360528901e-08	-0.0413410423850189	0.762255856176353	0.553683188701172	9.5836333491431e-06	0.129415971753304	0.341795731218635	-0.636710116829121	1.32780294491621e-07	-0.684225091390555	6.11105253742057e-09	0.402317169993689	0.00211361555520115	-0.175345704746749	0.196144885909055	0.624748032512426	2.65814259203342e-07	-0.619299984902541	3.61163403142579e-07	0.173103367736188	0.202016687085548	0.514212602916962	5.0376642250408e-05	-0.556175856550697	8.56832664449551e-06	-0.537442733265223	1.94553809745995e-05	0.28126094702831	0.0357387149579843	0.0307453289027545	0.822025283398675	0.773860724446311	2.68531560998873e-12	0.404863408302913	0.00196756585267331	0.0270495353622203	0.843130443074981	-0.632553251820169	1.69568047402762e-07	-0.19497195935833	0.149870383486696	-0.0992087896617614
uc001jtz.2	uc001jtz.2	ANXA7	chr10	black	0.556501581029684	8.44329301015237e-06	-0.551420253488386	1.06009494568673e-05	-0.391771810813775	0.00282664612032899	0.575726098543279	3.44725288668825e-06	0.423922035768824	0.00113069462827324	-0.412876539249871	0.00156486166130402	-0.634378929764369	1.52367105534291e-07	0.25561606112888	0.0572452444227147	-0.0299899542828863	0.826329265051677	0.372906805968377	0.00464727186574986	-0.381178997086868	0.00375017476208175	0.0933804074659273	0.493639218375775	0.138274113635719	0.309485186940375	-0.108413823705091	0.426412952053797	-0.191341190686574	0.157755196080777	0.316877251532372	0.0173368387538931	0.435303431659635	0.000799596949013394	0.3458086799106	0.00904078663566323	0.270271978367195	0.0439490600569189	0.104870491878896	0.441772642712171	-0.231170442289845	0.0864904663941587	-0.1900831911396	0.160557163291874	-0.339113390500518
uc011mwe.2	uc011mwe.2	ARHGEF6	chrX	black	0.556428529029523	8.47118672413904e-06	-0.664484795136218	2.34804651053579e-08	-0.0401218424744373	0.769070624355235	0.547114591664665	1.28184288572361e-05	0.12486747538038	0.359172520390276	-0.642285189204784	9.50987316109837e-08	-0.68588865058357	5.42967008796776e-09	0.410474828520388	0.00167702536037258	-0.17216880691975	0.204500334963408	0.619122580138935	3.64750726976669e-07	-0.614876692310196	4.6125483501603e-07	0.169343238842575	0.212140504238072	0.504408472163551	7.37525194538607e-05	-0.561843690643571	6.61973403684989e-06	-0.527687344187306	2.92583910410376e-05	0.269986874380922	0.0441811036629642	0.02591332116045	0.849641691133411	0.773317757650558	2.84324146941063e-12	0.40535129748389	0.00194063185744141	0.0195245168643493	0.886427380540532	-0.635847253890096	1.39736682019132e-07	-0.184081998235528	0.174428040668391	-0.0982328613597183
uc001iqj.3	uc001iqj.3	NEBL	chr10	black	0.554354586499809	9.29970351405468e-06	-0.655986471283511	4.06602511983241e-08	-0.164567511115818	0.225505258023325	0.702647242870192	1.57788334759216e-09	0.38836153906222	0.0030990957209236	-0.332432866120207	0.0123065090445926	-0.754850447624324	1.81684451495863e-11	0.0104046674457089	0.939333727738588	-0.0287297477671731	0.833520924407771	0.657315008413182	3.73584432036611e-08	-0.64458652380916	8.269509185038e-08	0.0764577143247135	0.575429393819947	0.472522412029282	0.000235883256357656	-0.111637029810501	0.41270778436108	-0.519346850138609	4.10667448555659e-05	0.588540539211835	1.8371207407063e-06	0.410910515379484	0.00165615963870611	0.756453751101569	1.55674737292815e-11	0.29894827387964	0.0252131947953919	0.378932727050084	0.00397721849279578	-0.412519268668322	0.00158110993303488	-0.513850788241347	5.11009633883099e-05	-0.325876870248355
uc011ckc.1	uc011ckc.1	HMGB2	chr4	black	0.540884422957167	1.67957260454362e-05	-0.694115563446056	2.9910564012506e-09	-0.16007432169106	0.2386026519548	0.66798055217555	1.86372044861694e-08	0.256203988409733	0.0566555399627685	-0.54029764162462	1.7223948461985e-05	-0.61554904130572	4.44526630566292e-07	0.295823404547208	0.0268554265993577	-0.202208304608697	0.135032919378248	0.625628481219562	2.52827338212846e-07	-0.623948886586546	2.78141240749925e-07	0.245493947010722	0.0681985656886473	0.673433204557991	1.29182617582603e-08	-0.480844377401632	0.000176061883812705	-0.630902736197372	1.86672599693583e-07	0.390122594160963	0.00295562947159122	0.0197076536346954	0.885369208719771	0.585183821154537	2.17203840120792e-06	0.50857645953481	6.28081784458025e-05	0.175005109100102	0.197028855412376	-0.532425570850814	2.40360120682906e-05	-0.324161698265621	0.0147973091676597	-0.0472173466989852
uc001txb.3	uc001txb.3	HSPB8	chr12	black	0.535125691565111	2.14598807327918e-05	-0.558498564875835	7.71300938804609e-06	-0.252859493481366	0.0600766399993892	0.590564950853455	1.6591221565121e-06	0.390813146994215	0.00290100035663757	-0.313276335162749	0.0187236534776914	-0.546304129044576	1.328112877107e-05	0.085879614253742	0.529130654613368	-0.0507361730293617	0.710376306424224	0.457684346016441	0.000390220342014738	-0.427968919090596	0.00100100820003029	0.0930697548237245	0.495084117974925	0.328277718140894	0.0135085535033026	-0.113128980522736	0.406450888158082	-0.382309863577989	0.00364026452644134	0.418032058310971	0.00134645986108255	0.319180771261905	0.0164963988248719	0.471587542631715	0.000243649704847252	0.289820574383613	0.030262439094484	0.228189779953492	0.0907415507068741	-0.220137608641303	0.103044084100197	-0.345167584941913	0.00917812240458629	-0.24942403312711
uc003xgr.3	uc003xgr.3	ZNF395	chr8	black	0.533981275689131	2.25188668083897e-05	-0.680004938905465	8.21994248641787e-09	-0.255052226761691	0.0578154338020414	0.687015524353822	5.0095958291594e-09	0.423093454621021	0.00115903825319513	-0.403242703131784	0.0020594467732348	-0.654790675501451	4.38653408350968e-08	0.156949601604297	0.248012887004832	-0.0763541344276081	0.575948539884788	0.607022802357989	7.05683291596085e-07	-0.564722100501662	5.79613622125875e-06	0.158373048613115	0.243695279211188	0.586146415956233	2.07059110840964e-06	-0.288694887253715	0.0309399212838734	-0.590318366002296	1.67990794805243e-06	0.496874558889484	9.80852564979903e-05	0.188672935050024	0.163741516800625	0.631265642503501	1.8277836286966e-07	0.319278668846575	0.0164614651051327	0.224802358722076	0.0957691523116551	-0.37692679016704	0.00419013298654002	-0.412076839916691	0.00160144017506673	-0.12199191098719
uc003xgs.3	uc003xgs.3	ZNF395	chr8	black	0.532419823836306	2.40417877154539e-05	-0.679098143177311	8.75504345321634e-09	-0.253149496121816	0.0597735548582271	0.686452336645405	5.21554624225319e-09	0.421622220264878	0.00121094148051381	-0.401841872594553	0.00214192373817849	-0.654228777821532	4.54521931937644e-08	0.155435537235066	0.25266213626735	-0.0754872727709895	0.580301682001706	0.607192179545783	6.99326059318615e-07	-0.564817550450557	5.77053218821424e-06	0.1573162735608	0.24689575377716	0.586748094801638	2.00944420915984e-06	-0.288089741266752	0.0313093201537954	-0.590924365571012	1.62925508133889e-06	0.497613417768955	9.54085881422715e-05	0.188784238237423	0.163488525887963	0.632433031592273	1.70762425599925e-07	0.318323625332629	0.0168049739079367	0.225270323248364	0.0950619758801973	-0.377025145716313	0.00417946369619065	-0.412680196163046	0.00157377254127871	-0.122011771278869
uc003xgq.3	uc003xgq.3	ZNF395	chr8	black	0.532148983495955	2.4315436582606e-05	-0.676972107066595	1.0141391139982e-08	-0.251831877058563	0.0611605963157597	0.680142612746824	8.14145285547457e-09	0.418497266394081	0.00132816508980795	-0.407968373408597	0.00180169251599261	-0.652830935746707	4.96374800321116e-08	0.16450345987647	0.225688385321667	-0.0737179475494439	0.58923293029233	0.602589150490526	8.92645974641331e-07	-0.559195081444233	7.47241445346237e-06	0.155246828348155	0.253245715359949	0.584432252856716	2.25444856007161e-06	-0.298534254906886	0.0254257987727595	-0.588229778614392	1.86597260708689e-06	0.487335256197052	0.000139412933066634	0.178484303187374	0.188131750607007	0.633286623195199	1.62450249368114e-07	0.317850584041175	0.016977369018825	0.212463147181303	0.115932849530023	-0.378008843160296	0.00407406582938585	-0.402163886413695	0.00212270831708557	-0.114019112183488
uc003gel.3	uc003gel.3	NELFA	chr4	black	0.529614017592979	2.70199106728636e-05	-0.554914464866171	9.06892499248673e-06	-0.255389608910783	0.0574737004067111	0.568657928100523	4.82344538497638e-06	0.373686105696726	0.00455537020283855	-0.329027529035307	0.0132844706837407	-0.523782051139761	3.43300340421822e-05	0.0944434014114773	0.488711694584088	-0.131782221768399	0.332966292322176	0.483284816692536	0.000161358792670946	-0.461248827494568	0.000346493850218123	0.168488870525832	0.214489625983102	0.538777677657292	1.83806328936776e-05	-0.221251888489795	0.101268651128962	-0.456445407327493	0.000406554473094565	0.386072793431497	0.00329475320773662	0.0834239176179767	0.541018169227768	0.509494524928338	6.06077560542014e-05	0.167820904512105	0.216338879217557	0.388754446859815	0.00306656302169761	-0.326860916663317	0.013940837313864	-0.377362091353118	0.00414309425553599	0.0561852875636904
uc003gek.3	uc003gek.3	NELFA	chr4	black	0.523374591243717	3.49034621056817e-05	-0.552399192308955	1.01491554917336e-05	-0.244543691892358	0.0693074384948504	0.577990516064796	3.09039382152098e-06	0.350344160444951	0.00811912658190978	-0.315541473318286	0.0178407111407202	-0.515229480324512	4.8391257588491e-05	0.0787278975531771	0.564105509387945	-0.141886874414787	0.29689037013034	0.503303294123711	7.69348774830235e-05	-0.492407574659635	0.00011578947664173	0.186235745190066	0.169353322138549	0.47837994748218	0.000192142294365024	-0.157489580354121	0.246368936981068	-0.417843024302266	0.0013539581249915	0.405472007696166	0.00193401900044163	0.15810032525436	0.244518504819242	0.500496669309281	8.55918192177699e-05	0.176701938685605	0.192652982165572	0.439452027195963	0.000702606734199254	-0.353902132749143	0.00745440752790229	-0.403169311810192	0.0020636965295297	-0.0305088634157716
uc003gen.3	uc003gen.3	NELFA	chr4	black	0.522286690479218	3.64780649648617e-05	-0.532208952927951	2.42545983382176e-05	-0.244808846416867	0.0689965865100298	0.529047175068235	2.76614858843483e-05	0.347845240707798	0.00861627357503538	-0.342671937197879	0.00973011769651426	-0.514032516774325	5.07359688146275e-05	0.118045237497424	0.386226476360219	-0.12591641465498	0.355118128513593	0.456373784156016	0.000407517455171645	-0.435911194303486	0.000784672164631253	0.157757839291583	0.245554996040445	0.504290091540114	7.4087517545824e-05	-0.237386336384848	0.0781288927193096	-0.420126537579709	0.00126583624052907	0.338287222088948	0.0107697533989879	0.0587171868309017	0.667297461790764	0.506458372603205	6.8167955750773e-05	0.147950102862389	0.276512108525252	0.368963076366386	0.00513781203599436	-0.334177203839831	0.0118300254344459	-0.336385786243686	0.011249604317014	0.0777206491653513
uc003gem.3	uc003gem.3	NELFA	chr4	black	0.517519843162226	4.41805891553885e-05	-0.522419881086047	3.62818289259049e-05	-0.244684173912167	0.0691426064823281	0.521499687668822	3.76577161561709e-05	0.341708676645566	0.00995073994875652	-0.34149047583642	0.0100013132661571	-0.521602595106155	3.75014922682813e-05	0.120644126420921	0.375781024743496	-0.115358699200917	0.397203269738086	0.447971118616766	0.000535970965918922	-0.43473331778963	0.000813829360547337	0.147838705797537	0.276877938630115	0.476805075697549	0.000203109076980164	-0.227985185216408	0.0910392330401145	-0.392785409788345	0.00274987473968067	0.327278251422987	0.0138122873051327	0.0689961010334037	0.613364223388119	0.499848168626117	8.77152660378395e-05	0.156630124226837	0.24898903168749	0.382709729117622	0.00360208792452588	-0.343302546536351	0.00958799050570775	-0.327836407980481	0.0136419513291095	0.0633395106071027
uc002ztj.2	uc002ztj.2	AIFM3	chr22	black	0.515474235282084	4.79242754913553e-05	-0.637907687041579	1.23663159959103e-07	-0.177663287605172	0.190204833365605	0.640311304330626	1.07110463517331e-07	0.37439262641898	0.00447343767431853	-0.367508982982016	0.00532983239660993	-0.730214173853971	1.69802442080407e-10	0.055256861001157	0.685854318024303	-0.0727304992617091	0.594244038396726	0.618799517530186	3.71369355622171e-07	-0.596381528894403	1.2331693143922e-06	0.0826250417367962	0.544913117890349	0.520097092921588	3.98477009096569e-05	-0.19126191873269	0.157930690066436	-0.524596585196461	3.32096890908256e-05	0.514376081975474	5.00524824516052e-05	0.29348434519639	0.0281426200065641	0.756198312779149	1.59566918520215e-11	0.203911964919421	0.131705957643096	0.340493980100457	0.010235113266018	-0.40221863106276	0.00211945687841168	-0.445781764652438	0.000574974210026498	-0.202488929684526
uc003evh.1	uc003evh.1	U2SURP	chr3	black	0.511585252777318	5.58587415055626e-05	-0.766787526110963	5.58536951146264e-12	-0.104785086693049	0.442146616686602	0.664909789638497	2.28339150321846e-08	0.117262424232856	0.389406194602776	-0.604329469135731	8.14326942486868e-07	-0.51667293677976	4.56965641268633e-05	0.391065619071296	0.00288125217439457	-0.380478375332053	0.00381973009332712	0.759012079102267	1.21360654574105e-11	-0.737153994976744	9.27789439624013e-11	0.44144386341064	0.000659927088194382	0.583213329297045	2.39433078727831e-06	-0.458103520956002	0.000384830334019743	-0.677666149428181	9.66752135332099e-09	0.425629017544344	0.0010742571442862	0.139669496289674	0.304580528940847	0.660210410414437	3.10166087618358e-08	0.414623843863839	0.00148752818323894	0.151792423054783	0.264089753013718	-0.644220791458164	8.45589203195843e-08	-0.359923384217114	0.00643715983605153	-0.239652360986863
uc003evi.1	uc003evi.1	U2SURP	chr3	black	0.510774093508465	5.76590458273399e-05	-0.768800768283294	4.5463917769173e-12	-0.1017004770676	0.455771030879926	0.666733168199144	2.02456833816221e-08	0.114576072434864	0.400435024162693	-0.604178615955492	8.20852418672829e-07	-0.514980257039046	4.88710682095528e-05	0.39004561026418	0.00296177576318956	-0.383479990807327	0.00352954434786766	0.763492372909204	7.78835425470683e-12	-0.741248279051796	6.43732871917938e-11	0.444784083889619	0.000593585045857961	0.588853528353907	1.80848322191396e-06	-0.459576663127399	0.000366419692897962	-0.683380586667522	6.48711665687172e-09	0.428928436552192	0.000972293324501593	0.137920034646885	0.31073776786728	0.662394975787512	2.69186564061256e-08	0.41673203062634	0.00139878832724406	0.151608782883669	0.264674814747264	-0.647823825559879	6.78007654329159e-08	-0.363221289804323	0.00593319037346104	-0.240269932303565
uc003evk.1	uc003evk.1	U2SURP	chr3	black	0.510455772160896	5.83800055496852e-05	-0.765640055702526	6.2748061763577e-12	-0.103221849524301	0.44902277991376	0.66161800660638	2.8313856890615e-08	0.114020742143291	0.402737473159013	-0.607105561109545	7.02570382007326e-07	-0.51534772742753	4.81651263676512e-05	0.395554296789095	0.00254950485544052	-0.380518795770018	0.00381568654686512	0.757598417109876	1.39314840336824e-11	-0.735948168512404	1.03191781681416e-10	0.441612799950058	0.000656417283630755	0.579250920117717	2.90698681228352e-06	-0.461087198342125	0.000348375930661251	-0.674571592063383	1.19550099710041e-08	0.420859761971839	0.00123865245190675	0.137152470228916	0.313464231611347	0.659789511563472	3.18708458800232e-08	0.415503681532426	0.00144989809665837	0.146967925884463	0.279748640907786	-0.646366659315537	7.4161946704194e-08	-0.355205523777759	0.0072230539572439	-0.240102035114114
uc003evj.1	uc003evj.1	U2SURP	chr3	black	0.510424118347643	5.84521491575571e-05	-0.766043510792457	6.02365310303619e-12	-0.10354431062033	0.447599572440559	0.664301409241379	2.37647481589418e-08	0.11503284812962	0.398546967021462	-0.60318509144416	8.65066637039379e-07	-0.513830228742886	5.11424081964515e-05	0.389802590653437	0.00298125254008635	-0.38261879425701	0.00361073857955087	0.759902478569927	1.11205787138311e-11	-0.738272730147148	8.40166594180217e-11	0.44377191701093	0.000613021191803923	0.582351584545725	2.49806207158712e-06	-0.456074340233637	0.000411565973818158	-0.677477198163579	9.79441793146754e-09	0.425939781280634	0.00106425926520871	0.140381543860593	0.30209717281989	0.659109587172301	3.3297764596158e-08	0.414615613450017	0.00148788428219742	0.154016387865453	0.257073196117657	-0.645141685023379	7.99395806749411e-08	-0.361443991377292	0.0062003189211931	-0.241307056962823
uc002ztk.2	uc002ztk.2	AIFM3	chr22	black	0.5099365852501	5.95737182004122e-05	-0.632809437634974	1.67048980701599e-07	-0.167636134179359	0.216852376430414	0.632818342195783	1.66962057615954e-07	0.364453204990079	0.0057539983989913	-0.368671898036412	0.00517576967528731	-0.727945796977473	2.06066638610462e-10	0.0584705110296649	0.668613956977884	-0.0672647397276316	0.622317393821542	0.617193303992302	4.05980587657241e-07	-0.593613569986366	1.4212049318252e-06	0.0774142485945278	0.57064539777799	0.518511163460568	4.24650385896824e-05	-0.198567418143206	0.142353964216286	-0.523605551215318	3.4577351043957e-05	0.507764027541566	6.48164459920067e-05	0.285953555175173	0.0326428382865218	0.762897876909405	8.26511064938986e-12	0.200973245253045	0.137483964806709	0.330171584240762	0.0129487218836888	-0.406621754023009	0.00187203310730466	-0.438958573806196	0.000713558107362083	-0.198259602393756
uc011ahx.1	uc011ahx.1	AIFM3	chr22	black	0.508483499566496	6.30350332457007e-05	-0.636863094755594	1.31581462567707e-07	-0.169069270462148	0.212891815613203	0.64264553625932	9.3047440054099e-08	0.368767946490934	0.00516322179494873	-0.357998221463027	0.00674833068720314	-0.724609456239687	2.72986557162176e-10	0.0458186371014174	0.737385123435279	-0.070288453200389	0.606717496793992	0.624407118363641	2.71008885245176e-07	-0.600208503527616	1.01123370955418e-06	0.082533697434817	0.545359331030473	0.521980940098217	3.69322502556967e-05	-0.182406520156639	0.178451492859667	-0.531661769615834	2.48149617155041e-05	0.5257140229469	3.17275593613381e-05	0.304615396484769	0.0224501657409981	0.758879005826091	1.22952044070305e-11	0.204065641200957	0.131408917224638	0.339643045658806	0.0104384889294637	-0.400226717844307	0.00224066177116551	-0.454800460943927	0.000429200056527404	-0.214182942940392
uc003gob.2	uc003gob.2	FBXL5	chr4	black	0.507459726353807	6.55837316699542e-05	-0.665403788880683	2.21034809548961e-08	-0.136527547687826	0.315695282816941	0.597766570748012	1.14806103504995e-06	0.214331338657872	0.112687415706054	-0.455101156012095	0.000424976889183635	-0.464805986580992	0.000307343065839425	0.190828820030138	0.158892031605323	-0.23006215780224	0.088052486608449	0.6691074670676	1.72883823108162e-08	-0.587884200708494	1.89855331693771e-06	0.291021817364209	0.029553191585647	0.496496356559237	9.94818622884993e-05	-0.294877383185395	0.0273699477274359	-0.590376602691971	1.67497709337411e-06	0.428045338758785	0.000998693592124663	0.179199376194568	0.186339419008132	0.688227985855941	4.5919936859335e-09	0.242170934027275	0.0721391469711948	0.171219639377724	0.207044816001005	-0.460149911006513	0.000359474461114576	-0.393054764434467	0.00272978726985977	-0.175918010321429
uc002ztl.2	uc002ztl.2	AIFM3	chr22	black	0.506938953572315	6.69162454103033e-05	-0.632190971812992	1.7319127375956e-07	-0.164048005771529	0.226993538408674	0.634940082685597	1.47418567545481e-07	0.362370474460908	0.00605978374077579	-0.362326951301242	0.00606632266870564	-0.728273974875989	2.00399918312836e-10	0.0494507319715999	0.71740390367988	-0.06691277771623	0.624144167651984	0.620705278446193	3.33893176818233e-07	-0.598327311105842	1.1151919784379e-06	0.0775361452392102	0.57003707113704	0.522961473848696	3.54938623591489e-05	-0.192693425697973	0.15478366457593	-0.527253781549167	2.97851688075793e-05	0.514844598958863	4.91340781071937e-05	0.289644637683994	0.0303675005674704	0.764232646275399	7.23119990196622e-12	0.205552442168184	0.128561095578964	0.341687898777949	0.00995554616733201	-0.408786406139925	0.00176012415358214	-0.447633656897534	0.000541822256029482	-0.200528507300766
uc003god.2	uc003god.2	FBXL5	chr4	black	0.50542833243918	7.09235945260488e-05	-0.666382886036578	2.07203743040431e-08	-0.128051186208089	0.346953876020998	0.607936101756826	6.72033821549745e-07	0.214366420990869	0.11262714332101	-0.442087957593479	0.000646635711156672	-0.468307428667387	0.00027277867900229	0.179837101856308	0.18475133312828	-0.218097900610519	0.106356249527002	0.674866902990027	1.17164366300825e-08	-0.59145989403868	1.58568299565849e-06	0.282224709836033	0.035083773796714	0.511671163591452	5.56711302209765e-05	-0.292402211968838	0.0287553773771165	-0.608355683848045	6.57083624964423e-07	0.447388281716011	0.00054611308782589	0.189464961771719	0.161947477429117	0.69153429154853	3.61400589139979e-09	0.258675512333114	0.0542300589327114	0.163004947875332	0.230002214548454	-0.455148833444507	0.000424310748152962	-0.404823504280287	0.00196978344096764	-0.182868736109055
uc010idw.2	uc010idw.2	FBXL5	chr4	black	0.504815212615424	7.26120867602258e-05	-0.658471329907404	3.46918121154829e-08	-0.15746827759105	0.246433651668667	0.61317464083108	5.06276087884653e-07	0.235371807450796	0.0807656734866735	-0.418408150647176	0.00133165230162319	-0.433929978487068	0.000834271739117447	0.182314650724774	0.178674030405583	-0.221354422701981	0.101106475910104	0.660137429132756	3.11631655291739e-08	-0.579488942528873	2.87351070724315e-06	0.295492846211526	0.0270342799998172	0.406531750886725	0.00187682064193667	-0.206629545755106	0.126527305262055	-0.541428496037635	1.64074982601535e-05	0.460362730360561	0.000356926625605374	0.292832438543367	0.0285104380363287	0.620374188348885	3.40138479383178e-07	0.239447920338145	0.0755015116576966	0.128153556283856	0.346565311018731	-0.408857336211482	0.00175656052510616	-0.395039395390148	0.00258575276380638	-0.305821634936957
uc001bgy.1	uc001bgy.1	ASAP3	chr1	black	0.504139336164809	7.45161547084311e-05	-0.612879375175193	5.14493268823566e-07	-0.0307770634178691	0.821844579094184	0.47900845422775	0.000187918652041988	0.0721145552217872	0.597379392315778	-0.508982216162891	6.18267543757987e-05	-0.51937273121076	4.10241254229656e-05	0.294804990999331	0.0274096584390474	-0.233944057929635	0.0826765845890014	0.655269323605161	4.25548808144482e-08	-0.655571798083237	4.17458575217281e-08	0.311259373804857	0.0195408563174647	0.360392738217383	0.00636322610215868	-0.351159862594309	0.00796234159911041	-0.458227565704034	0.000383248303825838	0.34045018620153	0.0102454958377489	0.167512819624751	0.21719555508803	0.707584454686952	1.07859281555508e-09	0.260503895512088	0.0524904853686245	0.120963458205349	0.374509370920572	-0.638530219215918	1.19159449603868e-07	-0.28526797346192	0.0330807048381064	-0.258375454061859
uc009ziw.1	uc009ziw.1	C12orf39	chr12	black	0.502723397209379	7.86546881336209e-05	-0.5645811843145	5.83412949967957e-06	-0.185690207806441	0.17062843520018	0.441012817602181	0.000668959392121111	0.294984944621238	0.0273110340239168	-0.456841832408323	0.00040126174039736	-0.522974711220497	3.54748023864082e-05	0.264743571831946	0.0486308262746314	-0.094801388414707	0.487058059690061	0.47045819275397	0.000253342292978122	-0.396672343037345	0.00247234757041647	0.131395577985253	0.33439914853139	0.424156034886131	0.0011228036683185	-0.386422643990692	0.00326415520229939	-0.452093645850599	0.000468965561902347	0.276345617322082	0.0392385928145532	0.0348895564090536	0.798507996149217	0.636714573981178	1.32745220771521e-07	0.0742496366622407	0.586542583850299	-0.0469531111381678	0.731124781545853	-0.325839083056888	0.0142599293186806	-0.178904560073005	0.187076884445443	-0.0230500462673949
uc003goc.2	uc003goc.2	FBXL5	chr4	black	0.500973107136366	8.40619570736281e-05	-0.653040442153343	4.89878888762362e-08	-0.12434136444561	0.361216663184518	0.582624857727564	2.46472205958796e-06	0.200377546886776	0.138678012922865	-0.459195004224099	0.000371111068776383	-0.465248168365635	0.000302768561414453	0.200935155063234	0.137560083381747	-0.21382473735919	0.113560527421088	0.656226605369821	4.00437971551064e-08	-0.572917421586471	3.943203409974e-06	0.273207259606776	0.0416177002185788	0.494217409136405	0.000108290707190272	-0.316888242018592	0.0173327438401929	-0.586470359902918	2.0374571877057e-06	0.408690474200533	0.00176495418565689	0.157509232940989	0.246309245553899	0.694682869797563	2.8684830503442e-09	0.248378462855433	0.0649191672420481	0.146456297559352	0.281444463983364	-0.462021383909507	0.000337624868965494	-0.372758644773238	0.00466492766544909	-0.156221447898839
uc001cxt.1	uc001cxt.1	MROH7	chr1	black	0.500415167658026	8.58560701342467e-05	-0.556838332119817	8.31580916756231e-06	-0.183797637288729	0.175106218561978	0.516054434952335	4.68338118624059e-05	0.248072571912166	0.06526082385325	-0.481235749821642	0.00017362443285203	-0.601177290913467	9.61301140451376e-07	0.280526400008789	0.0362446663429408	-0.0902243407140636	0.508420139193766	0.471642512935813	0.000243186667437895	-0.446437545707564	0.000563030435263505	0.0824219230655648	0.54590558386085	0.364295706235142	0.00577664023859532	-0.35801763523551	0.00674512834604635	-0.379803662214086	0.00388778739423875	0.256663482593387	0.0561980854509744	0.10581451778224	0.437650666014758	0.646175181328419	7.50383847049155e-08	0.160304451041335	0.237919425164996	0.0821325205916741	0.547321147448939	-0.413960307867573	0.00151648301228481	-0.185120127926398	0.171968366497179	-0.0946147243341705
uc010idx.2	uc010idx.2	FBXL5	chr4	black	0.499924507051529	8.74628171188252e-05	-0.652765704912354	4.98413828876765e-08	-0.123138781481765	0.365915717610691	0.582923234984411	2.42879336576465e-06	0.199009942082024	0.141448657246468	-0.458686737952905	0.000377443411925416	-0.465416504964032	0.00030104341174108	0.200338193611198	0.13875716713321	-0.213266135433703	0.114529253351444	0.656923039594996	3.83053599239589e-08	-0.573633105168638	3.81088197317403e-06	0.273149908406252	0.0416622568144172	0.49451547806764	0.000107099293207414	-0.316816338617927	0.0173595490722512	-0.587018829777464	1.98248349158208e-06	0.409282241411194	0.00173534731201706	0.157992350918893	0.244844953034471	0.695213878690204	2.75806833314089e-09	0.249843277566342	0.0633029079776291	0.147178724970339	0.279051902142995	-0.463058427078344	0.0003260439727249	-0.373641570032177	0.00456057880451165	-0.156946255166134
uc010ooe.1	uc010ooe.1	MROH7	chr1	black	0.499602933026849	8.85307850073609e-05	-0.557795141986648	7.96327568607864e-06	-0.186802313773907	0.168036418709311	0.5166292404186	4.57760662677144e-05	0.247787708878435	0.0655802883665326	-0.483612710322743	0.000159471252682379	-0.601126671163091	9.63851999373679e-07	0.282505650438746	0.0348947411009398	-0.0945223283735265	0.488346857945094	0.472346757954396	0.000237325058493443	-0.448056757475095	0.000534495192775225	0.0862765371813707	0.527221433468777	0.358822041889469	0.0066136013114845	-0.355367988795529	0.00719465980474531	-0.375297891570141	0.00437035545529585	0.255276920877644	0.0575876597759908	0.109313809044262	0.422560465733408	0.643656323271666	8.75132385963703e-08	0.158929640080679	0.242021064263795	0.0868728876390304	0.524359391423744	-0.416421894217163	0.00141153796057733	-0.184779802735061	0.172771914768911	-0.0989085861873858
uc010oof.1	uc010oof.1	MROH7	chr1	black	0.499103819228543	9.02120978161341e-05	-0.554640696182626	9.18109843141313e-06	-0.187125970189619	0.167287489933787	0.510278208327616	5.87857607999266e-05	0.246212272425621	0.067369781942878	-0.488512369486376	0.000133568170631796	-0.600023362415772	1.02104791110611e-06	0.29070169358315	0.0297408298666966	-0.0919652552885867	0.500239068360844	0.465401229385945	0.000301199589364104	-0.440559554121566	0.000678577572515902	0.0828893160875041	0.543623141892646	0.354465612708695	0.00735360843484952	-0.363756969379613	0.00585467969959557	-0.370553615331207	0.004934755325041	0.24474080173597	0.0690762518210929	0.100597720640419	0.46069691176247	0.641050073633063	1.02456907215084e-07	0.158612442745635	0.242974220370796	0.0733111326063492	0.591295141921293	-0.414464043663172	0.00149445579333825	-0.173186341735254	0.201797216476844	-0.0923232481184178
uc001cxs.2	uc001cxs.2	MROH7	chr1	black	0.498896070845267	9.09205149885185e-05	-0.556573849383878	8.41578244264669e-06	-0.185482211314549	0.171116432237156	0.514392104328924	5.00208155718816e-05	0.246448982047655	0.0670984443506727	-0.484526125338574	0.000154319062116404	-0.600079695641353	1.01805234134242e-06	0.284648835797027	0.0334803225857406	-0.0932907361425691	0.494056069948828	0.470506461118738	0.000252920949721182	-0.4455723515105	0.000578836266803418	0.084992098531727	0.533411984692959	0.359260218502579	0.00654290304339257	-0.358960210880284	0.00659123651918406	-0.375706788144952	0.00432448457226564	0.252617587331343	0.0603304052028741	0.105683861509374	0.43821987528888	0.643887411135946	8.629222576803e-08	0.158498741581506	0.243316508086183	0.0809296255201781	0.553223749130422	-0.415434296846958	0.00145283436615759	-0.181504613466805	0.180644892414009	-0.0958548799996431
uc003jqr.3	uc003jqr.3	IL6ST	chr5	black	0.498274619527765	9.30702363479221e-05	-0.663600901335665	2.48808110956773e-08	-0.077437680219715	0.570528438645637	0.488631176842098	0.000132990890872387	0.101934382700884	0.454729917845077	-0.690418796496153	3.91953243243796e-09	-0.708362441115903	1.01511170228083e-09	0.471578327209986	0.000243727408720133	-0.147844229368338	0.276859791567278	0.619322707177093	3.60706329838312e-07	-0.599391653480433	1.05520871258187e-06	0.207723564591521	0.124486592464293	0.332617512045311	0.0122553014510713	-0.550902762222655	1.08472480621688e-05	-0.423943199458418	0.00112997889921902	0.201021137223627	0.137388303373287	0.0703796616748334	0.606249584416148	0.81307989376659	2.70195160807781e-14	0.350959539372796	0.00800059934621675	-0.00532775598491527	0.968914065251631	-0.692956474086059	3.25705207826126e-09	-0.141874057447755	0.296934455138865	-0.174931370648676
uc003jqq.3	uc003jqq.3	IL6ST	chr5	black	0.496405038831596	9.98217976876353e-05	-0.655819906857171	4.10930795644551e-08	-0.0741017323020492	0.587290424032105	0.474897044616689	0.000217159861930536	0.0947465273129457	0.487311286621969	-0.697346698896712	2.35377308851211e-09	-0.70409468616083	1.41249287966282e-09	0.484566213569387	0.000154096467920947	-0.144088116047138	0.289382116423018	0.606886490524436	7.10838713545448e-07	-0.586805807333367	2.00366846918713e-06	0.201728501555532	0.135981187799963	0.328486801006939	0.0134457446312771	-0.56732518799737	5.13437563868225e-06	-0.416761154045307	0.00139759638612699	0.181717845140316	0.180124573954787	0.0502140206340094	0.713228103515478	0.809501837653583	4.29208717060735e-14	0.350299901651965	0.00812770977405344	-0.0247373665654747	0.856391185500854	-0.69217864422106	3.44792693675519e-09	-0.122265289281265	0.369351991081301	-0.158319367232861
uc010iwb.3	uc010iwb.3	IL6ST	chr5	black	0.495569124587327	0.000102983411386298	-0.661795963328903	2.79884121757734e-08	-0.0719780318460789	0.59807532871176	0.485147367334887	0.000150902358943543	0.0958381780956469	0.482285479849029	-0.692079947901572	3.47288884730143e-09	-0.705326881219357	1.28476116728592e-09	0.475039369284669	0.000216081953781238	-0.148306459620822	0.275343977810954	0.618572456492426	3.76088367797501e-07	-0.598547233334371	1.10254253841103e-06	0.207735267626127	0.124464898071886	0.336244721154249	0.0112859276680671	-0.557748766206387	7.98003753612146e-06	-0.426657236437458	0.00104149604212958	0.197317868484952	0.14493360527344	0.0623723607115375	0.647908406612557	0.813392951385031	2.59351170867818e-14	0.35449690101773	0.0073480463603282	-0.0127631213601435	0.925617542626669	-0.695622674898022	2.67581652635529e-09	-0.137874786800539	0.310898069472707	-0.170072493469828
uc001cxr.1	uc001cxr.1	MROH7	chr1	black	0.494688052531781	0.000106414998737468	-0.548248444648885	1.2196139100081e-05	-0.180800620089946	0.182370447679705	0.497963788066549	9.41628684657653e-05	0.236557122794251	0.0792058653837759	-0.499014543733273	9.05159022109991e-05	-0.598119728788357	1.12725597468495e-06	0.307168519948934	0.0212916049637964	-0.0873220716445729	0.522208760591154	0.455496948204429	0.000419475584264906	-0.430921334888617	0.000915008846126459	0.0764810937856694	0.57531224487868	0.356227260935411	0.00704609734344753	-0.3874444246	0.00317622530397915	-0.366262022058102	0.00549948675628249	0.223480911083055	0.0977881985191993	0.072382916958505	0.596012445818501	0.641361585773464	1.00552210549966e-07	0.162122811347875	0.232568139112481	0.0553108371636321	0.685563403867604	-0.420595319437233	0.00124839548582284	-0.152748969130254	0.261056301653919	-0.0705487504744281
uc011cqk.2	uc011cqk.2	IL6ST	chr5	black	0.489151933216933	0.000130487404866097	-0.654855463091389	4.36857661667171e-08	-0.0676715603700545	0.620208703111511	0.466190182619082	0.000293229033291832	0.0812625297063283	0.551587158947562	-0.705883517611681	1.23071672344702e-09	-0.69394380122435	3.02913357072938e-09	0.499509064526447	8.88447773588716e-05	-0.15014284328168	0.26937629259968	0.60825593989867	6.60609144687566e-07	-0.587494375306047	1.93594246457621e-06	0.210468182790067	0.119476831613828	0.312173630125883	0.0191667551639993	-0.571483682815012	4.22124889667561e-06	-0.409912666525185	0.00170429524212224	0.171537559151931	0.206190077573693	0.0510284804683839	0.708781550965962	0.806531016750661	6.25704689973104e-14	0.351531527470188	0.00789178253744275	-0.0453487047684443	0.739983335277591	-0.698645042187876	2.13582799797398e-09	-0.110369137591251	0.418068363170346	-0.174545415963839
uc009vzq.1	uc009vzq.1	MROH7	chr1	black	0.48899805549638	0.000131222628680397	-0.540754176326212	1.6889917630311e-05	-0.1791787020458	0.186391066017003	0.496732333805931	9.86083342681083e-05	0.24096777355808	0.073609803720076	-0.482043625668654	0.00016869024912411	-0.596317854800602	1.23722025348249e-06	0.289772589859758	0.0302910631460813	-0.0777709587215619	0.568866079538584	0.451936668625321	0.000471371007405056	-0.427903268555094	0.00100300048308366	0.0684553825510813	0.616154440665498	0.343334000402857	0.00958094875442413	-0.364473993924084	0.00575101562294611	-0.358677134040847	0.0066371280992141	0.232787224364277	0.0842508685635481	0.0940078242223074	0.490727697592818	0.63712762152458	1.29532424526217e-07	0.160186012110663	0.238270888444216	0.063418837156288	0.642399082707123	-0.409258121083335	0.00173654535310737	-0.161936209459748	0.233113439000984	-0.0869372598294387
uc002hsc.3	uc002hsc.3	PPP1R1B	chr17	black	0.48769569301546	0.00013759885327237	-0.677476010503601	9.79522049354667e-09	-0.0883175158759136	0.517458467365512	0.63505605803916	1.46414841114321e-07	0.228938131147712	0.0896591876169851	-0.460298924046129	0.000357688775891932	-0.667686187815443	1.90055391400977e-08	0.183292820463387	0.176314873100996	-0.11470821923524	0.399888266349484	0.707471764213514	1.08809375744884e-09	-0.66642466752643	2.06632072256833e-08	0.167638670563568	0.216845321773411	0.46394689491398	0.000316410820017409	-0.28095737372431	0.0359471000104651	-0.545285540777312	1.38845980145257e-05	0.480324974893751	0.000179344977813825	0.285086725042533	0.0331972774032485	0.832749781374637	1.75605978280561e-15	0.258817650179542	0.0540931705582786	0.204420139627787	0.13072563366504	-0.558240835982	7.80384471989113e-06	-0.406754906318777	0.00186497033144508	-0.278811945864981
uc001ibv.2	uc001ibv.2	AHCTF1	chr1	black	0.486519304149377	0.000143600752916495	-0.473941109361516	0.000224527763562282	-0.172997454476881	0.202297078864637	0.473355057086844	0.000229156774423167	0.326660788255768	0.0140028453027756	-0.308807660356127	0.0205747921619741	-0.594765961410871	1.33988152881641e-06	0.143424913455681	0.291631041859262	0.0830129091911485	0.543020366512685	0.401159377687737	0.00218316313145353	-0.349706659380825	0.00824352255315358	-0.0415401834739481	0.7611444337135	0.356243551076632	0.00704330693623316	-0.219051188337068	0.104798194283729	-0.332714598194284	0.0122284503488987	0.336154613513181	0.0113091827326924	0.19620865661611	0.147252544078257	0.585144846696165	2.17624195366614e-06	0.104391607749129	0.443871862755501	0.112050298026046	0.410969102513424	-0.272215565790061	0.04239369990563	-0.228206644350346	0.0907170472410204	-0.0455890558028551
uc002klm.4	uc002klm.4	SMCHD1	chr18	black	0.485879790770614	0.000146963120200174	-0.458964387515285	0.000373972199641953	-0.161072558529946	0.235648729992256	0.399687752985359	0.00227450025909028	0.142440646666898	0.294989687796093	-0.562663445672629	6.37473825336347e-06	-0.663040546234872	2.58089477648398e-08	0.458685475055516	0.000377459267465125	0.0390586044383625	0.775027845054061	0.296378920970469	0.0265570928428898	-0.324508703977046	0.0146847390040298	-0.00370299369829667	0.978391341905673	0.217496506392852	0.107348311878596	-0.537833391215386	1.91349989790459e-05	-0.240125591867891	0.0746533285103393	0.0578085309898764	0.672151797317174	0.0441689984123134	0.746518481192539	0.483637072126289	0.000159331821293567	0.476560425551653	0.000204863084535629	-0.0864197355180509	0.526533481108365	-0.43737045255926	0.000749857817546324	0.0322589417213965	0.813416774139978	-0.0368630143041636
uc002hsb.3	uc002hsb.3	PPP1R1B	chr17	black	0.485767759483614	0.000147559506479585	-0.676188266204825	1.0702908274661e-08	-0.0873118624098614	0.522257592006648	0.634578317667116	1.50591199651638e-07	0.230827064593689	0.0869720811781036	-0.456102209748386	0.000411187640037765	-0.667477681161212	1.92705819523796e-08	0.177840521166517	0.189755936684032	-0.11375863028513	0.403826885800482	0.707117433784048	1.11848620997788e-09	-0.666272974790631	2.08714720245209e-08	0.166217560358771	0.220823151169976	0.466716737099353	0.000288016732681342	-0.277115047757231	0.0386727669012273	-0.54639376565606	1.32292036929514e-05	0.482655572766066	0.000165038391121077	0.285200607892659	0.0331239921664318	0.83306422075935	1.67621192871118e-15	0.25600687794688	0.056852696287009	0.209060198669279	0.122027299925119	-0.555955152046472	8.65402155305454e-06	-0.410029706119252	0.0016985853316672	-0.276416923092385
uc002kxz.2	uc002kxz.2	DTNA	chr18	black	0.483939359427485	0.000157610969080372	-0.591886156629087	1.55178136547342e-06	-0.016619500615761	0.903237807989099	0.527151069697433	2.99112398118376e-05	0.0835575474192858	0.540367974637725	-0.569137282072527	4.71596207862894e-06	-0.810622580258452	3.71680106600489e-14	0.328556741650157	0.0134247903874533	0.0151150118565265	0.911960891315913	0.61594350259714	4.34978675863949e-07	-0.6400926655168	1.08525327753938e-07	0.0646821201869111	0.635773760481012	0.284101167635859	0.0338371481787995	-0.426081779562142	0.00105971880460136	-0.36213554629461	0.00609515275430936	0.286037884457984	0.032589313657914	0.217947418031652	0.106603821022067	0.85328739794433	6.74312717468763e-17	0.408576552280209	0.00177070536261062	0.105875713973733	0.437384204607938	-0.709131594708307	9.55840089438028e-10	-0.217381653540897	0.107538581080658	-0.319592508441992
uc009xgs.1	uc009xgs.1	AHCTF1	chr1	black	0.48379389669904	0.000158436922481463	-0.47016366778601	0.000255927141261664	-0.175681094309491	0.195277191351201	0.456882627087352	0.000400720648919024	0.31603835840929	0.0176518423481187	-0.347835550212307	0.00861825179168781	-0.623886709255407	2.7912248265306e-07	0.198287908344539	0.142928003676976	0.103193427443206	0.449148342567153	0.391448286860709	0.00285154748262079	-0.351584000819343	0.00788186465857807	-0.0490448275246014	0.719627882735994	0.287092344439284	0.0319261825069576	-0.23412044898266	0.0824385912087524	-0.269361713243603	0.0446934354861484	0.292239253841983	0.0288486123704684	0.20680218277705	0.126203608030124	0.59124178186524	1.60329620178429e-06	0.0996272715772658	0.465055612272891	0.0749597113034796	0.582958263724488	-0.312210938918352	0.0191516190206385	-0.179271668656749	0.186158902806435	-0.0770877219180823
uc002kxw.2	uc002kxw.2	DTNA	chr18	black	0.483743251612666	0.000158725418344458	-0.591311997727247	1.59760622426451e-06	-0.0149745022275711	0.912776114282478	0.527230814208321	2.98133168135668e-05	0.0834888216489937	0.540702322093968	-0.56699872429142	5.21333191408837e-06	-0.81098734078793	3.54600183501746e-14	0.32613587447982	0.014166610267023	0.0170616652548845	0.900676230881777	0.615421058415547	4.47666413221266e-07	-0.638960959850499	1.16133970314571e-07	0.0623097872246163	0.648238431954008	0.289479362331028	0.0304664727826129	-0.428063145187014	0.000998154960968725	-0.36678123492361	0.00542827860723047	0.287842416061789	0.0314613496539075	0.215356525021153	0.110936282382248	0.854911608310609	5.10279820572499e-17	0.410220457010345	0.00168931596326583	0.104654182230055	0.442720165435372	-0.70730447818495	1.10234386380691e-09	-0.218665961594988	0.105425675512243	-0.31522493058906
uc010ood.1	uc010ood.1	MROH7	chr1	black	0.483283599979001	0.000161365834631203	-0.514316252017756	5.01708947402342e-05	-0.163837220290401	0.227599334157384	0.464921409709964	0.000306142953636712	0.231547284471732	0.0859643266905697	-0.484524102803792	0.000154330300245051	-0.599211563705977	1.06514133836751e-06	0.301897738158498	0.0237414603717791	-0.0374019706738862	0.784335389044766	0.416821902564698	0.00139511304530507	-0.386179955108899	0.00328535396455459	0.0223214844315112	0.870288908726093	0.348355443531616	0.00851267632979598	-0.404828790442539	0.00196948954475995	-0.349085410588735	0.00836633827750919	0.195157625212063	0.149475180450849	0.0442970132704754	0.745808458273078	0.647336987547021	6.98666101599711e-08	0.146446035055802	0.281478548883853	0.0167561683319043	0.902445949874124	-0.393648166234552	0.00268599251398135	-0.119041075086932	0.382203815216323	-0.0269642448183106
uc002kxy.2	uc002kxy.2	DTNA	chr18	black	0.483191247159417	0.000161901164786372	-0.59109667906862	1.61511468132636e-06	-0.0157895196309199	0.908048732191393	0.526339017149508	3.09254550584014e-05	0.0828642437003511	0.543745461790856	-0.568682108337853	4.81796943678108e-06	-0.810376844724627	3.83626223281793e-14	0.328131464433903	0.0135526379761816	0.0156785058038066	0.90869246819281	0.615553300073842	4.44422506476519e-07	-0.639774960686758	1.10612608317636e-07	0.064087258824187	0.638890039545837	0.28357984218493	0.0341797406575715	-0.425848910190214	0.00106717407832928	-0.361610398153526	0.00617486911592957	0.285611322007231	0.0328608085846761	0.217652242882904	0.107090727489087	0.853548847148727	6.44872496238312e-17	0.407991099006192	0.00180052597731927	0.10579330816324	0.437743038446077	-0.709191953995054	9.51330136884072e-10	-0.217101871898067	0.108003163237555	-0.31944273539334
uc010dmn.1	uc010dmn.1	DTNA	chr18	black	0.482422660595081	0.000166419714653273	-0.592736260335883	1.48618188177895e-06	-0.0127653947257232	0.925604331013284	0.529311261150909	2.73608520005597e-05	0.0826126044482781	0.544973863166047	-0.565118418076585	5.69051223385461e-06	-0.809521767991922	4.28115244239173e-14	0.323720393949266	0.0149415370466479	0.0164277130627429	0.904349190198315	0.618870969304463	3.69895890735615e-07	-0.64162281950014	9.89806447731971e-08	0.063874893615689	0.640004056042011	0.292601702052799	0.0286415843487015	-0.426661532070321	0.00104136108005523	-0.371162460043432	0.00485891410482736	0.292285128215869	0.0288223402270811	0.217490744443644	0.107357851144251	0.856204002530317	4.07785762245869e-17	0.411683574966577	0.00161970721053301	0.104750307772693	0.44229895776808	-0.707663799060558	1.07195045695895e-09	-0.222451821837934	0.0993833200218974	-0.318310942662496
uc003jqp.3	uc003jqp.3	IL6ST	chr5	black	0.480719972244661	0.00017684319698287	-0.7215740733628	3.51341783553984e-10	-0.0571717586981064	0.675561591915859	0.59808216339321	1.12945214215519e-06	0.113796366762128	0.403669936527724	-0.614685796200074	4.66110785691013e-07	-0.695322776533095	2.73592699690583e-09	0.350589391632643	0.00807171115541077	-0.201833306575468	0.13577362895375	0.747616349422552	3.59605202265881e-11	-0.72692050739669	2.24765718992619e-10	0.286549755290001	0.0322659893188518	0.391921854030777	0.00281516305371199	-0.411364603566981	0.00163465995186796	-0.518964787303601	4.1700670550307e-05	0.378848201756585	0.00398599375842454	0.226622764976111	0.0930410390430201	0.841319381799617	4.76712379394818e-16	0.37461907482492	0.00444745331202723	0.13997557436976	0.303511433561514	-0.715345968592623	5.83663039882593e-10	-0.324914619832115	0.0145539897743432	-0.333890922787733
uc010ooh.1	uc010ooh.1	MROH7	chr1	black	0.479544756379951	0.000184381861762405	-0.441666281220725	0.000655309683336179	-0.181877221621015	0.179736377881616	0.321795754001622	0.0155847064104949	0.164098103125266	0.226849723533267	-0.593897744123368	1.40073342694978e-06	-0.569819886932519	4.56674630760731e-06	0.49029741269603	0.000125131746896951	-0.0201308954067095	0.882924463373443	0.286921007822272	0.0320331617613004	-0.273140556776419	0.0416695258888989	0.00422928217197599	0.975321101309548	0.144034172987279	0.289564612457422	-0.505894563131693	6.96638605391256e-05	-0.149319990107534	0.272039559499971	-0.035918665342472	0.792694673469729	-0.0537727794507751	0.693870640550535	0.564889684780699	5.75125227464662e-06	0.103777316348798	0.446572736238074	-0.160566074907193	0.237144327210151	-0.411297038202997	0.00163784307782556	0.112568689669041	0.40879413872102	0.00220428149135578
uc001ntm.1	uc001ntm.1	EEF1G	chr11	black	0.477925488010337	0.00019525011619777	-0.69445762261554	2.91657073798638e-09	-0.144222526429573	0.28892771709632	0.679000206433169	8.81476382661022e-09	0.225310452247944	0.0950015236932044	-0.457949762312979	0.000386799555981223	-0.632792122254678	1.67218128816965e-07	0.19323430522873	0.153606724754645	-0.24447872509408	0.0693837720854756	0.709981150788818	8.94185743915836e-10	-0.723326021722073	3.03846111852669e-10	0.330582475996675	0.0128299299720813	0.541432000411121	1.64050248386167e-05	-0.296177346122798	0.026665023097166	-0.595149343097872	1.31380482201695e-06	0.527084964034464	2.99926398834144e-05	0.269136594330971	0.0448791132990499	0.575381667694428	3.50478149875443e-06	0.552184242168292	1.02467995177115e-05	0.25057740799324	0.062505121306595	-0.577065160601971	3.23184853315895e-06	-0.451771718307396	0.000473910673100764	-0.31228941213375
uc002fyi.4	uc002fyi.4	PELP1	chr17	black	0.476783179997175	0.000203265496882325	-0.519642657465668	4.0582050304233e-05	-0.113701331672978	0.404065263556364	0.410607876602037	0.00167062869619682	0.160607183710666	0.237022694368037	-0.540425929756707	1.71294719560106e-05	-0.406695145981242	0.00186813724216396	0.418727084759594	0.00131920975669218	-0.216751499631433	0.108587138093791	0.406472899091717	0.00187995705004371	-0.390163149491642	0.00295239613830544	0.204635761095941	0.130311342705901	0.556770377126348	8.3413900501002e-06	-0.563012104362102	6.27311330012319e-06	-0.454044646149037	0.000439983865859077	0.138796344750506	0.307643681324948	-0.200349573210251	0.138734275012673	0.42370849370046	0.00113793916503063	0.219443210095156	0.104162607158122	-0.179168936427072	0.186415465517295	-0.408594608571743	0.00176979270301274	-0.0323403485757369	0.812954392013	0.150705266601772
uc001cxu.3	uc001cxu.3	MROH7	chr1	black	0.476128592832847	0.000207992857456827	-0.404097736511305	0.00201050746004387	-0.175946075191618	0.194593589740875	0.35743794719889	0.00684132298277955	0.202550341164755	0.134359966635121	-0.484596409079441	0.000153928998028791	-0.595156223350771	1.31334120392037e-06	0.345077697883246	0.00919752196878198	0.0672025668961504	0.622639922965691	0.275101003400951	0.0401683123932765	-0.255517821619692	0.0573442629010147	-0.0741966269041696	0.58681056466822	0.186813856313661	0.168009667706352	-0.416468845524093	0.00140960114084688	-0.173969010588162	0.199735325540156	0.0472300563078985	0.729599142533546	0.00702636949453183	0.959010594032917	0.580306818651464	2.76120077785287e-06	0.121472075577345	0.372489285321074	-0.0336521990936213	0.805512065538337	-0.347504379721275	0.0086860944402677	0.0122887621417733	0.928374701407818	0.0260324401911697
uc010oog.1	uc010oog.1	MROH7	chr1	black	0.474852917309	0.000217495058670421	-0.432072831878158	0.000883312622289286	-0.177578170732477	0.190420687120541	0.306771638502886	0.0214683089350187	0.158329169467167	0.243827602148249	-0.598759132336818	1.09048154179056e-06	-0.565442259898814	5.60553563252358e-06	0.501948582028057	8.10076912960114e-05	-0.0114636141460161	0.933172753022734	0.27340711200913	0.0414627395864315	-0.257858350473141	0.0550225005823948	-0.00494663779546224	0.971136801715395	0.137098786856593	0.313655490966276	-0.520426053558605	3.9323779357366e-05	-0.141048812881222	0.29978190742085	-0.0551434088077392	0.686465936360674	-0.0710708084725706	0.602709014865505	0.56210085295072	6.54195120335383e-06	0.100241108573942	0.46229602300393	-0.184313668449288	0.173876936491097	-0.406863097160264	0.001859249106767	0.132832983913558	0.329091786304764	0.0168509852683081
uc001kkp.3	uc001kkp.3	SORBS1	chr10	black	0.474621697695005	0.0002192591609966	-0.403535113935332	0.00204259195325125	-0.131848929280814	0.332719472380794	0.271421199212719	0.043023835989635	0.152521306313538	0.261776145840405	-0.675031154089	1.15856942834902e-08	-0.762815776407495	8.33309245222632e-12	0.59411739602757	1.38509909064661e-06	0.177839026260166	0.189759719803592	0.209116566144148	0.121924405676796	-0.237120220651579	0.0784732507061412	-0.146696078237328	0.28064885412166	0.0680113379911236	0.618449841231222	-0.653048105207002	4.89642813501503e-08	-0.067965362533825	0.618687709631952	-0.15067599521289	0.267659995275817	-0.0939443749679355	0.491021724887554	0.601362192366134	9.52037021886469e-07	0.356470686804105	0.00700450022949112	-0.258165445128237	0.0547236026756664	-0.474240979681995	0.000222192326781447	0.239131555492956	0.0759000867869489	0.0243533227844289
uc010lqk.1	uc010lqk.1	RBM33	chr7	black	0.474292484572702	0.000221793435449103	-0.681131262110632	7.59824722237103e-09	-0.178915571129704	0.187049303323029	0.717061281422105	5.08200660813302e-10	0.210656641604556	0.119138554540087	-0.408556845466499	0.00177170192802358	-0.41776806678095	0.00135694175401791	0.143572605398693	0.291129231888902	-0.416701469595485	0.00140004008508022	0.721276868571407	3.60066711383432e-10	-0.706572309264749	1.16681764969326e-09	0.442350464942235	0.000641288413775434	0.552559242720182	1.00770118523366e-05	-0.179623983383125	0.185280961239322	-0.593836242950325	1.40514039012629e-06	0.519198041676169	4.13125869008298e-05	0.27186109342783	0.0426739434869907	0.503501399696807	7.63553140593079e-05	0.338093168190839	0.0108179011578975	0.455147495593501	0.000424329427456095	-0.523309092449728	3.49964602489137e-05	-0.52938862543098	2.72733542838487e-05	-0.237617640338758
uc001kko.3	uc001kko.3	SORBS1	chr10	black	0.473579940073711	0.000227370314711511	-0.407516512543025	0.001825027764739	-0.126696597862418	0.352120823236551	0.280168082370588	0.0364936179471539	0.15420138949953	0.256495240573576	-0.671228767325652	1.49953637825376e-08	-0.77222013039832	3.18990043781144e-12	0.586961621207542	1.98815223465147e-06	0.185110836165169	0.171990269298937	0.219412526775868	0.104212246598626	-0.24869839428933	0.0645633643040793	-0.150163523363743	0.269309583746662	0.0692957772795861	0.61182017115166	-0.644724343067869	8.20028193388608e-08	-0.0707149184712754	0.604531019424863	-0.137945745301512	0.310646705183035	-0.0816869409865494	0.549504069891044	0.61108900442026	5.67055542591484e-07	0.363931928609036	0.00582923509473233	-0.251925668960159	0.0610610139649146	-0.482409565379886	0.000166497690808377	0.228230587679021	0.0906822671833078	0.00951371969927933
uc010iwd.3	uc010iwd.3	IL6ST	chr5	black	0.473104215914149	0.000231164537959606	-0.72881013150194	1.914587268929e-10	-0.0500583455986481	0.714079097578772	0.619922554793105	3.48834296138822e-07	0.114043068047221	0.402644759444135	-0.59277381772025	1.48334432729847e-06	-0.691855637596627	3.53025734184482e-09	0.320446348963257	0.016049635430068	-0.20890592614483	0.122309249234421	0.772454173137378	3.11276888397321e-12	-0.75345172979057	2.0770108922001e-11	0.300446477435463	0.0244563021616879	0.399154219227606	0.00230844503544895	-0.374911879957046	0.00441405176769549	-0.533507568037029	2.29711863781001e-05	0.417102789370516	0.00138368198889056	0.266119857839024	0.047428884083234	0.842881943087099	3.72731556163095e-16	0.380275058511764	0.00384012676394876	0.175412575433107	0.195971664366867	-0.719364161316288	4.21326142801941e-10	-0.365086062270819	0.0056638016763589	-0.372641567091253
uc003uew.3	uc003uew.3	HSPB1	chr7	black	0.472924407255611	0.000232613603517019	-0.558768513138	7.61892098024945e-06	-0.024188972157973	0.859542267460643	0.500143267085622	8.67430732266305e-05	0.0832889184000174	0.541675412426632	-0.513466555326071	5.18806526782026e-05	-0.603778692392323	8.3838947372678e-07	0.275887540577422	0.0395786867248799	-0.111552735449812	0.413062942931774	0.547629890966076	1.25320579409681e-05	-0.551679751327893	1.04794045008821e-05	0.131699818309957	0.333271346330318	0.506169565532243	6.89304926658756e-05	-0.49013855541716	0.000125862256771779	-0.492023901737417	0.000117439053235752	0.252818753612388	0.0601193167400099	-0.015855658602521	0.907665239935511	0.680619661369583	7.87491980990609e-09	0.494813919351604	0.000105918440263199	0.200345491073686	0.13874248664308	-0.590361107407889	1.67628774600806e-06	-0.244521281196021	0.0693337626594769	-0.0106875862823665
uc001kkk.3	uc001kkk.3	SORBS1	chr10	black	0.472856220778344	0.000233165275894248	-0.447243255052387	0.000548663580838663	-0.111497440432376	0.413296013714919	0.363292170586687	0.00592274924766094	0.168038606750845	0.21573495293287	-0.630259445373464	1.93767627237471e-07	-0.80470152352431	7.86656976431915e-14	0.511844425286764	5.52945256812943e-05	0.181238331070963	0.181296185021629	0.303734975588056	0.0228618384134287	-0.339986467263808	0.0103559935647404	-0.123264231117626	0.365423802556256	0.111295951383886	0.414145938545114	-0.568514002766166	4.85615924487063e-06	-0.126866463761528	0.351470302600685	-0.0229967147742608	0.866400436984755	0.0206652521190135	0.879839441742367	0.652963186244718	4.92264899463572e-08	0.403115562586259	0.00206681385857382	-0.145373387150067	0.285056154792701	-0.517049219573476	4.50171922005811e-05	0.108599116861724	0.425618161080557	-0.0862834759126217
uc002tur.3	uc002tur.3	UBXN4	chr2	black	0.471569966314183	0.000243797926822925	-0.597870024724736	1.14192954261073e-06	-0.0949067516631001	0.486571919616942	0.39722799255803	0.00243477964167344	-0.0197856457791152	0.884918627098475	-0.781103523176437	1.23381916276776e-12	-0.618417834638191	3.79333979891162e-07	0.66522841914065	2.23602259826109e-08	-0.214467871344501	0.112452987876318	0.528494986755768	2.82999775212778e-05	-0.546135345660024	1.33794153197595e-05	0.29688442979017	0.0262880376099459	0.164403318279899	0.225974904383235	-0.636922751743378	1.31116714564493e-07	-0.27018764796036	0.0440175914473256	0.0141179100788977	0.917747876636371	0.0162491410513587	0.905384153974891	0.642944134879401	9.13792457572251e-08	0.414545837195018	0.00149090630497336	-0.10046288780977	0.461301172205151	-0.767528231729003	5.17928175521839e-12	0.0261003132949403	0.848569406718368	-0.173841947742671
uc001kkw.3	uc001kkw.3	SORBS1	chr10	black	0.471351898342302	0.000245643752440621	-0.393651849438836	0.00268572264262895	-0.131816102688828	0.332840917474033	0.252878519806723	0.060056717481051	0.147335861356211	0.278533277604677	-0.680319325905747	8.04174310015091e-09	-0.752967365568805	2.17508359313806e-11	0.605115126930707	7.81118949975413e-07	0.176630928579912	0.19283470329812	0.192207822535541	0.155845983504756	-0.219001854660604	0.104878390773576	-0.150931268640332	0.266840823079883	0.0631481731871895	0.643822214702757	-0.667125468443191	1.97262276224541e-08	-0.0587000409498593	0.66738893629121	-0.17340902748324	0.201209036222422	-0.116974494321361	0.390579622690219	0.593137390896174	1.45613580075527e-06	0.346511661403	0.00889224635653403	-0.273860626429034	0.0411128564710318	-0.467385862519973	0.000281514846764246	0.260383076152221	0.0526040194812238	0.0482859544036905
uc003klm.3	uc003klm.3	RHOBTB3	chr5	black	0.47041418501374	0.000253727001719232	-0.664325505362178	2.37272103378849e-08	-0.0154950408371479	0.909756454246977	0.500441813813422	8.57695936385177e-05	0.0593162684992207	0.664104343649365	-0.620411958648581	3.39420529558591e-07	-0.662531062201483	2.66810546660933e-08	0.362885039408068	0.00598294179751243	-0.196251127991758	0.147163248120543	0.699431860350311	2.01319034237484e-09	-0.679880961426744	8.29123445032948e-09	0.260035732682966	0.0529315301667497	0.428383407066192	0.000988511788543917	-0.500884296243233	8.43452148900174e-05	-0.521901014743427	3.70518344331963e-05	0.296028726243763	0.0267448349772295	0.0818240484662875	0.548831927603179	0.892445583768471	2.59887113365439e-20	0.250010884789848	0.0631200510249256	0.110541200585341	0.417338562043571	-0.727522873489282	2.13593672462243e-10	-0.259977828457914	0.0529862888355757	-0.174657240076774
uc001opo.3	uc001opo.3	PPFIA1	chr11	black	0.469926223349655	0.000258028500362673	-0.561370506119398	6.76510619376698e-06	0.0206910563741341	0.87969050955344	0.481887533251482	0.000169633492454502	-0.00138671781034608	0.991907041949127	-0.574913011670122	3.58449568919258e-06	-0.733799762544147	1.2454756163975e-10	0.368746156348798	0.00516606613910123	-0.0326209835828632	0.811360902190453	0.587101016723307	1.97436605589819e-06	-0.61356632955747	4.95565059493231e-07	0.10460492344069	0.44293609640072	0.365034067572781	0.00567116510422253	-0.527822436688785	2.90960201929195e-05	-0.410315217014175	0.00168472801620217	0.22698879645557	0.0924998863631837	0.0655770646316445	0.631097245073689	0.801539672682844	1.16188629464069e-13	0.483016692110294	0.0001629174229121	0.109207343367907	0.423015167472348	-0.746948662405032	3.82551773463504e-11	-0.185913992610503	0.170104528343142	-0.161230221385426
uc010oea.1	uc010oea.1	ASAP3	chr1	black	0.469657059557682	0.000260429572159435	-0.550194922111512	1.11927436116524e-05	0.0203154138150661	0.8818589788615	0.367946392295231	0.0052714186916576	-0.000996544443127911	0.9941840673644	-0.556266230988801	8.53346402855162e-06	-0.488898420739845	0.000131700701683502	0.379709476238889	0.00389737242432795	-0.203732685458564	0.132053125186146	0.572660630321485	3.99171477253852e-06	-0.570999165058447	4.31926399719525e-06	0.261911873156603	0.0511820277006864	0.370319073068282	0.0049642476754343	-0.491591853931427	0.00011932236900882	-0.428647921252449	0.000980610480086739	0.195993136261888	0.147706295645088	-0.0168403925757369	0.901957998221509	0.707231077737599	1.10865201565469e-09	0.238718069221932	0.0764235344237586	-0.0112796790039946	0.934242622620443	-0.649688352514043	6.04082826064001e-08	-0.146294101911383	0.281983483630109	-0.101530042238591
uc009ziv.1	uc009ziv.1	C12orf39	chr12	black	0.46931923908113	0.000263471891758748	-0.544377789142658	1.44437102024395e-05	-0.132276331849356	0.331140794821639	0.441696807941123	0.000654678230399287	0.228366128212224	0.0904855776085298	-0.458795504928636	0.000376080121457789	-0.597324679517722	1.1745989906882e-06	0.233157904311344	0.0837438803335626	-0.0613090450781579	0.653525641909788	0.50125192628245	8.3178342692298e-05	-0.457312575726402	0.000395058044907294	0.0930894628125051	0.494992387491208	0.371376519272589	0.00483249416555219	-0.355878968981253	0.00710598897246808	-0.386857614517759	0.00322646355673938	0.270045892483306	0.0441329870513479	0.0744716814494474	0.585420677985164	0.706417609161229	1.18088959575895e-09	0.147215440236803	0.27893066725618	0.125488243177321	0.356769706828006	-0.441942481546205	0.000649616391026355	-0.216317545304981	0.109313783591568	-0.0701852538024191
uc001opp.3	uc001opp.3	PPFIA1	chr11	black	0.469020136645693	0.000266192508202968	-0.558538591968811	7.69899044255707e-06	0.0189467393615804	0.889767084416857	0.476870359577433	0.000202643349682199	-0.00251078299472473	0.985347494770794	-0.57887227720022	2.9609899869541e-06	-0.735158228408658	1.10604494789921e-10	0.376157321602357	0.00427443440161798	-0.0301154985527375	0.825613582445687	0.581004846826221	2.66859835810204e-06	-0.608889763594442	6.38503885916152e-07	0.101853289694266	0.455090714939959	0.355744924146565	0.00712915714781436	-0.531135648594693	2.53650147394524e-05	-0.401198868076683	0.00218075780945523	0.217970190068149	0.106566328358693	0.0636786254729595	0.641034333091498	0.797953060720322	1.79333297667299e-13	0.48269307670413	0.000164816950067474	0.103536877562114	0.447632350742691	-0.747395357199758	3.67051299702231e-11	-0.176504553500393	0.193158411008402	-0.160989057007871
uc001bha.2	uc001bha.2	ASAP3	chr1	black	0.468013127973088	0.000275541351030806	-0.547182063031394	1.27805905061811e-05	0.022054951320553	0.871824646594711	0.360648932545901	0.00632318390489815	-0.0062220273380607	0.963699496169457	-0.56323733447674	6.20826730996867e-06	-0.490562191259504	0.000123922779044628	0.389595067568759	0.00299797424256499	-0.201730543152976	0.135977142289687	0.567220174519786	5.15965130611166e-06	-0.566572133000298	5.31820672972617e-06	0.258730869732391	0.0541767126477949	0.366864445395614	0.00541694211654856	-0.502253000374358	8.00756130088559e-05	-0.422334520105336	0.00118555753736187	0.183707080190859	0.175322590855799	-0.02815146177105	0.836825621447834	0.707464320511983	1.08872411771247e-09	0.239183598004692	0.0758344061486301	-0.0185044781201256	0.892324757526863	-0.654846426785044	4.37107709002331e-08	-0.134346623877229	0.323560636237997	-0.0932369830078246
uc003akj.3	uc003akj.3	LIMK2	chr22	black	0.467600674292476	0.000279456033522995	-0.519036801948533	4.15804970440007e-05	0.0315531852807902	0.8174280276717	0.389515775683734	0.00300438530778472	-0.028693562041077	0.833727629656753	-0.64167920452481	9.86444794372186e-08	-0.551881715187835	1.03857035431889e-05	0.505597677751003	7.04636301251509e-05	-0.0728153726954161	0.593812579123267	0.463500688486672	0.000321215942917802	-0.464758150984631	0.000307841689725219	0.106267694896396	0.435679589110735	0.384821519166526	0.00340627801089436	-0.678551349984706	9.09342345406943e-09	-0.417361379198613	0.00137323261088996	0.0679500505914729	0.618766939373615	-0.141141327656962	0.299461813392166	0.633165817346113	1.63603106195138e-07	0.506029303754889	6.93036470629704e-05	-0.215950655408773	0.109931041365608	-0.619985532881238	3.47609326985564e-07	0.0165885529764417	0.903417132845466	-0.0288182813316716
uc010xby.1	uc010xby.1	DTNA	chr18	black	0.467141343381863	0.000283875181405792	-0.60832912593146	6.58020608947243e-07	0.00528298174432154	0.969175183263469	0.56157966739004	6.70048549803911e-06	0.0770829299718421	0.572300364084557	-0.531551176674831	2.49296619119118e-05	-0.795253603778809	2.47208117620642e-13	0.271676612737208	0.0428203939503521	-0.00484914183498151	0.971705447945579	0.665450723965831	2.20352398489045e-08	-0.685052490687306	5.76264652749037e-09	0.0926468806639218	0.497054502968643	0.334247730843821	0.0118110994327913	-0.386102211136968	0.00329217058828929	-0.420568487410406	0.00124938790827479	0.355920121575807	0.00709888938999657	0.253643782961661	0.05925981151999	0.87207980478894	2.14229988757225e-18	0.419465886911591	0.00129078644114984	0.159207041186341	0.241189591450162	-0.71796629077608	4.72209411787698e-10	-0.292956289102338	0.0284402512540577	-0.3507738933613
uc002hbp.3	uc002hbp.3	ALDOC	chr17	black	0.466180306280756	0.000293327612944019	-0.545803944043424	1.35743621515044e-05	-0.167652792774766	0.216806045423628	0.409417739709385	0.00172863091533586	0.284631730487877	0.0334914197956849	-0.484465634293683	0.000154655501752439	-0.614955730558936	4.59258193928755e-07	0.283036215426186	0.034540052049155	-0.0773697693850476	0.570867446614669	0.491157389241993	0.00012124408209859	-0.467052077563744	0.000284741340165513	0.11699336853427	0.390502638929888	0.15138731189974	0.265381556301585	-0.221353824369269	0.101107421691021	-0.232597631457275	0.0845111109928241	0.223655986687357	0.0975188158318345	0.244617923259507	0.0692203014416888	0.696898936375874	2.43369515580689e-09	0.0279751334654777	0.837833834248318	0.0947851068876313	0.487133204474074	-0.431219329467156	0.000906709489651183	-0.174506543227968	0.198327920933313	-0.240803312823684
uc010odz.1	uc010odz.1	ASAP3	chr1	black	0.465416196833288	0.000301046561343798	-0.543742221715376	1.4847511147257e-05	0.0244345749729731	0.858130758392062	0.354364625813893	0.00737158576790558	-0.00848166773982061	0.950530561403979	-0.566365936969892	5.36959907371203e-06	-0.487920682736792	0.000136477457276075	0.396985755281489	0.00245109463727016	-0.19705583972715	0.145478938855732	0.560698870721149	6.97654528169513e-06	-0.557796047537732	7.9629487135044e-06	0.253943800403035	0.0589497253075227	0.367321261137952	0.00535507535757196	-0.512945420402003	5.29556508177826e-05	-0.422780564129682	0.0011699062934491	0.175287075023878	0.196296849773782	-0.0384156300486129	0.778636647984349	0.706752611666445	1.15061715664802e-09	0.236737223884845	0.0789709604446324	-0.0383004232899408	0.779283758265798	-0.650075994637447	5.89697752074574e-08	-0.123078829470309	0.366150944120714	-0.08505269943067
uc011edc.1	uc011edc.1	BCLAF1	chr6	black	0.465341496463661	0.000301811007215686	-0.626436680460685	2.41432328335173e-07	-0.152224489331969	0.262716648048054	0.564283383229092	5.91518438813912e-06	0.208830148359342	0.122447922205799	-0.456794462380893	0.000401890877888336	-0.430129531727059	0.000937394459791311	0.258187669595022	0.0547020225737421	-0.240220975047789	0.0745345553098061	0.543044865253555	1.53025842089543e-05	-0.471021468549327	0.000248464938683345	0.24952163922305	0.06365500196278	0.612839724776842	5.15606195811465e-07	-0.40051715875817	0.00222261314724394	-0.648084381024552	6.67188710546387e-08	0.362036173564365	0.0061101678558164	0.0654146035988111	0.631945123463628	0.498511194669076	9.22464388950444e-05	0.370069326771536	0.00499582201392631	0.0242440857108828	0.85922548508225	-0.33596069035817	0.0113593708728966	-0.277123318071504	0.0386667218527929	-0.0473768196741384
uc001kkt.3	uc001kkt.3	SORBS1	chr10	black	0.465241458844033	0.000302837508060068	-0.40792048014162	0.00180415315878877	-0.119443270596115	0.380586261850563	0.28665984478185	0.0321968012116808	0.149871883903925	0.270251359041837	-0.665831326639377	2.14891526430741e-08	-0.777904380958532	1.74576932872522e-12	0.580046379111995	2.79651215710239e-06	0.192030591949889	0.156235034302242	0.229766105996474	0.088473462168044	-0.262262955114612	0.0508599293699728	-0.149334290840417	0.271993124339447	0.0580993805972821	0.670596525968259	-0.629260540166597	2.05288416851157e-07	-0.0648955820351116	0.634657028113965	-0.12720025373917	0.350194173526821	-0.0602949084946277	0.658900918754474	0.61607624115412	4.31809180609948e-07	0.372065499624218	0.0047483132922366	-0.242658787170806	0.0715495350691217	-0.494088871353095	0.000108808225805874	0.217059270851836	0.108074038243146	-0.0177020489734032
uc001rfa.1	uc001rfa.1	C12orf39	chr12	black	0.464406866671933	0.000311525976478378	-0.529484556052763	2.71652172902473e-05	-0.17876523769288	0.18742611924203	0.420944499123388	0.00123554488976412	0.25980465570621	0.0531503288055363	-0.456738305000836	0.000402637882994524	-0.57397077812208	3.74989647015206e-06	0.256127677841248	0.056731802584815	-0.0558972807941636	0.68240558889689	0.460312840603304	0.00035752242017007	-0.416047648897169	0.00142706164119244	0.103396759322145	0.448250492239619	0.299741525287458	0.0248100259970174	-0.327295085880734	0.0138071232662967	-0.323771536564812	0.014924761106533	0.23956648260874	0.0753525683015599	0.0899034974204698	0.509935281640358	0.643009084894702	9.10201293660813e-08	0.0948946611541724	0.486627691592092	0.0831025975075662	0.54258315070363	-0.395818612428651	0.00253107359888491	-0.176410856177073	0.1933986655018	-0.098542924719141
uc002hrz.3	uc002hrz.3	PPP1R1B	chr17	black	0.463598962259636	0.000320151986853338	-0.617479626713668	3.9959736713534e-07	-0.0340695134583822	0.803148129883341	0.506739451354163	6.74332767362107e-05	0.158178808430217	0.244281406245003	-0.54578976492332	1.35827614341517e-05	-0.647526729945596	6.90545156938955e-08	0.305205824239916	0.0221776123109366	-0.089485167414193	0.51191423591735	0.611744636376634	5.47249654149077e-07	-0.560822579177902	6.93714483662489e-06	0.108513747773569	0.425984236258842	0.496107267003895	0.000100937684226526	-0.486557283568455	0.00014340330026992	-0.530199000372775	2.63722385641124e-05	0.298199901777231	0.0255985917411927	0.0426293462428314	0.755074254572305	0.859524420502863	2.2690606239079e-17	0.211448223326717	0.117725654960663	0.0162141813540796	0.905586790965481	-0.568668677114407	4.82101040808194e-06	-0.227630390351823	0.0915572629106386	-0.0560089368050126
uc001hob.4	uc001hob.4	CAPN2	chr1	black	0.463489361129228	0.000321338784427821	-0.671296727634569	1.49268753703115e-08	0.0389813972469015	0.775460935747909	0.516343797324313	4.62985508096787e-05	-0.0197589490251747	0.885072857371039	-0.665455658918349	2.20280762412087e-08	-0.604801768078024	7.9420906137894e-07	0.430396225825311	0.00092980010870322	-0.247097057455439	0.0663600340140735	0.697654071928847	2.30035324506007e-09	-0.687484279905288	4.84406133182898e-09	0.309338365040235	0.0203471371127997	0.48587121909029	0.00014700867258328	-0.613920836179212	4.86054140907904e-07	-0.601699656071125	9.35343928074249e-07	0.258288310985874	0.0546043854491567	-0.000672040668277438	0.996077885313084	0.820781149936409	9.6414532513282e-15	0.508901259041149	6.20214357831926e-05	0.0327393934936309	0.810688779431971	-0.754742507021933	1.83576371925694e-11	-0.237514999365665	0.0779628300936041	-0.1527485121002
uc010xbz.2	uc010xbz.2	DTNA	chr18	black	0.463454252481625	0.000321719797757129	-0.615849662427772	4.37232503433982e-07	0.0158232094702789	0.907853386471658	0.576982451831603	3.24478116031957e-06	0.0740866493228367	0.587366711316971	-0.516848606619621	4.53782284300018e-05	-0.788412626268661	5.46043296871111e-13	0.248995532441073	0.0642343127542226	-0.0133107606144321	0.922435533576589	0.684922947445133	5.81592752377641e-09	-0.70252284881162	1.59292132596003e-09	0.102883818609549	0.45051738136604	0.364446661941031	0.00575493746972961	-0.376794113038217	0.00420456340417553	-0.451428253898461	0.000479238677144388	0.384539296412105	0.00343188902043113	0.259692558465272	0.0532567339222841	0.879531200307928	4.67940411716739e-19	0.429449582625019	0.000957009889380481	0.180391859617589	0.183377793273965	-0.720911526862246	3.7107339628403e-10	-0.323581004179077	0.0149873420421053	-0.353040409096945
uc003hre.3	uc003hre.3	PKD2	chr4	black	0.463103173679569	0.000325552505120257	-0.685609011835305	5.53895087135849e-09	-0.0495876725967233	0.716654120197631	0.612454820866061	5.26527672292428e-07	0.0810669508010249	0.552548364134289	-0.576189212452796	3.37128684372143e-06	-0.52073226461505	3.88418049795877e-05	0.354688560140948	0.00731405538690976	-0.322117412526884	0.0154755965236327	0.695851068505866	2.63087816037671e-09	-0.676015389003818	1.08306396564899e-08	0.36764175682653	0.00531204139949381	0.575888720683314	3.42039767261602e-06	-0.490393620586064	0.00012469122198902	-0.648362852223293	6.5580551304994e-08	0.359860724772902	0.00644708669868176	0.0678806806687977	0.619125939352976	0.67032471561303	1.593510369035e-08	0.51952664319404	4.07715132360114e-05	0.132998847013154	0.328482800152541	-0.644826395964315	8.14937187044488e-08	-0.342828292841668	0.00969470909406356	-0.14363452927869
uc010ore.2	uc010ore.2	ACADM	chr1	black	0.463031157160211	0.00032634381854377	-0.519676028989541	4.05277017629126e-05	-0.104359648685509	0.444012154178965	0.502725835928378	7.86473822357014e-05	0.24891769459226	0.064320380237933	-0.45372510609124	0.000444616446448796	-0.721951004873368	3.40564382924595e-10	0.243143073577262	0.0709680359261501	0.0366050607853487	0.788823496864782	0.441443421991418	0.00065993628123116	-0.452747413049738	0.000459066740038412	-0.0325954443066869	0.811505886919413	0.479193649544017	0.000186690388673175	-0.422985985831412	0.00116276084409041	-0.407533827288751	0.00182412863885101	0.273692097163246	0.041242590697755	0.0424658840835392	0.755984343512617	0.648601631893425	6.46190560196851e-08	0.335227582410759	0.0115508424771684	0.115006644132267	0.398655138706833	-0.43886203443365	0.000715718573356098	-0.182214514267668	0.178916821829155	0.0174621690534424
uc002kye.3	uc002kye.3	DTNA	chr18	black	0.462579755336542	0.000331343762096311	-0.612462846553686	5.26297752101869e-07	0.0159949391958689	0.906857720608265	0.570700764402872	4.38067828568952e-06	0.0705586837694704	0.605331632210944	-0.522667505077013	3.59195784701226e-05	-0.788726513800786	5.26881907096874e-13	0.257721261004638	0.0551563573088916	-0.0111078202737389	0.935242353418297	0.679694429649662	8.39959832421163e-09	-0.698121466814932	2.22131478190749e-09	0.100781515260375	0.459873919749405	0.355048845757136	0.0072505292279456	-0.382260024308558	0.00364504783062006	-0.441807172998555	0.000652399885330038	0.373517813599587	0.00457508008244847	0.254580930516082	0.0582955542518563	0.878129181935402	6.27741550142538e-19	0.427149781674691	0.0010261231129614	0.172549468839923	0.203486111924279	-0.72362794849591	2.96302248280927e-10	-0.312754076140055	0.0189324159967115	-0.351727640079661
uc010xca.2	uc010xca.2	DTNA	chr18	black	0.461801986240262	0.000340122344986682	-0.612132498440791	5.35839711030891e-07	0.0174775742467246	0.898267676481874	0.571002320708443	4.31861883121921e-06	0.0700692059869429	0.607842907146811	-0.521024279456875	3.83872549764475e-05	-0.78871403558325	5.27631258630987e-13	0.255989920031158	0.0568696840330806	-0.0101790336549216	0.940646938477548	0.68013128483446	8.14788423358315e-09	-0.698530368680314	2.15428083233973e-09	0.0997594090987114	0.464460818954104	0.356830802297125	0.00694335599899047	-0.381788001991195	0.00369062608920707	-0.443594614061383	0.000616484475084444	0.375179362042155	0.00438373222199517	0.255008700007488	0.0578596412088081	0.878847521699474	5.4026319363692e-19	0.428376710967927	0.000988712548982202	0.172937705374813	0.202455378508973	-0.723426949377105	3.01304329279214e-10	-0.314120949097885	0.0183901780537844	-0.351499056271376
uc011edd.1	uc011edd.1	BCLAF1	chr6	black	0.461796475975115	0.000340185285756291	-0.593735861086817	1.41236123902045e-06	-0.127090315262262	0.350614168925333	0.49670045327976	9.87259354613711e-05	0.168108222006814	0.21554208298369	-0.504089909414814	7.46571831336362e-05	-0.41552738770582	0.00144889610102833	0.328981332048063	0.0132981838648992	-0.224617721875386	0.0960492943288773	0.491714311520406	0.000118785780897394	-0.414550565742838	0.00149070133723983	0.218180987773488	0.106219745823014	0.625714680463483	2.51588381284883e-07	-0.514314186350742	5.01749876020228e-05	-0.632890443471039	1.66259793752847e-07	0.260172411741688	0.0528024582326622	-0.0737239345734534	0.589202605179171	0.508090966478768	6.40012842134276e-05	0.358502817813682	0.00666552639832812	-0.0752606242103594	0.581442314976353	-0.350815496547127	0.00802820741840597	-0.177664451585763	0.190201882761276	0.0710456836904394
uc001kkl.3	uc001kkl.3	SORBS1	chr10	black	0.459884385017439	0.000362676455479494	-0.401713404664105	0.00214963290344489	-0.112390995448111	0.409538921294753	0.283663516085001	0.0341245605048761	0.144366126295962	0.288442767579705	-0.660165861493354	3.11059919170035e-08	-0.776813170914612	1.96261257855072e-12	0.576030808105658	3.39709317462531e-06	0.200016234426563	0.139406018546961	0.228713571844371	0.0899829082815737	-0.261872618654882	0.0512181444731587	-0.154847105609494	0.254484862470652	0.0522429887041713	0.702168846461066	-0.624083499913034	2.76027935415896e-07	-0.0588905695134473	0.666372722969989	-0.127563762350973	0.348807679674632	-0.0571318502034374	0.675775510812764	0.617203642490943	4.05748450054728e-07	0.37120736484849	0.0048533612959136	-0.242819483530649	0.0713561623447077	-0.495886832488736	0.000101771108542643	0.216925569510005	0.108296708419625	-0.023636176837602
uc010ooc.1	uc010ooc.1	MROH7	chr1	black	0.459744718292402	0.000364371083856699	-0.389499378470278	0.00300571260327943	-0.16421128594301	0.226525041261074	0.254864008924167	0.0580067911760767	0.152273525436855	0.262561114782773	-0.58608396295493	2.07703650151758e-06	-0.543691864636336	1.48799479195899e-05	0.507250712614653	6.61155815209801e-05	0.0287697489463143	0.833292437000287	0.219589304807976	0.103926505625245	-0.193605740815781	0.152802329043347	-0.0559999165362066	0.681853481002999	0.132761471150315	0.329354573200474	-0.549150853376705	1.17210151874702e-05	-0.117596958297116	0.388045457391089	-0.1022232867475	0.453445806583912	-0.128956182691976	0.343528130060001	0.555190108880482	8.95726938118275e-06	0.0534322550054522	0.695714740310184	-0.245891918742911	0.0677383964132307	-0.367130816767849	0.00538079155615396	0.187341136996105	0.166790952628871	0.0909634936602718
uc003qgy.1	uc003qgy.1	BCLAF1	chr6	black	0.459441059299007	0.000368080337995498	-0.60475491528817	7.96183813248345e-07	-0.138426797495712	0.308946058276278	0.509804811284378	5.98802442853597e-05	0.188413557459721	0.164332191682148	-0.496991236847133	9.76580380172567e-05	-0.424912049804136	0.00109764616343493	0.316946053012293	0.0173112177766011	-0.22487345232581	0.0956614545297437	0.504292047217511	7.40819719555441e-05	-0.429398254823749	0.000958505501254515	0.225929655601088	0.0940725161743251	0.608220796971597	6.61855508139156e-07	-0.477833452193311	0.00019588506380654	-0.622257579530149	3.06019556821635e-07	0.280777681357263	0.0360709218270374	-0.034468505373481	0.800889619615684	0.50662069601823	6.77427849108197e-05	0.341704715333847	0.00995165610194342	-0.0521816630457276	0.702502229979825	-0.348783762999981	0.00842654295831516	-0.195659433116342	0.148410914139827	0.0336027230565498
uc002pmm.3	uc002pmm.3	SNRNP70	chr19	black	0.458013241340493	0.000385985459382346	-0.63572807967442	1.40723939630963e-07	-0.16228796550983	0.232086249461796	0.548609757226637	1.20038023949213e-05	0.0343269259572906	0.801690851646486	-0.62351147170282	2.85113500527206e-07	-0.312490446447814	0.0190385457158493	0.422024220755126	0.00119655623460116	-0.539240117561112	1.80213282928079e-05	0.5794559244146	2.87813290234903e-06	-0.560306112158461	7.10301883246604e-06	0.505064612205343	7.19208491287422e-05	0.589395864068817	1.75984542721368e-06	-0.56479995090751	5.7752452676681e-06	-0.606289363011787	7.33840691565597e-07	0.217515943797514	0.107316136858005	-0.130299922057785	0.338480466217289	0.403402650219907	0.00205021198379382	0.38459721428497	0.00342661927144187	0.0850645170294022	0.533062005007618	-0.53371909691589	2.27681801913015e-05	-0.213529030607547	0.114072556944192	0.00867513398078697
uc009wbp.3	uc009wbp.3	ACADM	chr1	black	0.457951376313507	0.000386778837681595	-0.493704377076144	0.000110369838669901	-0.0971767111660195	0.476160638046276	0.454965033400706	0.000426883995874689	0.223419327616401	0.0978830920969072	-0.48430981146922	0.000155525250119327	-0.720148071204253	3.95112100007817e-10	0.284516491546172	0.0335662617262301	0.0430755305234302	0.752591771802001	0.40559789274429	0.00192714407316302	-0.420377526626736	0.00125647134542091	-0.0492403982426457	0.718556047718471	0.444744720586331	0.000594330379444668	-0.466235831820806	0.000292773782116154	-0.360282977975347	0.00638044894429455	0.203500307829278	0.132504140063971	-0.013185154408274	0.923165252423106	0.646981294283335	7.14132331791897e-08	0.314414301596734	0.0182755431990525	0.0829905330957451	0.543129472878316	-0.452628008067596	0.000460860412360337	-0.119539856237141	0.380198422377356	0.0616958264104415
uc001dgw.4	uc001dgw.4	ACADM	chr1	black	0.457196882814024	0.000396574581645855	-0.492996410687154	0.000113299069938865	-0.0955582732013567	0.483571505884662	0.453498952730485	0.000447921821775791	0.221688669081135	0.10057920444403	-0.484763003622497	0.000153008022350432	-0.719318949643917	4.22887219839272e-10	0.285513000067704	0.0329236538642803	0.0436945375308414	0.74915185611993	0.405189165080101	0.00194954568305489	-0.419567718016262	0.00128691215257928	-0.0498879518044296	0.715010947738517	0.444651176273414	0.000596105012735981	-0.468102503169041	0.000274699682762648	-0.360692782498363	0.00631635245680313	0.202136779294065	0.135173964016112	-0.0149602148007436	0.91285901353064	0.648247164299797	6.60512175347804e-08	0.31401293728327	0.0184325401612785	0.0803287601928038	0.556183504935974	-0.452910968992334	0.000456620114225323	-0.118142420692918	0.385832804802414	0.0627500621188936
uc003qgx.1	uc003qgx.1	BCLAF1	chr6	black	0.456478726674386	0.000406107194741366	-0.581767617953122	2.57072174047337e-06	-0.124515672684054	0.360538624786673	0.478513676136385	0.000191236429824128	0.16170857511199	0.233779838960788	-0.507747537508723	6.48578126305056e-05	-0.408876556717812	0.00175559596990399	0.340818156056234	0.0101585409038649	-0.217085226114874	0.108030852430821	0.474799116797937	0.00021790437277416	-0.396844122134804	0.00246067878224078	0.209301331289198	0.121587594039514	0.6152437055631	4.52051737665409e-07	-0.526060121170664	3.12810427738077e-05	-0.619040835622914	3.66414909010166e-07	0.237957061568834	0.0773943971083096	-0.0924913043706738	0.497780432177717	0.50081942104635	8.45526845683417e-05	0.34993025839132	0.00819970414563631	-0.0982969459059558	0.471066708231222	-0.345482597028008	0.0091104158575409	-0.154386942014171	0.255916445543574	0.0860056632763624
uc010orf.2	uc010orf.2	ACADM	chr1	black	0.456215727032434	0.000409649880668373	-0.516707594949081	4.56335967557571e-05	-0.103301860440241	0.448669412832748	0.529008159293	2.77061589678836e-05	0.261485415952812	0.0515755091283888	-0.407934589355002	0.00180342794913651	-0.728041182171156	2.04404126455621e-10	0.185864956491985	0.170219227363656	0.050284798717808	0.712841311317647	0.457483852767242	0.000392822559919257	-0.473901124752918	0.000224840855713581	-0.0366318240382098	0.788672657716648	0.466597285390287	0.000289191719517141	-0.354858928965077	0.00728395544722656	-0.405096242582367	0.00195467088822258	0.325411527492543	0.0143952902329685	0.111158238888828	0.414727417652937	0.647254847239957	7.0220948354476e-08	0.334110554750665	0.0118479348061619	0.182028720690426	0.179367929552742	-0.428753895674176	0.000977460891450751	-0.238394635359949	0.076834972182103	-0.0334960588618213
uc011ede.1	uc011ede.1	BCLAF1	chr6	black	0.456189691819678	0.000410002104148167	-0.58225857848614	2.50950462011308e-06	-0.124190952886177	0.361802370550768	0.48038574232488	0.000178958004836114	0.16322930377674	0.229352750142214	-0.506684784846215	6.75755904505554e-05	-0.411340005550366	0.00163581816780374	0.338715933819453	0.010664039261519	-0.215037151066149	0.111479555008253	0.475625770659542	0.000211692080186266	-0.397557947255721	0.00241271213759882	0.20739421698549	0.125098293647535	0.618436465486052	3.78941520054837e-07	-0.526388544940507	3.08626994783378e-05	-0.621309287822847	3.22775893290222e-07	0.240248371200548	0.0745004687777045	-0.0924118514773388	0.498151376055545	0.503086415371936	7.75739937768813e-05	0.350717200336702	0.00804709498027178	-0.0965556319217224	0.478997399522159	-0.345462159363282	0.00911479540872067	-0.156581933738272	0.249136501220879	0.0875402492176436
uc002nvp.1	uc002nvp.1	ZNF302	chr19	black	0.455952449636901	0.000413224375902159	-0.612823581556858	5.16059957213228e-07	-0.119775071372359	0.379254904356676	0.559501156072317	7.36890905622147e-06	0.174601918402075	0.198078941262461	-0.41086782873243	0.00165819366256652	-0.456717293237684	0.000402917705151792	0.203863869624933	0.131799024719592	-0.23455137555627	0.0818594389370187	0.589222492342107	1.77525937642593e-06	-0.559578001996668	7.34313201869332e-06	0.297086348766007	0.0261812086417909	0.440634509679255	0.000676978457587452	-0.284003965945604	0.0339008076045286	-0.53280831937058	2.3654230636132e-05	0.418392790968943	0.00133225417383558	0.200687177803196	0.138056407759829	0.524410927294914	3.34620406525612e-05	0.321884789237407	0.0155544391061079	0.114059105897007	0.402578166069996	-0.389785119915828	0.00298265709504387	-0.337933938239358	0.010857547325965	-0.295308203204786
uc009vzr.1	uc009vzr.1	MROH7	chr1	black	0.455675485251643	0.000417015225453853	-0.490942003867042	0.000122207242025527	-0.142571043592051	0.294543288647038	0.451787435863368	0.000473668143545395	0.221907981744389	0.100234399035973	-0.455925281252009	0.000413594845150743	-0.577128107480601	3.22203814075068e-06	0.277124113397902	0.0386661405633422	-0.0111760971573192	0.93484516346983	0.407709970086168	0.00181500428965587	-0.365171706912132	0.0056516910524421	0.00366649603381144	0.978604272563181	0.342171560787882	0.00984418776371185	-0.389148632986979	0.00303422893717751	-0.353703513474141	0.00749022379766179	0.199381502101691	0.140691853302446	0.0485335008463901	0.722432761959042	0.65292756645971	4.93368679555047e-08	0.126815538397148	0.351665249319436	-0.00298863979057054	0.982559200476536	-0.370391339642867	0.00495514410024462	-0.124822167642744	0.359348279763942	-0.0230578173007639
uc002nvq.1	uc002nvq.1	ZNF302	chr19	black	0.455440473511646	0.000420256580428739	-0.610017780468967	6.00866346370122e-07	-0.119874018672727	0.378858415932125	0.552412737803708	1.01430312725304e-05	0.169564337543912	0.211535537937218	-0.416226976664684	0.00141960415255168	-0.451927530853976	0.0004715113741513	0.213541309114492	0.114051261068411	-0.236121767731132	0.0797759779220829	0.584403013046326	2.2577129143051e-06	-0.554468150223701	9.25245717688045e-06	0.298298733464728	0.0255474132715387	0.42883178701787	0.000975151746004005	-0.287258063214955	0.0318229942447326	-0.523916120396738	3.41432640206063e-05	0.407992122702801	0.00180047344533187	0.198547526746471	0.142394758955248	0.520066986913158	3.98959694795143e-05	0.319313936962379	0.0164488955321908	0.102852341549093	0.450656696208421	-0.389894837233496	0.00297384611972574	-0.32684842181762	0.0139447018235064	-0.298466140651312
uc009wbr.3	uc009wbr.3	ACADM	chr1	black	0.454942408816985	0.000427201722464434	-0.498361723297835	9.27661433745751e-05	-0.0925899577752433	0.497320045295393	0.469820076816202	0.000258972960277615	0.224702383209533	0.0959207620904318	-0.470333149373901	0.000254436795267197	-0.721943643700261	3.40771823603587e-10	0.265810853095485	0.0476966095608406	0.0438582100262279	0.748243110455364	0.417515330262079	0.00136704522557242	-0.4330946521074	0.000856017800417987	-0.0470536046967899	0.730571061534957	0.459300614019657	0.000369807477101973	-0.453148600291622	0.000453086460952879	-0.377403282625854	0.00413866732417718	0.227250508841136	0.0921144706672303	0.00235975468448208	0.986228782675864	0.648459531112328	6.51896436858484e-08	0.334180515198561	0.0118291362431974	0.100223800047347	0.462373714002322	-0.453033279724715	0.000454798206172861	-0.143351600670367	0.291880344963142	0.0491981998459628
uc002bup.3	uc002bup.3	SYNM	chr15	black	0.454716472787542	0.000430386426105883	-0.477475555520089	0.000198372121784645	-0.0956645164286211	0.483083157380778	0.431779781331347	0.000891283919580401	0.156040271679535	0.250798144103679	-0.439882149728524	0.000693184922608911	-0.431546046280073	0.000897688150671546	0.275420208911049	0.0399281537274651	-0.0770339726191234	0.57254509823938	0.388753170402882	0.00306666822024817	-0.342111365846121	0.00985798802991871	0.0722537573711725	0.596670169374902	0.603096874675127	8.69098308093607e-07	-0.548490897990314	1.20667618689839e-05	-0.552438537299206	1.0131376229698e-05	0.18763075284603	0.166124311362241	-0.204899737904547	0.129805491775814	0.485583371941592	0.000148545895425196	0.426068027019366	0.00106015778570025	-0.069533347443725	0.610597303992954	-0.338816456812705	0.0106393819151768	-0.123660418443603	0.363872903280027	0.1631476966217
uc001kyt.4	uc001kyt.4	ADD3	chr10	black	0.454577026315545	0.000432362739709105	-0.644125644180026	8.50502404731983e-08	-0.0123077564159599	0.928264283077477	0.484420388983648	0.000154907585841964	0.0339112118788813	0.80404464653716	-0.670558755829865	1.56866344282582e-08	-0.678551123573498	9.09356609026812e-09	0.443438986939081	0.000619538928056993	-0.154987962486694	0.254047736907521	0.663303278685549	2.53697844399218e-08	-0.633222501509538	1.63061212736185e-07	0.222153324631727	0.0998497548101177	0.379121724973505	0.00395765870442226	-0.565189518539299	5.67175339117291e-06	-0.483165424046894	0.000162051140592785	0.231424122378066	0.0861360060109227	0.0641547102131657	0.638536371378237	0.868151093080911	4.60074059931149e-18	0.326528360884222	0.0140440066716212	-0.0215969513747749	0.874464691750277	-0.729765737483068	1.76453044867158e-10	-0.176147961162771	0.194073907847676	-0.188494231294988
uc003isd.2	uc003isd.2	NEK1	chr4	black	0.45443100941955	0.000434440992468131	-0.580974788235053	2.67252562106816e-06	-0.0366461189088078	0.788592094203173	0.453359220840437	0.000449975212960258	0.123760611220096	0.363481327322843	-0.492438212101754	0.000115658672623063	-0.446700398913821	0.000558306439174197	0.316779301027906	0.0173733702821464	-0.20212940484978	0.135188512370434	0.537469277757301	1.94334554390066e-05	-0.476286786150231	0.000206841298684194	0.228108747792391	0.090859360180405	0.717085337122976	5.07211251038483e-10	-0.58175829896672	2.57189706116766e-06	-0.674197110418669	1.22641376334047e-08	0.27737979448461	0.0384796416527578	-0.195161972545769	0.149465936109248	0.664258688589519	2.38314375780026e-08	0.164914235637706	0.224515736535262	-0.0683444874326697	0.616727350522159	-0.44433561457767	0.000602126953843553	-0.197286631348168	0.144998535901753	0.166406384121999
uc002nvr.1	uc002nvr.1	ZNF302	chr19	black	0.452867985911491	0.000457261948339956	-0.620956457567228	3.29227115828395e-07	-0.122155628948983	0.369784762477437	0.586619330873006	2.02238665083563e-06	0.187385100568493	0.166689631134431	-0.382911655629	0.00358294407356107	-0.46476720373741	0.00030774727013151	0.161051621930548	0.23571042492038	-0.237732583901338	0.0776826339569394	0.60567761133751	7.58126924371966e-07	-0.577940578448498	3.09787784804326e-06	0.301981519741163	0.0237007359798842	0.482124765981461	0.000168201825948558	-0.262220351406	0.0508989277407079	-0.570784477335136	4.36336769226118e-06	0.463000549530233	0.000326680662731333	0.218785055248848	0.1052313797744	0.523103861437914	3.52893388497131e-05	0.349953236007614	0.00819521274987392	0.160642497292961	0.236918242663365	-0.382276583415709	0.00364345796114659	-0.386279119298785	0.00327667733927164	-0.297541920235069
uc010rlw.1	uc010rlw.1	EEF1G	chr11	black	0.451617095196687	0.000476302589768092	-0.686590650822063	5.16423819466053e-09	-0.133160731909436	0.327889105813486	0.688847418594302	4.39155884114079e-09	0.22580453254299	0.0942596686688623	-0.417876842884828	0.00135261392712544	-0.613091668471895	5.08572686716377e-07	0.148376208350136	0.275115726393798	-0.244913431445143	0.0688742835515169	0.715831261974971	5.61300680522764e-10	-0.729057920589724	1.87455551909589e-10	0.335896818796909	0.0113759431158972	0.558506906130793	7.71008602289067e-06	-0.25895107049417	0.053964932874172	-0.617352851145203	4.02411984385781e-07	0.563343811706956	6.17782884842846e-06	0.293344610624831	0.0282211244320488	0.55703957200807	8.24048129460047e-06	0.549690794655797	1.14449992265451e-05	0.267621884180458	0.046144946426393	-0.55207179346906	1.0298227382793e-05	-0.485818468989666	0.000147289286272801	-0.332043622061345
uc004aqq.3	uc004aqq.3	GADD45G	chr9	black	0.451588209227787	0.00047675064747583	-0.462696144226634	0.000330047962802641	-0.208275324479733	0.12346688716531	0.512700216133927	5.34685191535897e-05	0.33740604185023	0.0109898856351613	-0.233270203092459	0.0835907612382174	-0.568584202442853	4.8401773386225e-06	0.0358037996063496	0.793342988649374	0.0121905224535308	0.928945813931225	0.384165525469696	0.00346606989005864	-0.388591176095233	0.00308004488239098	-0.0192887818102108	0.887789756926266	0.448298929148051	0.000530341853313487	-0.152215652820684	0.262744682366518	-0.38107567393971	0.00376036148993155	0.369834853049266	0.00502562596524161	0.135158357624174	0.320618796217065	0.494959444072467	0.000105346977401827	0.235394499959034	0.0807355855157317	0.327827830633519	0.0136445552241901	-0.274738471029867	0.0404425113303219	-0.315147807415985	0.017991564793817	0.00911783342714941
uc031puu.1	uc031puu.1	RASSF4	chr10	black	0.451535508755509	0.000477569082366662	-0.600745829426184	9.83247502520561e-07	-0.264991078720065	0.048412858594833	0.415343874355955	0.00145666891953213	0.108943249997126	0.424144278809281	-0.693074788458865	3.22890890466126e-09	-0.358684387259875	0.00663594875309285	0.560621518605419	7.00128703032274e-06	-0.445124176853672	0.000587180594149899	0.4666697612795	0.000288478290982815	-0.441387491766051	0.000661102025670655	0.426866619008161	0.00103493583606909	0.166974918442295	0.218696948485313	-0.449545209726618	0.000509426137399312	-0.270750217156293	0.0435620717217062	0.049630929512981	0.716417333100044	0.0223867268898106	0.869913060221035	0.425332353885593	0.00108388006789473	0.0737037825907323	0.589304680573758	-0.0289650831645009	0.832176881569619	-0.477769732522689	0.00019632576429469	-0.0135549759152581	0.921016928283351	-0.178053156536938
uc010cvx.3	uc010cvx.3	PPP1R1B	chr17	black	0.451440919243299	0.000479041245576215	-0.612281086226205	5.31527946218956e-07	-0.0209570371611928	0.878155613218877	0.503425919442431	7.65756590764897e-05	0.151209603918546	0.265949557356646	-0.532371813505462	2.40900873828604e-05	-0.623895370261647	2.78985605964268e-07	0.292486275645943	0.0287073797844375	-0.0970020963090486	0.476957280849094	0.611286845554505	5.61009388333606e-07	-0.553847625938859	9.51335959963014e-06	0.113712416358141	0.404019141877576	0.532194930715737	2.42688110835863e-05	-0.495988666923438	0.000101385309297305	-0.56082279275682	6.93707699207629e-06	0.305281220895021	0.022143009891353	0.0177094489720088	0.896925269722913	0.855162739604541	4.88607874562561e-17	0.20306772103073	0.13334682172336	0.00273982555605284	0.984011007732758	-0.553564382292271	9.63470574976343e-06	-0.234722519896594	0.0816303179588371	-0.0272111900439367
uc001kyv.3	uc001kyv.3	ADD3	chr10	black	0.45140216155042	0.000479645645715541	-0.642793630395195	9.221652942782e-08	-0.00491651778191543	0.971312475506671	0.490990337814562	0.000121990494545758	0.033946388089193	0.80384540978579	-0.658060422538824	3.56181855537098e-08	-0.681630283746476	7.33723923607855e-09	0.426507663872182	0.00104620519660602	-0.148967503036673	0.273185769052129	0.668121422816104	1.84633257329204e-08	-0.638247154332139	1.21187829835765e-07	0.216756618780097	0.108578588429805	0.399679761808744	0.00227500538262654	-0.562794035008752	6.33649696406732e-06	-0.498378270330923	9.2708478220001e-05	0.24548169509014	0.0682127719511004	0.062204354346474	0.648794658401868	0.873952235397716	1.47504932293977e-18	0.336373693415894	0.011252714183945	-0.00784349263832015	0.954248597018266	-0.730292620185597	1.68663745982509e-10	-0.19193070954341	0.15645460812618	-0.179037386291821
uc001kkq.3	uc001kkq.3	SORBS1	chr10	black	0.451054327681846	0.000485100890988009	-0.376335905278686	0.00425473708242738	-0.117693074065451	0.387655022137352	0.247945879640067	0.0654027507188793	0.138071450658878	0.310201725042788	-0.666705289813149	2.02830844833202e-08	-0.764927417231885	6.74294680084975e-12	0.597065863629248	1.19040735572692e-06	0.209783821961923	0.120711387752901	0.190586161504887	0.159432534227041	-0.226148448997445	0.0937459525090241	-0.17013175895618	0.209988519260798	0.0105130823824503	0.93870279900934	-0.631694357176402	1.78276240747403e-07	-0.0139214949719597	0.918888340867863	-0.173209864475804	0.201735028335034	-0.0773347085823957	0.571042505116069	0.591441849354704	1.58713327401939e-06	0.354228863561895	0.0073958140522302	-0.270974376737114	0.0433816481710794	-0.482084929707812	0.000168441458207106	0.261931123173435	0.0511643239692309	-0.00680186411014641
uc001kyu.3	uc001kyu.3	ADD3	chr10	black	0.45019304044538	0.000498851655278529	-0.636442901036187	1.34899018199436e-07	-0.00976163925245456	0.943076625638373	0.471576859310858	0.000243739788040972	0.0265651329750586	0.845905136591641	-0.677717245909377	9.63347328615209e-09	-0.67668737141717	1.03420707994003e-08	0.456003005473228	0.00041253579579049	-0.149524984671673	0.271374436408967	0.653068337002046	4.89020048218849e-08	-0.623398458153794	2.86941365058894e-07	0.216317620579163	0.10931365722367	0.362913393973101	0.00597873241556526	-0.573526029400001	3.83041243811713e-06	-0.467949995659861	0.00027613729797992	0.213141096524513	0.114746958633918	0.0562442824746636	0.680539631228222	0.865479492888844	7.63038326335454e-18	0.323722552977229	0.01494082851018	-0.0372352534970901	0.785273750467972	-0.731469080678673	1.52431918039834e-10	-0.15768472912813	0.245776642160563	-0.185889953485078
uc002buo.3	uc002buo.3	SYNM	chr15	black	0.449678402903635	0.000507235602624796	-0.488389824777692	0.000134166012325908	-0.0834660506645488	0.540813123964072	0.432808794398774	0.000863576007450809	0.140750848395348	0.300814348478144	-0.458971990272264	0.000373877558109781	-0.441397485893873	0.00066089358330137	0.290982412690105	0.0295762348184656	-0.0863596699690999	0.526821993298612	0.408060005117804	0.00179699304630404	-0.364029844226408	0.00581503738753476	0.0871542188353121	0.523011900624743	0.604406821215831	8.10999764575881e-07	-0.56604389160534	5.45079050425537e-06	-0.558715268837293	7.63739405633847e-06	0.185125411243668	0.171955913417262	-0.211338842762804	0.117920124604545	0.508003576311165	6.42182472328463e-05	0.433251743812866	0.000851889650853408	-0.0725750833393542	0.595034465587194	-0.372909507808341	0.00464695044447592	-0.124069054125718	0.36227747230577	0.153678478367632
uc001kkv.3	uc001kkv.3	SORBS1	chr10	black	0.449398404860963	0.000511850457360217	-0.388469128432858	0.00309015707713072	-0.111313132704148	0.414073424811932	0.259235285422731	0.0536925802226532	0.136690076144742	0.315114063232329	-0.666011383590595	2.12352764753654e-08	-0.767346426100663	5.27627106856479e-12	0.589152461100779	1.78152129554287e-06	0.200991164747617	0.137448165813139	0.207108793991116	0.125630252711106	-0.24038278716327	0.0743334065718253	-0.161866359085412	0.233317786700331	0.0388727749770614	0.776070362997994	-0.638488617110403	1.1945554795367e-07	-0.0439647701410078	0.747651647840433	-0.155459606637872	0.252587767585094	-0.0792915981795031	0.56130997273851	0.607071369813963	7.03854901395652e-07	0.362309244565381	0.00606898469906067	-0.261924485880182	0.0511704275494172	-0.488995165285929	0.000131236474244088	0.243794618394896	0.0701916520370248	-0.0015194594214181
uc003ise.2	uc003ise.2	NEK1	chr4	black	0.449146068822532	0.00051604193460708	-0.574406606580036	3.67252662032795e-06	-0.0280920338053177	0.837165390603277	0.443881655363988	0.000610886479865089	0.112973789601804	0.40709914672813	-0.497069445968929	9.73726300474502e-05	-0.445462450300046	0.000580872471597777	0.324861893223661	0.014570916931552	-0.195360368077419	0.149044511074867	0.532395052058746	2.40666975936871e-05	-0.471112194926306	0.000247687397384512	0.222566797726112	0.0992041089186784	0.710158938194971	8.8176887446257e-10	-0.591462878359053	1.58544326062032e-06	-0.667760455209728	1.89119672476771e-08	0.265036215213402	0.0483731951078661	-0.204338030847304	0.130883656680113	0.666965371374587	1.99366803647739e-08	0.167548542442327	0.21709610111485	-0.0813576820305783	0.551119805927675	-0.449718403385815	0.000506579410589053	-0.185401537431875	0.171305980738059	0.170132924446173
uc010ldj.2	uc010ldj.2	HSPB1	chr7	black	0.448528722920808	0.000526427840181687	-0.541743683341968	1.61864115720702e-05	-0.0322981965346396	0.813193803146122	0.5288451363472	2.78935421848151e-05	0.111574972746171	0.41296923314773	-0.427330855934026	0.00102052306571253	-0.578819456522841	2.96859730089859e-06	0.174170533783514	0.19920685539607	-0.106502949301783	0.434658324333307	0.55560335345133	8.79226396240892e-06	-0.556794224274352	8.33240475410381e-06	0.130518484195766	0.337663851008758	0.548261277547228	1.21892591444549e-05	-0.404759554483295	0.00197334197565271	-0.516455393556283	4.60936307662006e-05	0.325688771031312	0.0143073920822975	0.0182333402761975	0.893893334611333	0.652706100425268	5.0028387625779e-08	0.471209854909352	0.000246852912379842	0.301228083491884	0.0240690899509713	-0.546411146315345	1.32191571523704e-05	-0.328233654356819	0.0135218224357623	-0.0073266821387924
uc003qgw.1	uc003qgw.1	BCLAF1	chr6	black	0.448494337761805	0.000527011844037605	-0.596742360251082	1.2104463868986e-06	-0.142762425041465	0.293888913161044	0.518977545064128	4.16793578973933e-05	0.187573344904384	0.166256298651649	-0.470968874655315	0.000248916695555744	-0.417613595961602	0.00136310894326944	0.293521296236427	0.0281218911079685	-0.218083180538052	0.10638044718665	0.501642370761006	8.19553007487053e-05	-0.428224086470041	0.0009932984488966	0.22452686599021	0.0961873800727475	0.577762275182638	3.12473772759773e-06	-0.433443230036572	0.000846881926240784	-0.610479822351878	5.86057934027598e-07	0.303323172298815	0.0230565687073735	0.0241925783740925	0.859521538933501	0.483352688339567	0.000160966417284221	0.360983785271068	0.0062711800484037	-0.0380038900685784	0.780950052722804	-0.327995834699633	0.0135936304490393	-0.215288299455814	0.111052166847417	-0.0203388698750763
uc002pmh.3	uc002pmh.3	SNRNP70	chr19	black	0.448272429545106	0.000530794903836956	-0.580448079799086	2.74222233470683e-06	-0.137406509599908	0.312560169978012	0.45948649425676	0.000367523167899651	0.0160024108434571	0.906814404218002	-0.65255189570273	5.05152628778923e-08	-0.315507571410652	0.01785365990891	0.481203818106474	0.000173822140901563	-0.464880167476843	0.000306571279451474	0.497140991289211	9.71122105204606e-05	-0.459846821937407	0.000363131517016486	0.419877133625595	0.00127520396492587	0.580096062273793	2.78974360761417e-06	-0.669422742546065	1.69278352121995e-08	-0.569576276038845	4.61948747021085e-06	0.105045836548722	0.441005391780293	-0.260304066597783	0.0526783726904403	0.434856259965086	0.000810741041483663	0.326027915569227	0.0142004946200997	-0.0489692656661321	0.720042146909693	-0.505226440066355	7.14755661648334e-05	-0.095882890783805	0.482080214443604	0.149667136637103
uc001kys.4	uc001kys.4	ADD3	chr10	black	0.448195582269494	0.000532110705582031	-0.637138236175334	1.29450831839644e-07	-0.00642165798689421	0.962535631924012	0.473984832527475	0.000224185852466376	0.0248056358069182	0.855999064130581	-0.673445073233431	1.29078516769793e-08	-0.675546811766507	1.11841232219045e-08	0.449553455805271	0.00050929027152691	-0.150700168697088	0.267582350658626	0.657367172750339	3.72340999068694e-08	-0.627392344222333	2.2858016330556e-07	0.217823789814944	0.106807544112902	0.36831929620216	0.00522206385562478	-0.570476141727676	4.42744326470841e-06	-0.474004659086893	0.000224030967146562	0.21944921875114	0.104152888498721	0.0581358130533321	0.670401805768988	0.868303113599962	4.46870474816468e-18	0.325687278805638	0.0143078639478654	-0.0320082866035582	0.814840864392831	-0.73271992423078	1.36804296330263e-10	-0.16489266328212	0.22457721402867	-0.187638015557707
uc001kyw.3	uc001kyw.3	ADD3	chr10	black	0.448153836446447	0.000532826727030258	-0.640449033520529	1.06228104828439e-07	-0.00114632996204593	0.993309922765938	0.486872978132718	0.000141771612214224	0.0288099348220393	0.833062908382014	-0.658968794421024	3.36006628574691e-08	-0.679091728007449	8.75894360930685e-09	0.428332409469666	0.000990041707763169	-0.148986842251984	0.273122799132321	0.667420565435624	1.93437902416531e-08	-0.637506532755944	1.26649529506377e-07	0.216729490917825	0.108623901490529	0.396636839186402	0.00247476543834473	-0.564900596640869	5.7483409958749e-06	-0.496542961837012	9.93087810011829e-05	0.241724341161103	0.0726822764905499	0.0594361915839932	0.663465860081458	0.874934229915056	1.20996709449595e-18	0.33593360471813	0.0113663960221153	-0.0116022220960806	0.932366609120097	-0.732793386314946	1.35935442674746e-10	-0.188756123266831	0.163552403856478	-0.179371370211474
uc001mmq.4	uc001mmq.4	PIK3C2A	chr11	black	0.447518875752519	0.000543825599982084	-0.465726850737082	0.000297886346803274	-0.040832946695464	0.765093734063901	0.256606166545435	0.0562549833919045	0.00958514291342622	0.94410418151057	-0.723795265341689	2.92198530375754e-10	-0.682961006195421	6.68198585681424e-09	0.622048734512709	3.09638248685647e-07	0.0194584608043416	0.886809103582015	0.359926613250467	0.00643664863661987	-0.361496816560579	0.00619223005557988	0.0144552626467958	0.915789458548215	0.120938100229487	0.374610257678682	-0.688767659231215	4.41689545060313e-09	-0.168825224112071	0.213562641643286	-0.105512908881499	0.438965261632928	-0.116815964224734	0.391226585755585	0.729460123498061	1.81126263114324e-10	0.317822939308366	0.0169874903354396	-0.259821165638397	0.0531346718148214	-0.64662662809115	7.29874126605934e-08	0.173137899378088	0.201925328534998	-0.0103331335903932
uc001tjr.4	uc001tjr.4	ASCL1	chr12	black	0.447329622294594	0.000547143399030798	-0.59226076475155	1.52254788203778e-06	-0.0535354049527404	0.695155949648631	0.573493364836405	3.83638893273447e-06	0.209706191054359	0.120852040870895	-0.375156843991966	0.00438627759101243	-0.673099800836934	1.32139491820951e-08	0.0885721794654671	0.516246706055324	-0.0857253545511606	0.529873573622109	0.629433744939756	2.03245770662387e-07	-0.637167028196475	1.29229756414743e-07	0.109060401159424	0.423643196595859	0.398103816896721	0.00237659452488434	-0.182357439210605	0.178570357872101	-0.460062745535317	0.000360522751867577	0.467063435710598	0.000284630997057143	0.33534399635912	0.0115202531105968	0.744400360500386	4.83571710732001e-11	0.316861358384226	0.017342761794465	0.358000198899277	0.00674800444435666	-0.519956272314052	4.00739407382801e-05	-0.419393832988802	0.00129353413640918	-0.302514553499299
uc010puy.2	uc010puy.2	CAPN2	chr1	black	0.445261509760544	0.000584612176915541	-0.668405713656483	1.81170688541675e-08	0.0513035956417551	0.707281724515246	0.528138956092761	2.87188412122651e-05	-0.0363442087568216	0.790294075262631	-0.65669215276702	3.88736658515467e-08	-0.619177165853845	3.63643400715531e-07	0.411239953595021	0.00164053675465864	-0.244054651240616	0.0698836930653087	0.721763521961505	3.45885201332815e-10	-0.723685301328303	2.94889461164191e-10	0.317538504550204	0.0170919270437759	0.443178830774099	0.00062467550855445	-0.569172114381071	4.70823929392399e-06	-0.571865923243228	4.14538904878024e-06	0.275279195522324	0.0400341007140189	0.052843945090553	0.698904834080673	0.828770132191848	3.13886628825387e-15	0.528646197114734	2.81237941314589e-05	0.0882629221277343	0.517718425962216	-0.791296707868914	3.92364957197445e-13	-0.266581482643934	0.04703121536391	-0.221892758842523
uc003isb.2	uc003isb.2	NEK1	chr4	black	0.444902544545405	0.000591347122255489	-0.569017969732051	4.74250462379725e-06	-0.026425180023825	0.846707145192801	0.446024949795213	0.000570518584610844	0.119432400606289	0.380629925057799	-0.478098945159047	0.000194058554394997	-0.44393927400467	0.000609768332275188	0.30309541240403	0.0231648699354914	-0.188248607297734	0.164708639579573	0.530957884078745	2.5553397023371e-05	-0.468755502805935	0.000268620907422779	0.21494990959502	0.111628311751319	0.718512966300307	4.51653292479184e-10	-0.575578101517648	3.47186349174166e-06	-0.673184159302306	1.31385362062751e-08	0.278689255490004	0.0375361045314312	-0.197063967449547	0.145462000545942	0.667449644273907	1.93064856317783e-08	0.159726680160355	0.239637308308227	-0.0667817178075202	0.624824977495608	-0.438172817228149	0.000731315004254865	-0.199845065278526	0.139751902356846	0.175037506942415
uc002pmk.3	uc002pmk.3	SNRNP70	chr19	black	0.444856635984347	0.000592213505971997	-0.578580062364575	3.0033040902233e-06	-0.128803844048218	0.344103313442491	0.461423552431176	0.000344469674652814	0.0147361330694749	0.914159312180801	-0.640822357707918	1.03870643945211e-07	-0.316450969391711	0.0174963033902063	0.464193238613281	0.000313786084250777	-0.459898961305674	0.000362500009203569	0.502470930795121	7.9414406615564e-05	-0.464291557265931	0.000312744062411736	0.415259431867118	0.00146025805964439	0.595239696845858	1.3077285982966e-06	-0.664278616912528	2.38003063896805e-08	-0.580563481242608	2.72680845596038e-06	0.116475548267695	0.392617962104928	-0.262307810896685	0.0508188957946512	0.443467910272881	0.000618970224382548	0.326385778886493	0.0140884402954545	-0.0350460952008262	0.797623016912502	-0.50634606772553	6.84635480216386e-05	-0.109557471048902	0.421520863387648	0.156917897109024
uc002nxz.1	uc002nxz.1	LGI4	chr19	black	0.444316768396833	0.000602488334873209	-0.592499208280185	1.50420905435968e-06	-0.110347220722001	0.41816137547276	0.655097192076535	4.30218452484562e-08	0.164973881790604	0.224345816127703	-0.242384212835673	0.0718809074642596	-0.46088034409735	0.000350798184018241	-0.0142450630557489	0.917009663437629	-0.213490976983642	0.114138576578897	0.693834896637085	3.0535130272603e-09	-0.689738872726346	4.11756506653252e-09	0.303789432856156	0.022836191338623	0.317751756557487	0.0170135755193635	0.0451326106419673	0.74117907001815	-0.466317935478104	0.000291956595835436	0.615489707171855	4.4597969075434e-07	0.531576694391959	2.49031531102741e-05	0.569282103175168	4.68393048908088e-06	0.28356329748127	0.0341906601097753	0.388876926429003	0.00305648379215969	-0.466470966038587	0.000290439004780621	-0.565994344622481	5.46338273934834e-06	-0.531094201415509
uc003cbq.3	uc003cbq.3	KAT2B	chr3	black	0.443914258188756	0.000610253561809776	-0.700661567260352	1.83477352310729e-09	-0.0260171195498915	0.849046437959998	0.55432556659806	9.31181263666339e-06	0.0121127817518262	0.929397781637886	-0.660172959176815	3.10917348610699e-08	-0.650088653311041	5.89233479026062e-08	0.430998585892347	0.000912850810344897	-0.254863602092687	0.0580072053469446	0.754372577968593	1.90203331384593e-11	-0.74290776281503	5.54010279122746e-11	0.352905394495214	0.00763566189267177	0.34092174475628	0.0101341773358768	-0.4790844051501	0.000187414035985731	-0.50332773980222	7.68631430634652e-05	0.319374499271831	0.0164273302105359	0.196219707514295	0.147229305719464	0.836083614541571	1.06685082863055e-15	0.363308947846076	0.00592028022220277	0.0923290200694006	0.498538245412666	-0.798418864006785	1.69587595526087e-13	-0.276802753495452	0.0389016049588269	-0.340176930089006
uc011cwy.2	uc011cwy.2	GRAMD3	chr5	black	0.443136768850602	0.0006255095940915	-0.695127010210012	2.77585198086208e-09	-0.0177185491315988	0.896872591426077	0.526593811332069	3.06038621024157e-05	0.0479210321166641	0.725797230991796	-0.598200677668808	1.12253705887626e-06	-0.498329660564864	9.28779732403951e-05	0.333052256115123	0.0121354584000247	-0.332724020422391	0.0122258471431676	0.757922664901238	1.34986329940329e-11	-0.687107524692464	4.97669146611821e-09	0.371977087035697	0.00475904306708132	0.475522673414024	0.000212457934266888	-0.44964052323678	0.000507857713157568	-0.616077713259263	4.31774151713614e-07	0.348773602091912	0.0084285774728882	0.0905196077985272	0.507027807350725	0.865999577895529	6.92059320589483e-18	0.194765012307154	0.150311797353971	0.0739051357341667	0.588285127283662	-0.663812876197959	2.45379816386777e-08	-0.326147862209239	0.0141628520372451	-0.207183650718338
uc003qme.1	uc003qme.1	SASH1	chr6	black	0.442874614075985	0.000630730837586556	-0.657113702476592	3.78419689769808e-08	-0.0101969830924363	0.940542465206464	0.480877128016995	0.000175856722174139	0.0269392364996114	0.843762078184777	-0.612516992828293	5.24749022951563e-07	-0.545386010078304	1.38239642163223e-05	0.394423827049366	0.00262968777523759	-0.270296732826489	0.0439289598904448	0.706372801887329	1.18499529412695e-09	-0.661810724795192	2.79615755244449e-08	0.347528086154941	0.00868122264188439	0.415228932996724	0.00146155632768169	-0.493164960943125	0.000112595298880562	-0.53444037981274	2.20883618799795e-05	0.281954210782644	0.0352665827967223	0.0616480362591652	0.651732742930964	0.838151116972446	7.78822377499788e-16	0.219591555509999	0.103922871533519	0.0693069405638402	0.611762685748815	-0.704011590279708	1.42152573877422e-09	-0.264763590512985	0.0486131670503732	-0.171985895905518
uc011cwt.2	uc011cwt.2	GRAMD3	chr5	black	0.442517021373331	0.000637916399010873	-0.702611813627899	1.5821526457116e-09	-0.0163429754316156	0.904840291132849	0.545276133918052	1.38902877050814e-05	0.0550345302900008	0.687053085816486	-0.579521713989948	2.86892988251161e-06	-0.49958916606513	8.857677199803e-05	0.305545000937319	0.0220223099642292	-0.337435608413272	0.0109824369482231	0.773494866679616	2.79078125918164e-12	-0.703370556741859	1.4930690674892e-09	0.378588632493279	0.00401304864499703	0.499022346934269	9.04893105315936e-05	-0.430158942690284	0.000936554226080901	-0.639368807736808	1.13335949745235e-07	0.38127017179252	0.00374120601082737	0.108218946551264	0.427249759220267	0.867547422190431	5.16286754800941e-18	0.203979569066998	0.131575223548329	0.10244525227419	0.45246057400137	-0.660328808825958	3.07802282757169e-08	-0.359043659950142	0.00657776102776404	-0.217639702342362
uc003isf.2	uc003isf.2	NEK1	chr4	black	0.442116844702804	0.00064604531173012	-0.564188654932755	5.94118600434263e-06	-0.0286071003247759	0.834221573768896	0.447387683373092	0.000546123588424705	0.125340530643571	0.35734056518127	-0.465318793479617	0.000302043687800235	-0.44446148997882	0.000599718278574726	0.293808196323532	0.0279613797728476	-0.174771360254302	0.197637156564284	0.526331671027528	3.09347731939543e-05	-0.463037847391012	0.000326270233048027	0.204526015052788	0.130522082747856	0.69976377699287	1.96348015366118e-09	-0.55494611934781	9.05603731526625e-06	-0.662681862145725	2.64200724570448e-08	0.286822122331764	0.032095039717181	-0.172317201013139	0.204104534491718	0.662460143063128	2.68046291112307e-08	0.156160151269165	0.250429746318572	-0.0654663327599573	0.631675099678889	-0.423639387724409	0.00114029253771166	-0.203181751269187	0.133124299941376	0.152588818787525
uc011cwx.2	uc011cwx.2	GRAMD3	chr5	black	0.441764806790269	0.000653273632779118	-0.699914451001063	1.94129938545428e-09	-0.00758610523041935	0.955748425475581	0.541277033945351	1.65147322465095e-05	0.0453532493965096	0.739958194587808	-0.583866076242229	2.3184463072577e-06	-0.508682333236839	6.25507242762809e-05	0.307084027954192	0.0213291199335154	-0.332887264439358	0.0121808212093376	0.77086285600013	3.6743292466764e-12	-0.703574747692539	1.46991834531926e-09	0.370601274577661	0.00492878130662264	0.512071435580825	5.4804640572483e-05	-0.448869244028028	0.000520675921724641	-0.646901504401351	7.17645695515413e-08	0.374539376272312	0.00445658331610744	0.0900270680238903	0.5093514631247	0.876726663061219	8.39186278938484e-19	0.223715848386178	0.0974268410923678	0.106268999068357	0.435673923854412	-0.670979133620539	1.52494897924273e-08	-0.355747895392831	0.00712864288733012	-0.197854824488441
uc011cwz.2	uc011cwz.2	GRAMD3	chr5	black	0.441551136666361	0.000657696433051496	-0.697469657136702	2.33226431000139e-09	-0.0146557806660545	0.914625634673405	0.53365006691529	2.28342458734369e-05	0.0489637570325211	0.720072350849011	-0.589449450980597	1.75510650997914e-06	-0.498103636168803	9.36698275369372e-05	0.321108907925591	0.0158198952363967	-0.333618449785133	0.011980893620868	0.764647900011838	6.9354836864396e-12	-0.693955240784562	3.02658341031891e-09	0.374168615485479	0.00449927376334817	0.487158698654508	0.000140309510277392	-0.442956650584872	0.000629092726448076	-0.627767573886499	2.23711718105613e-07	0.362527418502722	0.00603625564519979	0.096151678000816	0.480847249344791	0.867540708515567	5.16947426996658e-18	0.20019519093604	0.139045083942679	0.0845527627777984	0.53553759635092	-0.663087078198207	2.57306501009574e-08	-0.340128694031578	0.0103219938707296	-0.210277524091446
uc011cwv.2	uc011cwv.2	GRAMD3	chr5	black	0.441417317622315	0.000660480138967723	-0.699140825074219	2.05775515463898e-09	-0.00828048331699634	0.951702561280461	0.539634326078484	1.77201818314471e-05	0.0445229380282188	0.744555898955233	-0.585398799430831	2.14898790666427e-06	-0.509780497998539	5.99369589398813e-05	0.309745903469174	0.0201737691496758	-0.332102141535162	0.0123986889255913	0.770003232616778	4.0165204109309e-12	-0.703308026689599	1.50022731342583e-09	0.37107981266482	0.00486914866064401	0.506617542562621	6.77510214297974e-05	-0.4483539441792	0.000529402406414401	-0.642257341145984	9.52590148613325e-08	0.371897248854229	0.00476875056515346	0.0914307251269287	0.502743740746205	0.875931700708345	9.87737874814685e-19	0.223046640439791	0.0984588899458847	0.105822220330796	0.437617122465184	-0.672936480169446	1.33611131453858e-08	-0.35338961183941	0.00754713429028723	-0.200553599551476
uc002nxy.1	uc002nxy.1	LGI4	chr19	black	0.441221120854342	0.000664580672991764	-0.586584827259771	2.0258678994567e-06	-0.110322124341221	0.418267895746447	0.647644968371265	6.85529566578901e-08	0.160715174194099	0.236703375984267	-0.258030761616331	0.0548545288946225	-0.486363214941917	0.000144414865632938	0.00578725593391412	0.966234508591628	-0.188525742326097	0.164076524413274	0.679323911571873	8.61882507151824e-09	-0.677247414617193	9.95085538565988e-09	0.278506561857925	0.0376665851503688	0.280066812068442	0.0365642345236544	0.0389330173437417	0.775732355511881	-0.437835033725626	0.000739070213280511	0.59520315924362	1.3101825569037e-06	0.552153204149453	1.02609707476733e-05	0.57033281070462	4.45752621107385e-06	0.29922499990386	0.02507192783926	0.365020222214724	0.00567312728159564	-0.468167537139163	0.000274088714001315	-0.538616318543492	1.85075571635072e-05	-0.554303859641829
uc011cww.2	uc011cww.2	GRAMD3	chr5	black	0.441040251146318	0.000668381228464897	-0.698528124645505	2.15464343386478e-09	-0.00541236849349192	0.968420624095651	0.539053128841303	1.81658239221514e-05	0.0429972224550825	0.753027283611392	-0.584887788340548	2.20415737750014e-06	-0.508611714630869	6.27223402427356e-05	0.309435907781461	0.0203055276123234	-0.33086004801148	0.0127502131893988	0.769639781997397	4.17013879823085e-12	-0.702209705483249	1.63137979832589e-09	0.368831165189487	0.0051549774158928	0.511178786122248	5.67542938211626e-05	-0.45199004010944	0.00047055191597492	-0.64600554739127	7.58229667179525e-08	0.371746858932845	0.00478708373016287	0.0872963418905809	0.522331832001654	0.877858823457277	6.64055752539988e-19	0.223478174543158	0.097792413719087	0.101850603038908	0.455102671024431	-0.671999129964695	1.42360866646454e-08	-0.352513953393556	0.00770788736389292	-0.196459294366474
uc010rcw.2	uc010rcw.2	PIK3C2A	chr11	black	0.440958223198612	0.000670111316904445	-0.457949412369082	0.000386804048208404	-0.0447984644753349	0.743029229284028	0.251751641757328	0.0612458888259098	0.0134486627556692	0.921634453649401	-0.71936406010532	4.21329631326335e-10	-0.687030766373447	5.00413028009819e-09	0.618743533595158	3.72527687684041e-07	0.0296925585712178	0.828025169383349	0.350018673603045	0.00818243349425735	-0.353651676419802	0.0074995960186303	0.00531844374077296	0.96896837287895	0.103974702624273	0.445703892359662	-0.678566975610035	9.08358460831805e-09	-0.151129162694854	0.266206935716455	-0.110816980228221	0.416170372817298	-0.106982567814247	0.432580416021046	0.722715137529175	3.19669956798103e-10	0.313293174399702	0.0187169550291091	-0.255259714781302	0.0576050760448453	-0.640386544791902	1.06627587287814e-07	0.178026816711877	0.189284906169522	-0.0164384251591537
uc002nvs.1	uc002nvs.1	ZNF302	chr19	black	0.440490384434092	0.00068005627666306	-0.603836144389067	8.35848769036352e-07	-0.10668381901945	0.433874063809958	0.577289730388556	3.19697581842929e-06	0.178301236696082	0.188592587959836	-0.353690644719451	0.00749254953588316	-0.427382229780951	0.00101893924998036	0.144472724298506	0.288083121730702	-0.23554137382985	0.0805410594671991	0.598114318259328	1.12757204160962e-06	-0.566379743915616	5.36614345214056e-06	0.304168119191582	0.0226585169531019	0.472594319698237	0.000235295331538085	-0.234407642415349	0.0820522543450999	-0.568642940068586	4.82684253771453e-06	0.474356365384484	0.000221299603413743	0.235197357633974	0.080997271887606	0.501138532340258	8.35366689792972e-05	0.32476233681788	0.0146029241494431	0.133809075594136	0.325518166724176	-0.355796781183094	0.00712018642613772	-0.388909679549755	0.0030537934146153	-0.313447188926287
uc021uad.1	uc021uad.1	TOB1	chr17	black	0.440352707083284	0.000683008196780665	-0.684825648537001	5.85625209375165e-09	-0.117071550432554	0.390183847624397	0.600310137402439	1.00588373353039e-06	0.150386490294406	0.268591047183354	-0.52951994664198	2.71254236487281e-05	-0.479535540827865	0.000184442119313984	0.311873129672441	0.0192890388653788	-0.286676234150198	0.0321865115344797	0.714963818997317	6.01863782982531e-10	-0.671054406620025	1.51724376311249e-08	0.370940466767934	0.00488644733633687	0.402784058532597	0.00208613326176639	-0.291178253981325	0.0294618579009017	-0.522923990546742	3.55478843553919e-05	0.39958411443289	0.00228105902311992	0.245548271466862	0.0681356042479743	0.670864072646492	1.53679839683029e-08	0.247579766913773	0.0658142786078874	0.14430486850221	0.288649575330027	-0.583028509763564	2.41623382990258e-06	-0.352618543420878	0.00768853127032492	-0.29645738840763
uc001zkr.2	uc001zkr.2	SRP14	chr15	black	0.440334850883727	0.000683391895532444	-0.520404841307314	3.93573706836713e-05	-0.0657177454726648	0.630363417716547	0.480422133461502	0.000178726627814852	0.0708089773212458	0.604049244848772	-0.478850457313287	0.00018897235695055	-0.577146293740677	3.21920894689822e-06	0.250515640612651	0.0625719316104843	-0.196876888835199	0.145852247538056	0.523464577540727	3.47760672534998e-05	-0.595658687349855	1.27989337436588e-06	0.21097260006942	0.118573057382176	0.381692392518411	0.00369991917432488	-0.340032720363567	0.0103449260253449	-0.339726253517293	0.0104184490936311	0.238840459933326	0.0762682982651253	0.0826571333389242	0.544756393581019	0.549200105172476	1.16955843704796e-05	0.42436152186411	0.0011159150329278	0.380149768947086	0.00385274359628788	-0.636751552730263	1.32454567223443e-07	-0.262312166827986	0.0508149124726073	-0.116314623888737
uc004aub.3	uc004aub.3	PHF2	chr9	black	0.440217860843376	0.000685910628283859	-0.446245303751733	0.000566508273345841	-0.0589826399405365	0.665881864290463	0.26148979464924	0.0515714565497062	-0.00421240070364311	0.975419578462311	-0.710988726825598	8.25943788281497e-10	-0.651092036428852	5.5350774961099e-08	0.64490984074843	8.10796566829478e-08	0.0107774912106041	0.937164209905214	0.336992856702381	0.0110944364467566	-0.360518787386485	0.00634349747292468	0.0554078248420769	0.685040785321273	0.170243386424073	0.209685117334526	-0.708163256008425	1.03101892194672e-09	-0.156155557573267	0.250443856275207	-0.118354283184677	0.384975414207399	-0.165623308274265	0.222501505177209	0.612811667512728	5.16395082734092e-07	0.369474986658782	0.00507167244779219	-0.181760870989827	0.18001971553505	-0.672968489518251	1.33321490941732e-08	0.17594370331515	0.194599701164384	0.0673714213907704
uc003ktu.3	uc003ktu.3	GRAMD3	chr5	black	0.439998244914808	0.000690661493287496	-0.697176405730328	2.38387203492294e-09	-0.00581599668408379	0.966066919995979	0.537016781579212	1.9810358455978e-05	0.0419513208387937	0.758851360022723	-0.585625475464346	2.12493043472901e-06	-0.508800003895301	6.22657223381569e-05	0.311109794854601	0.0196026481427993	-0.330172936825248	0.0129483292954864	0.768503398092096	4.68733572307137e-12	-0.701510188654195	1.72048753750443e-09	0.369148573609586	0.00511375852045238	0.50605239978782	6.92420746382541e-05	-0.45101158270293	0.000485775145508708	-0.64157063632548	9.92927180746806e-08	0.369171920936586	0.00511073807993088	0.0882475260013129	0.517791749439343	0.876836937264169	8.20353550146234e-19	0.222602076691987	0.0991491704292829	0.101952216660625	0.454650592426765	-0.67338697115382	1.29588889046834e-08	-0.350556213534152	0.00807811201370823	-0.198382589439864
uc003isc.2	uc003isc.2	NEK1	chr4	black	0.43978258411704	0.000695355695833587	-0.562435348984032	6.44204818475764e-06	-0.0180828213347123	0.894764285999341	0.436351005712156	0.000774028938400576	0.109177215622716	0.42314388987353	-0.482532524224203	0.00016576683927916	-0.442580989186092	0.000636625604771777	0.311063687240119	0.019621728841964	-0.181631481221035	0.18033518480648	0.525748147557473	3.16832736937402e-05	-0.463532401821608	0.000320872249221027	0.209510445268747	0.121207250043773	0.711401738147742	7.99421768149246e-10	-0.584731125330745	2.22133373060329e-06	-0.666277448069246	2.08653022742364e-08	0.266337417162662	0.0472411256730392	-0.206113721441277	0.127498227250855	0.669703576689133	1.66126572575222e-08	0.162131569162635	0.232542568099155	-0.0793912193096274	0.560816604064647	-0.443305827911494	0.00062216325931729	-0.187972322503509	0.165340587607221	0.178780826138605
uc001kkm.3	uc001kkm.3	SORBS1	chr10	black	0.439324476658919	0.000705422864770207	-0.363456375393291	0.00589862277873802	-0.109100882617281	0.423470126468705	0.234557282976879	0.0818515218876774	0.127007430491442	0.350931016822691	-0.664518588305359	2.34284302450413e-08	-0.758964339308436	1.21929296633973e-11	0.599521523313379	1.04809970987781e-06	0.217315929254466	0.107647578907037	0.182000923309305	0.17943549234513	-0.219521812509729	0.104035527534486	-0.176134565422963	0.194108359601633	-0.00608333267139851	0.964508142681527	-0.629870572262964	1.98178562046771e-07	0.00288997248418489	0.983134908313888	-0.186782930939699	0.168081347379094	-0.0813582215400607	0.551117156596366	0.586469475640088	2.03754695548582e-06	0.350890111193313	0.0080138960183788	-0.277928843128911	0.0380816647405374	-0.484800587686423	0.000152800946298127	0.273245433017262	0.041588064736765	-0.00967574923681466
uc001dyh.2	uc001dyh.2	GSTM4	chr1	black	0.438617783248012	0.000721211093417578	-0.443368428399488	0.000620928264242569	-0.186911864683425	0.167782648612375	0.481778145106764	0.000170297378468737	0.393233415502293	0.0027165360905841	-0.218652568397067	0.105447543182456	-0.5309223930865	2.55911623373959e-05	0.053897130700036	0.693197658387729	0.0698743622455752	0.608843811467837	0.37635591112043	0.00425253547976279	-0.349967198596603	0.0081924845513933	-0.0142239176857061	0.917132422501393	0.321568944511979	0.0156620373573856	-0.0822220097151827	0.546883237991268	-0.328647524413084	0.0133976336659171	0.359595873698363	0.00648919388159368	0.252221432616223	0.0607478451490059	0.473460741042719	0.000228315638148814	0.149114376283362	0.272707780458186	0.192076062818809	0.156135149918128	-0.199906517361267	0.13962765152905	-0.296653318096807	0.0264107605623118	-0.0987034363160319
uc001kyx.3	uc001kyx.3	ADD3	chr10	black	0.435249625990554	0.000800930505627739	-0.706872393534935	1.13997250027927e-09	0.00193194680104358	0.988725233699055	0.602500594169157	8.96813729851096e-07	0.0594912835187993	0.663172624190864	-0.56435776145132	5.89484277157278e-06	-0.628645398915596	2.12699729389562e-07	0.2811572595096	0.0358097774013938	-0.235647521643202	0.0804007031988464	0.79822313230024	1.73619605651466e-13	-0.757828401959702	1.36231318865236e-11	0.322273840657667	0.0154227710291022	0.492670226815184	0.000114672491280051	-0.410615087484783	0.00167028263644461	-0.626038687868625	2.46982123250137e-07	0.4396355077476	0.000698573551507168	0.205189368827938	0.12925218665649	0.88271306875049	2.36947918292811e-19	0.333733886393669	0.011949589663947	0.15515605281161	0.253526761941434	-0.718710835770624	4.44424241893498e-10	-0.397369194244274	0.00242531414073608	-0.31049664832751
uc002ffl.3	uc002ffl.3	WWOX	chr16	black	0.433802590682088	0.000837555518516813	-0.615030882020502	4.57367251554348e-07	-0.031280147143501	0.818981127002575	0.428423956537802	0.000987296829529004	0.0627482963706321	0.64592706247036	-0.603494450216516	8.51066167544373e-07	-0.520528083419429	3.91625758080731e-05	0.376694941207082	0.00421537826143579	-0.252990621542534	0.0599394435085017	0.623324386541319	2.88145344499179e-07	-0.594378905878963	1.36669797001623e-06	0.302596589498817	0.0234035635778522	0.404995867809841	0.00196022062935523	-0.469076679418037	0.000265676245832223	-0.448477667693116	0.000527295182621312	0.219037360489555	0.104820667964929	0.0123335395935514	0.928114401350708	0.728335971605055	1.99346139600207e-10	0.239452070626923	0.0754962939334845	0.0705754665185402	0.605245608164565	-0.668523395291657	1.79755361504822e-08	-0.196427681876121	0.146792475307534	-0.069331734780257
uc001kku.3	uc001kku.3	SORBS1	chr10	black	0.432682871517395	0.000866924500109258	-0.34863090723976	0.00845719433319173	-0.109753180492304	0.420686911211886	0.210244010406447	0.119880165095995	0.120388006752082	0.376802823338072	-0.669197701871468	1.71844574412232e-08	-0.749042285526876	3.14900690197402e-11	0.612115607609014	5.36331922189625e-07	0.219076825102266	0.104756538018924	0.157825798552569	0.245349087992788	-0.195426993434438	0.148903185665495	-0.184910396362831	0.172463245663543	-0.0187523389987103	0.890891199496069	-0.643636563682196	8.76183939581674e-08	0.0198236723380118	0.88469895053504	-0.216133254147179	0.109623502407797	-0.10541015536454	0.439413627122216	0.573746888044649	3.79022978051911e-06	0.341544691842496	0.00998872666941215	-0.295349749624831	0.0271120138068343	-0.475323096557817	0.000213947670973836	0.300909997714471	0.0242260435381128	0.0153992719579972
uc010dmj.3	uc010dmj.3	DTNA	chr18	black	0.432150175708704	0.000881219523620128	-0.482913317172724	0.000163522016818542	0.0121242676132406	0.929331003914885	0.377939524626384	0.00408141541080087	0.0274489796263497	0.840843817481247	-0.606893003051397	7.10591605039341e-07	-0.80096614944178	1.24612591124969e-13	0.429009864582825	0.000969890934695661	0.113580059933073	0.404570056714848	0.466358395268037	0.000291554659333718	-0.50048214979835	8.56388407670492e-05	-0.0427711704538806	0.754284904256647	0.16117267133558	0.235353876076463	-0.525934586510328	3.14423258028085e-05	-0.214251382896156	0.112824874168502	0.0900929003803598	0.509040572214781	0.0836767460245529	0.539788317759033	0.802588508393812	1.02168305098957e-13	0.391565071087357	0.00284253634489171	-0.0596464270337789	0.662347116883772	-0.69115763969178	3.71455834000514e-09	-0.0171012635567613	0.90044687606021	-0.216315666153717
uc011edm.1	uc011edm.1	IFNGR1	chr6	black	0.431811790203434	0.000890410102350061	-0.62489184959725	2.63651004850359e-07	-0.0660709207494578	0.628522727104553	0.501207255699555	8.33193334974795e-05	-0.0366121117859145	0.788783756295475	-0.554498111419363	9.24002950075764e-06	-0.263513733852386	0.0497257929816957	0.392595542939377	0.00276411303625619	-0.482415712700534	0.000166461082103228	0.630869944296743	1.87028290143696e-07	-0.625800694976585	2.50357758836766e-07	0.507305942573957	6.59746609687341e-05	0.274620592692371	0.0405319993832947	-0.31598883851861	0.0176705884113378	-0.446227427128995	0.000566832664029818	0.266361718343161	0.0472201909993374	0.17511788086707	0.196735858352595	0.430572102287585	0.000924822223715644	0.381603611375649	0.00370856706031425	0.0810271261043909	0.552744187093392	-0.583361910257595	2.37685679768521e-06	-0.239756167422333	0.0751147624420292	-0.373994202970843
uc003qho.2	uc003qho.2	IFNGR1	chr6	black	0.430840913698992	0.000917260321300652	-0.608226541682773	6.61651618396343e-07	-0.061041951297214	0.65493965202894	0.476294901487149	0.000206782380763738	-0.0481447158974817	0.724567870750258	-0.572380058305884	4.04535346449399e-06	-0.287406510837356	0.0317307963207664	0.408329275471735	0.00178324639808081	-0.463702144083366	0.000319038343857296	0.607052453977928	7.04566486951188e-07	-0.609757217518465	6.09371110770707e-07	0.480310274081804	0.000179438708784402	0.259147998730406	0.0537761049069249	-0.34370618247472	0.00949796588624439	-0.416905646660099	0.00139169614919258	0.225046248341573	0.09540008338095	0.143284967427334	0.292107054714041	0.441906365011584	0.000650358309022959	0.390739941610745	0.00290674883377934	0.0913444291891073	0.503148704700801	-0.601440475603864	9.481400061598e-07	-0.209239372076102	0.121700461684276	-0.335814795130145
uc001kkn.3	uc001kkn.3	SORBS1	chr10	black	0.430748766061068	0.00091984622161978	-0.343258598474239	0.00959783691120437	-0.111416402600756	0.41363772823948	0.209769823223567	0.120736741720855	0.12363668784412	0.363965685352951	-0.662961325529251	2.59427663523838e-08	-0.747992747014428	3.47252125319188e-11	0.609174985043683	6.28784090116536e-07	0.228351436158174	0.0905068818427489	0.153328849313607	0.259228800153806	-0.191633841305324	0.157108563112853	-0.189936981172399	0.160885175508089	-0.0317521385830431	0.816296776947737	-0.63266364535276	1.68478209262179e-07	0.031741568064959	0.816356871697197	-0.2157489513833	0.110271527833536	-0.0956309582112183	0.483237380074599	0.566291600438357	5.3882397163756e-06	0.338451255864189	0.0107291985885824	-0.298603063760779	0.0253903604666954	-0.469295642376601	0.000263685602024459	0.302563568206046	0.0234194376664593	0.00338640701885508
uc001zkq.2	uc001zkq.2	SRP14	chr15	black	0.43071706191647	0.000920737438069802	-0.513281625273005	5.22598054743536e-05	-0.0591825184293924	0.664816723197817	0.473110422694544	0.00023111466522387	0.0606736682149733	0.656891337631581	-0.476268074142616	0.000206977207571097	-0.567488531592139	5.09528929519123e-06	0.251253031639167	0.0617780743664289	-0.197469598965062	0.144618520805549	0.518498848190539	4.24859690359259e-05	-0.592289773270573	1.52030571820639e-06	0.211179639748414	0.118203612046862	0.369871160638215	0.0050210007113177	-0.336361087699853	0.0112559567380904	-0.331039611354852	0.0126988710540032	0.23248693587209	0.0846633479675374	0.0840630602381502	0.537911772538441	0.54151275172221	1.63481253035457e-05	0.427301242276154	0.00102143703731039	0.377355668603585	0.0041437849009484	-0.637607940358773	1.25888272235937e-07	-0.25715684498158	0.0557102451962836	-0.121677048104422
uc003ijg.3	uc003ijg.3	SMARCA5	chr4	black	0.430548084545125	0.000925500587668633	-0.682970371483366	6.67757658051647e-09	-0.0242297402804442	0.859307937811126	0.576241182013812	3.36286012132138e-06	0.0818965960132822	0.548476437233539	-0.4318592055478	0.00088911711841507	-0.293389977378847	0.0281956168093022	0.237169144839812	0.0784098521303743	-0.401025980176124	0.00219130572885523	0.722855291097661	3.1597194449819e-10	-0.662699441212846	2.63898062551539e-08	0.468456203874766	0.000271391709858638	0.739188444908281	7.74350566368449e-11	-0.3974521149658	0.00241977078771613	-0.779205744606375	1.51695026750208e-12	0.461015090741818	0.000349218576045874	0.000457791006130729	0.997328267945317	0.582839833679276	2.43878653127251e-06	0.251769217327432	0.0612271972890544	0.157135827931731	0.247445085556584	-0.520282476908747	3.9551661709144e-05	-0.417788238595595	0.00135613825078856	-0.0695652555294011
uc002iss.3	uc002iss.3	LUC7L3	chr17	black	0.429718140660618	0.000949218715257486	-0.654359621756629	4.5077922519447e-08	-0.0204257577186297	0.881221907328813	0.639546197207828	1.12138855785901e-07	-0.0152906283110902	0.910942108722779	-0.56131449065707	6.7825103005292e-06	-0.572363225609688	4.04859271349816e-06	0.355356097686305	0.00719673471735933	-0.258040842151803	0.0548447207976823	0.705393743152437	1.27815274023467e-09	-0.734967237832291	1.12471118422019e-10	0.328880807874436	0.013328065630935	0.484132512843726	0.000156520307129846	-0.455607413673676	0.000417951748237794	-0.549018174941537	1.17897780742307e-05	0.371350956366446	0.00483564257365747	0.149071228079354	0.272848145513132	0.603104569189276	8.68745956107704e-07	0.625956806810546	2.48138656974445e-07	0.193067948979533	0.153968005273351	-0.738768066398718	8.03932763674018e-11	-0.321698139741678	0.0156179479901144	-0.316830315350365
uc010qoe.2	uc010qoe.2	SORBS1	chr10	black	0.428385549816235	0.000988447552991337	-0.341134555451414	0.0100842838510925	-0.108864399865628	0.424481728348242	0.200575756191193	0.138279853407226	0.117848707200247	0.387023313029343	-0.668499832910658	1.8003790282542e-08	-0.744062794913251	4.98715239289407e-11	0.615531456506003	4.44956809467076e-07	0.223076200228481	0.0984131246180424	0.147820998399049	0.276936119582341	-0.185524341830417	0.171017504558759	-0.189588716821891	0.161668464496082	-0.0262616142684258	0.847644663916968	-0.646113103135024	7.53246154144106e-08	0.0284223131095851	0.835277451116394	-0.226557803811252	0.0931373372017599	-0.112285914537901	0.409979723289941	0.566969993282059	5.22033439166693e-06	0.337881037231807	0.0108707467254098	-0.304664597289573	0.0224273460936218	-0.470089882557298	0.00025657845728152	0.311601075538564	0.0194003176290595	0.0210126574154646
uc003woe.4	uc003woe.4	WDR60	chr7	black	0.428189019698415	0.000994354797612528	-0.531451551529841	2.50334062320617e-05	-0.161828768538243	0.233427809154727	0.638023177112507	1.22815745517733e-07	0.200888989291956	0.137652382343878	-0.272066924518622	0.0425110300072855	-0.486844426144858	0.000141918483246696	0.0529212236930973	0.698485496708629	-0.217243994249599	0.107766974081167	0.517170065610601	4.48009889487119e-05	-0.570824672808057	4.35507850587345e-06	0.201306959745072	0.136818426448605	0.517426494494781	4.43453824164276e-05	-0.154897910050427	0.254327140862269	-0.469989662693723	0.000257465535327276	0.46350574430102	0.000321161128039679	0.216730982573608	0.108621409523605	0.326632772550936	0.014011544565544	0.592559425586452	1.49961044221391e-06	0.446137643670745	0.000568464425301289	-0.419180236363834	0.00130171025211534	-0.428254588428524	0.000992380431302658	-0.208519915368309
uc010che.3	uc010che.3	WWOX	chr16	black	0.427930547062293	0.00100217223525855	-0.613801416591328	4.89238737824026e-07	-0.029792364969803	0.827455934336566	0.429573738372162	0.000953400865322068	0.0641294511751362	0.638668802849814	-0.594996756680579	1.3241260639611e-06	-0.512322719114065	5.42670341877602e-05	0.368433298358839	0.00520705655397526	-0.254173830001966	0.0587128634878827	0.623504229097809	2.85230313076927e-07	-0.593555796250126	1.42540090380461e-06	0.305251156855402	0.0221568019594703	0.416715016674891	0.00139948508267155	-0.466506600644378	0.000290086651584414	-0.457021689898288	0.000398881123995929	0.225214847292978	0.0951455967461557	0.00644489888126411	0.962400140461162	0.721175367017397	3.63093209958664e-10	0.239293227204481	0.0756961952747948	0.0719777552120702	0.598076739233978	-0.662358711423239	2.69823082446282e-08	-0.202251580978649	0.134947634047667	-0.0642822671934176
uc010wmz.2	uc010wmz.2	TOB1	chr17	black	0.427499178228524	0.0010153420608383	-0.671987599298104	1.42471791153886e-08	-0.176684076261295	0.192698682168517	0.635325676219668	1.44106141653572e-07	0.220675631164515	0.102183848389224	-0.431284265731867	0.000904909989347895	-0.481815016317377	0.000170073339130228	0.172204078355891	0.20440620898021	-0.320906055744227	0.0158899331565425	0.71902717541292	4.3309425208748e-10	-0.702188115205243	1.63406351130736e-09	0.389591629834235	0.00299825194542481	0.35870638814243	0.00663237261222845	-0.0985098013350883	0.470102127277662	-0.467554560484405	0.000279896841496512	0.485897367604742	0.000146869752212655	0.383441874265146	0.00353310356893615	0.606929149212124	7.09221551333158e-07	0.208490268397984	0.123071369990608	0.374625724743877	0.00444669226414948	-0.539363280717056	1.79267357335009e-05	-0.469567832114878	0.000261230004814039	-0.37204032239351
uc001toc.3	uc001toc.3	ACACB	chr12	black	0.427176817823762	0.00102528522034348	-0.704295509740604	1.3908862808779e-09	0.00334379054141949	0.980487028225244	0.566520058988035	5.33114231534742e-06	0.0184525224991442	0.89262529783021	-0.562395332336753	6.45392473560657e-06	-0.515425163961828	4.80175675012339e-05	0.288354512239986	0.0311472461967036	-0.355144998684965	0.00723365693803807	0.796100902718858	2.23631033963937e-13	-0.748061178158548	3.45050020343379e-11	0.38332813374897	0.0035437432236817	0.488738088303918	0.000132473365997942	-0.387651874703237	0.00315863145667463	-0.623746485160821	2.8134733802726e-07	0.411543749877585	0.00162624680768428	0.163998123789109	0.227136797782762	0.865785384123033	7.2049032860166e-18	0.226942563492675	0.0925681028137095	0.186196927065636	0.169443823592011	-0.717502509276378	4.90340536334646e-10	-0.390860224203916	0.00289730893201531	-0.259829302025956
uc001zvb.3	uc001zvb.3	GATM	chr15	black	0.427010800528893	0.0010304400825585	-0.679442378492961	8.54815033530112e-09	0.00996213678639633	0.941909447385377	0.554155640129328	9.38301197958827e-06	0.0255202508299829	0.851896586086198	-0.552183760822978	1.02470191499986e-05	-0.609071392839268	6.32298182418679e-07	0.299113117788159	0.0251289625830624	-0.224512128981562	0.0962097924049641	0.782955395825632	1.00656455299185e-12	-0.760668775190516	1.03118192432342e-11	0.342545682425439	0.009758791282685	0.368916952888848	0.00514380829091362	-0.358009484058371	0.00674647273757583	-0.54037332779301	1.71681519716859e-05	0.405083379729556	0.00195538129405161	0.263405938395049	0.0498227170582507	0.862620983556731	1.29567510444844e-17	0.312738100245729	0.0189388330907022	0.17787016469682	0.189680929747339	-0.749575261870133	2.99589159399489e-11	-0.379636161262107	0.00390484790439258	-0.386625835859787
uc002mcd.3	uc002mcd.3	SAFB2	chr19	black	0.426948294921102	0.00103238692195583	-0.556459101305433	8.45950280607414e-06	0.0308994559508677	0.821147731366672	0.470686197758388	0.000251357605410138	-0.0311695812776489	0.819610246068632	-0.550265153749946	1.11580131263716e-05	-0.506354952020184	6.84401212518385e-05	0.338608055177055	0.010690555795867	-0.220176190736128	0.102982210126518	0.576041744701551	3.39530555054141e-06	-0.562241569100693	6.49974973677826e-06	0.21174822648833	0.117193529362428	0.650055975968134	5.90432665043593e-08	-0.624789230026589	2.65192882779006e-07	-0.592598248934537	1.49665258567036e-06	0.215202002581033	0.111198879319665	-0.191459386168523	0.157493799032323	0.692533313057028	3.3596179522575e-09	0.390582869205671	0.00291911710068247	0.131231847925379	0.335007075344502	-0.656091025154259	4.03907581262756e-08	-0.206185175971404	0.127363395269801	0.134571655565908
uc002kfr.3	uc002kfr.3	WDR45B	chr17	black	0.426798200167276	0.00103707538174899	-0.523038262114284	3.53834293474514e-05	-0.198549713010082	0.142390274778432	0.477106443865674	0.000200967276504087	0.198628386268346	0.14222898063339	-0.446067755686621	0.000569737538529595	-0.616356244915638	4.25194158419662e-07	0.241134316039468	0.0734048248788796	-0.125534291405053	0.356591860440132	0.493183314068977	0.0001125189089015	-0.506279878132901	6.86383138228e-05	0.195911364852843	0.147878726757348	0.322168089999312	0.0154584659144387	-0.309623941655899	0.0202255202076517	-0.320587541700595	0.0160004397772891	0.264259535265829	0.0490594089000622	0.120927930262707	0.374650723499614	0.565307042437984	5.64087240290839e-06	0.219093814393483	0.104728939765435	0.309538064106287	0.0202620274212814	-0.529861920236585	2.67436684383265e-05	-0.253708828755844	0.0591924713043066	-0.0831994695523963
uc003skj.4	uc003skj.4	MICALL2	chr7	black	0.426688193015081	0.00104052378640733	-0.630653967097368	1.89386915795624e-07	0.0770927803404366	0.572251128663618	0.56420300333747	5.93724074814562e-06	-0.0473199632902318	0.729104085103935	-0.581794957311457	2.56727655962515e-06	-0.583292054783242	2.38505734444831e-06	0.323728094417764	0.0149390100860951	-0.193373601390472	0.15330469355311	0.711723484498902	7.793214477732e-10	-0.678181522737776	9.32924697912166e-09	0.226246629486981	0.0935996991471457	0.55125574436205	1.06786789606863e-05	-0.546021979776055	1.34458088799775e-05	-0.621922645641746	3.11842396252772e-07	0.321500160536006	0.0156855540602287	0.0367526345395692	0.787991859067618	0.834969797732627	1.26167455076265e-15	0.501041062453012	8.38458071296953e-05	0.0856531786024695	0.53022135182165	-0.735150577068231	1.10678705563121e-10	-0.297893703279959	0.0257576993984146	-0.150556651172356
uc002psl.3	uc002psl.3	EMC10	chr19	black	-0.426664018663323	0.00104128296237309	0.116601111065521	0.392104412408019	0.628705651502287	2.11962853930363e-07	-0.301648814672499	0.0238628048026303	-0.693793081447005	3.06292299675016e-09	0.0108416934121653	0.936790652909452	0.350530078317863	0.00808315723821736	0.00798756253025413	0.953409152229861	-0.156618296117822	0.249025221836649	0.281143205853308	0.035819418107993	-0.249032502938892	0.0641934658208155	0.250704934647333	0.0623673642871989	0.124491475934464	0.360632700846703	-0.216006064572455	0.109837649439749	-0.237477509346732	0.078011188817615	-0.0774687069585994	0.570373585529285	-0.342310504005474	0.00981239755258048	0.391738452511516	0.00282920472854036	-0.0997108684738398	0.464679268036536	-0.0643925261474883	0.637290067965819	-0.530581147317472	2.59569165133909e-05	-0.0625010311927283	0.64722998356272	0.0850090286007521
uc001tob.3	uc001tob.3	ACACB	chr12	black	0.426476339293047	0.0010471938430554	-0.704079723030427	1.41411541243875e-09	0.0039341189541298	0.977042971725674	0.567169660922323	5.17185059012514e-06	0.0184503246759298	0.892638011596802	-0.560395969855953	7.07389695089782e-06	-0.51488599796748	4.90536770579088e-05	0.285779877705427	0.0327533036176091	-0.35512159246223	0.00723776095356264	0.79681806765092	2.05365404298861e-13	-0.748665862157882	3.26159554090589e-11	0.383452121334394	0.00353214641321606	0.489981186385532	0.000126589771479726	-0.385825865404043	0.00331650214158559	-0.625122096011105	2.60222057626946e-07	0.413642674051814	0.00153052136014608	0.165216839335286	0.223654599979986	0.865836849277596	7.13558771780004e-18	0.226960654150619	0.092541405486228	0.188108882334787	0.165028012120202	-0.716796785025212	5.19200661499406e-10	-0.393159690861616	0.00272199757045094	-0.260399557324898
uc002oor.2	uc002oor.2	ADCK4	chr19	black	0.426077775314224	0.00105984660331138	-0.51673907002417	4.55764817373808e-05	-0.106128912963943	0.436282686691403	0.544969669458777	1.40768370484454e-05	0.193105604208556	0.153886173452429	-0.269238214144091	0.0447952192672173	-0.530609510711039	2.5926333012447e-05	0.0447963778326258	0.743040787520106	-0.0598501324112287	0.66126382079414	0.538711613661255	1.8432500803083e-05	-0.526011622215428	3.13432619834222e-05	0.104908997149936	0.441604092625451	0.330028271176012	0.0129903765812375	-0.0993968205037228	0.466093930614847	-0.418816305429482	0.00131574770895696	0.474705653865211	0.000218617109405668	0.366455158682738	0.00547290365394864	0.569151398732248	4.71283080872523e-06	0.252149517955328	0.0608238725933469	0.240892730000768	0.0737023151306213	-0.361780364156759	0.00614896937404189	-0.380229306526719	0.00384472981779165	-0.357102263905676
uc003dko.3	uc003dko.3	FAM107A	chr3	black	0.425430368007405	0.00108069223462976	-0.587207018817401	1.96394223827738e-06	0.0186472892703686	0.891498735703443	0.500964689515554	8.40887671326192e-05	0.0828318655399377	0.543903443832235	-0.524462447830677	3.3391835661494e-05	-0.715043706358944	5.98015079682286e-10	0.272051106612312	0.0425235315803889	-0.0284272901102402	0.835249008657995	0.640261665476175	1.07430158872547e-07	-0.625112699594604	2.60361171153857e-07	0.0828190374373501	0.543966041845861	0.393635525104731	0.00268691892292018	-0.437899159851275	0.000737592252039211	-0.465424924351996	0.000300957363357213	0.317860152667512	0.0169738669422526	0.140628193431	0.301240013651909	0.89136582516009	3.35526726106447e-20	0.319929841346273	0.0162307041809739	0.093701763895572	0.492146845576657	-0.668425481154539	1.80932217927597e-08	-0.258218172700014	0.0546724150905428	-0.212845211930804
uc011cjx.2	uc011cjx.2	PALLD	chr4	black	0.425386186904146	0.00108212814621433	-0.617082113113279	4.08485114643763e-07	0.0357112910389311	0.793865218399312	0.614003359369308	4.83864827263823e-07	0.149846384775873	0.270333806184179	-0.413185552870536	0.00155092872111656	-0.757315777747785	1.43195241579449e-11	0.121596983340823	0.371994192280531	0.0128916202433413	0.92487080562249	0.692246236536644	3.43092968458148e-09	-0.680701887381241	7.82981978448452e-09	0.0615278955812374	0.652367934810101	0.57953596681358	2.86693973420955e-06	-0.364866486302503	0.00569495490067203	-0.60806384179362	6.6744892361114e-07	0.489243699622168	0.000130050744435048	0.198072649681286	0.143371263677113	0.890919496087333	3.72602351754241e-20	0.396838214450477	0.00246107927103815	0.235775376405106	0.0802319008802851	-0.617057646167885	4.09038162140241e-07	-0.423634420782783	0.00114046185291791	-0.181542925768004
uc001cqh.4	uc001cqh.4	ATPAF1	chr1	black	0.424587504617619	0.00110838316561102	-0.355656415787475	0.00714449093835595	-0.144601601357649	0.287648702282846	0.200767087591232	0.137896322743791	0.233323813836492	0.0835177408721394	-0.506589858598822	6.78233687721408e-05	-0.577881167106408	3.10680367364491e-06	0.397789630359055	0.00239732356046812	0.138294676521185	0.309412543948163	0.1484952214075	0.274726548292825	-0.114598360410711	0.400342776992966	-0.156203454617201	0.250296762640819	0.158722389907347	0.24264354676155	-0.517804821905195	4.3680985743838e-05	-0.156314758957411	0.249955169282733	-0.0781841962919696	0.566808021662836	-0.125208016063344	0.357853164031209	0.49703035870833	9.75151751246086e-05	0.175399253868593	0.196006163797791	-0.293689841061466	0.0280275024757125	-0.2252021767669	0.0951647035076248	0.190141805832548	0.160425803192532	0.120338869320936
uc003irw.3	uc003irw.3	PALLD	chr4	black	0.424307727142109	0.00111771473985653	-0.591660362434253	1.56965406376987e-06	0.0477834690276031	0.72655361550154	0.55307150562019	9.84929212595736e-06	0.114629406255175	0.40021430278025	-0.47297701412721	0.000232188793684788	-0.772483564852949	3.1032089035692e-12	0.20571560366655	0.128251436701779	0.0405660198093988	0.766585838229166	0.642708506851834	9.26932749689226e-08	-0.634427013287965	1.51937044941911e-07	0.0279116767782012	0.838196731328637	0.530304638685258	2.62568197921138e-05	-0.453186347535892	0.000452527435093027	-0.553711453151772	9.57152009906725e-06	0.387303676926371	0.0031882114807644	0.122253743729539	0.369397540853516	0.89769352133831	7.21512392817842e-21	0.409701321504913	0.00171464941988272	0.149631218669411	0.271030177012226	-0.643372836917789	8.90333019523262e-08	-0.321045749177935	0.015841673451804	-0.127692761030153
uc001kkr.3	uc001kkr.3	SORBS1	chr10	black	0.42422666884268	0.00112043147683899	-0.341024142052471	0.0101101436846931	-0.106012764694771	0.436787785563327	0.209127431688309	0.121904579088385	0.11918903941852	0.381608255205965	-0.659980549265983	3.14804138443338e-08	-0.748038643930057	3.45773699653315e-11	0.605927324887963	7.48123983391205e-07	0.23090139850529	0.0868676438888905	0.155114763562834	0.253654665775442	-0.194443095698759	0.151000352812296	-0.190658030257961	0.159272311587374	-0.0345654206236336	0.800341270165723	-0.629025833840729	2.08087123833145e-07	0.032729232630383	0.810746449590442	-0.213736307210997	0.113713463457355	-0.0907188525910591	0.506089370099021	0.567501496591997	5.0921987976433e-06	0.341297920500822	0.0100461272530192	-0.296593228284338	0.0264427476186831	-0.472469922969088	0.000236313257765476	0.300022153052993	0.024668702915441	-0.00316350373168156
uc003dkm.3	uc003dkm.3	FAM107A	chr3	black	0.424198070228748	0.00112139139811131	-0.576684656280824	3.29174586867706e-06	0.0112718315747563	0.934288270236282	0.49036249139324	0.000124833603327175	0.0860154227088726	0.528477023927451	-0.524849664731645	3.28685241422765e-05	-0.721953839149378	3.40484543860145e-10	0.272688709418953	0.0420219946029469	-0.020665112463775	0.879840247789681	0.627300076125106	2.29792438982118e-07	-0.616783427154159	4.15284761128649e-07	0.0720908073120937	0.597500423051269	0.361413487746121	0.00620499400434876	-0.425109853056811	0.00109114812218898	-0.431948305022053	0.000886692010433339	0.302104036219466	0.02364128944845	0.148657351060751	0.274196965136135	0.887620572569459	7.97410149351033e-20	0.307934547210168	0.020954025272815	0.111362265537754	0.41386610006733	-0.668768837057856	1.76836974157282e-08	-0.248212153436603	0.0651047437166961	-0.219327900923212
uc002kfq.3	uc002kfq.3	WDR45B	chr17	black	0.423661191718497	0.00113954954099408	-0.519446614477898	4.09026830148477e-05	-0.205282858024913	0.129073967384824	0.481194137287221	0.000173882121175441	0.204269362144519	0.131015924026114	-0.433466989333194	0.000846262429472337	-0.616390320265393	4.24395649004989e-07	0.227069794572882	0.092380468721371	-0.126858055018602	0.351502487411827	0.492402711302273	0.000115810252803622	-0.510795953460688	5.76098375189014e-05	0.197415717411355	0.144730353112695	0.302846779166531	0.0232835863258176	-0.280050382374047	0.0365757017382137	-0.303939345665303	0.0227657141752905	0.273099638945006	0.0417013438216878	0.147302025146881	0.278644899242494	0.553096068751353	9.83849380894743e-06	0.219083189844511	0.104746198156342	0.338634196261614	0.0106841251015879	-0.526343706867512	3.09195077744389e-05	-0.26560721566401	0.0478737174263953	-0.106496378241429
uc003iru.3	uc003iru.3	PALLD	chr4	black	0.423433146166912	0.00114734201261329	-0.61606388845408	4.3210321933406e-07	0.0376819074195235	0.782760461349683	0.61290553355034	5.13760274774618e-07	0.147492602229385	0.27801659387094	-0.412967801174642	0.00156073519729616	-0.756971970956423	1.4805398701154e-11	0.121788761166554	0.371234820651339	0.0136684634017035	0.920357781557421	0.692215724665128	3.43859258991316e-09	-0.68091841306747	7.71222165283392e-09	0.0612515591425191	0.653829873941173	0.578639024225286	2.99472102035467e-06	-0.365360281725775	0.00562510551778628	-0.607551964006102	6.85999683605621e-07	0.488571632020851	0.000133279930463586	0.197809616277474	0.143914291615073	0.891270828033517	3.43108825653907e-20	0.398135277190757	0.0023745276821352	0.234695085680846	0.0816670116840824	-0.618345154661229	3.80868632346027e-07	-0.423078512164129	0.00115955520073538	-0.18247977747975
uc003xfw.2	uc003xfw.2	CLU	chr8	black	0.42255380964749	0.00117783954753268	-0.545247097640611	1.39078637763503e-05	-0.00796925273149856	0.953515834245147	0.543225703897032	1.51833500603471e-05	0.180283376726852	0.183645808983959	-0.286028488310167	0.0325952738671792	-0.528803025731834	2.79421351826035e-05	-0.0270902633566412	0.842897235780958	-0.0931045613468752	0.494922117602837	0.61727493771136	4.04150991519634e-07	-0.562207460906291	6.5099556588285e-06	0.0914541273997979	0.502633948954849	0.637663783861511	1.25470898070902e-07	-0.256403032714693	0.0564570108441024	-0.628201859246977	2.18198570505326e-07	0.474062504394674	0.000223579636449494	0.0748136455221668	0.583694763982954	0.781030416727457	1.24372435920841e-12	0.262315337536476	0.0508120131484587	0.365813314346286	0.00556168395149761	-0.438505721392477	0.000723743757115015	-0.474777903136627	0.000218065959296524	-0.0167488967507114
uc011cwu.1	uc011cwu.1	GRAMD3	chr5	black	0.422497492970274	0.00117981732033352	-0.577951544668462	3.09623292237245e-06	-0.000717640702347768	0.995811760023388	0.337283795132987	0.0110207295008109	-0.0261200663314076	0.848456151120516	-0.690810782525506	3.80949032684699e-09	-0.467660184246219	0.000278888104156145	0.539583194429295	1.77589780456875e-05	-0.214899467618033	0.111714390541606	0.569735370500614	4.58498010280843e-06	-0.495765736607145	0.000102231631693908	0.269126248988984	0.044887661296136	0.296693810549476	0.0263892239159233	-0.626128728607807	2.45716176813233e-07	-0.432139128867081	0.000881518202360593	0.0759406081421318	0.578023286614326	-0.0902823847235493	0.50814627889616	0.797285949983071	1.94225224752661e-13	0.160617216771023	0.236993015027617	-0.238044052976202	0.0772829251457514	-0.638039949700163	1.22693130494169e-07	-0.0290600104814906	0.831634869288108	-0.0881052084721631
uc003dkn.3	uc003dkn.3	FAM107A	chr3	black	0.422224471919538	0.00118944781371723	-0.573371635793948	3.8587377222481e-06	0.0126613418897932	0.926209052123821	0.484208922760622	0.000156090758447769	0.0831389672725013	0.542405902683944	-0.527744232337312	2.9189914127548e-05	-0.720076781618155	3.97430587531514e-10	0.278342142499607	0.0377843346148954	-0.0183474173254414	0.893233330591055	0.622360225837689	3.04255558989538e-07	-0.610899128663804	5.72915599553927e-07	0.0693436515850031	0.611573658501668	0.358341488905203	0.00669190342265173	-0.431749273409504	0.000892117480808553	-0.429013896503118	0.000969772118930519	0.294155971926095	0.0277678402685928	0.141673443085428	0.29762503912512	0.887408619415873	8.36679328109651e-20	0.30566671861134	0.0219668024565512	0.100859624765855	0.459524404841099	-0.667657827931484	1.90413857069513e-08	-0.239763994558969	0.07510496245215	-0.213610744391742
uc003xhy.3	uc003xhy.3	DCTN6	chr8	black	0.420885890067257	0.00123769351033286	-0.497077424966453	9.73435554011693e-05	-0.221725140914606	0.100521799488429	0.32552907341646	0.0143579667561766	0.192980444801417	0.154158292272383	-0.54433517005553	1.44704662654307e-05	-0.502411676619047	7.9593687171725e-05	0.417084428846961	0.00138442662271961	-0.227287209445049	0.0920605232071336	0.398546824420206	0.00234763721132438	-0.428805697034259	0.000975924655258218	0.261744961641931	0.0513357408720836	0.0415966870500364	0.760829169814015	-0.232162255095898	0.0851111174810047	-0.07906689064462	0.562423574267488	0.0872802919640505	0.522408609877671	0.184474954643497	0.173494011085745	0.442631671251695	0.000635604577637487	0.0262776804391232	0.847552567271497	0.108994042748749	0.423926985289776	-0.491591277361927	0.000119324900680633	-0.049254911466614	0.71847652869161	-0.200030046328524
uc002nya.3	uc002nya.3	LGI4	chr19	black	0.420809858887684	0.00124048582511556	-0.511169569719985	5.67747522889033e-05	0.070441835489394	0.605930713895096	0.442007208798287	0.000648288655295311	-0.0456078210683089	0.738550346781315	-0.475323800345598	0.000213942400865174	-0.499435389545726	8.90919374473085e-05	0.288451446752619	0.0310880850235644	-0.122335073938227	0.36907674733238	0.584517645592706	2.24494043414781e-06	-0.571228745838694	4.27256008051264e-06	0.165301621749792	0.223413742119536	0.468347243432186	0.000272406871436873	-0.474770560361229	0.000218121915389986	-0.477327306732221	0.000199410732912408	0.254922066238126	0.0579477109709051	-0.0417417634086791	0.760019887511827	0.744005589302548	5.01325754356592e-11	0.290637736229304	0.029778437076528	0.0616730458397332	0.651600546450974	-0.665836313674067	2.14820826788678e-08	-0.217368557784951	0.107560292436678	-0.0543533702436041
uc010hnm.3	uc010hnm.3	FAM107A	chr3	black	0.420702043625179	0.00124445513020738	-0.57027453382336	4.46981192348611e-06	0.0215825160681935	0.874547923301697	0.473427423445323	0.000228580507803894	0.0745821947122808	0.584862658763396	-0.534895002675859	2.16695689125262e-05	-0.708219736896973	1.02648446559641e-09	0.293262672525619	0.0282672433961974	-0.0157576983791986	0.908233248136461	0.615542101853234	4.446963445967e-07	-0.597765742758257	1.14811023207983e-06	0.0668178629091358	0.624637185375053	0.373626705106057	0.00456231847595937	-0.459739970021959	0.00036442882261216	-0.442288709288849	0.000642542774402752	0.280819448460423	0.036042109614321	0.111136554330245	0.414819021557839	0.889272361439279	5.46431264183372e-20	0.302756209281385	0.0233269586177584	0.0602743726867945	0.659009943958873	-0.662800534740583	2.6216384911405e-08	-0.221482483888927	0.100904207925375	-0.187487425017249
uc001kks.3	uc001kks.3	SORBS1	chr10	black	0.420666672889698	0.00124575981239635	-0.347193576230545	0.00875018617692253	-0.101519416454126	0.456577825098908	0.222054947521674	0.100003851068066	0.120668865259786	0.375682416406991	-0.652385043699891	5.104709155857e-08	-0.755116205747217	1.77105062372226e-11	0.593127378916762	1.45687877901401e-06	0.233170550693005	0.0837266260053118	0.16965099168361	0.211298767362365	-0.210189209800742	0.119978920422082	-0.188318691214032	0.164548617612957	-0.0303335716878326	0.824370761222	-0.615564794483212	4.44141589752635e-07	0.0241242375690103	0.859914377811223	-0.193769736321784	0.152448166745855	-0.0708834779231358	0.603667767675611	0.576560928631035	3.31144426438204e-06	0.349848072924172	0.00821578632519084	-0.281096599941611	0.0358514048230092	-0.479530729141482	0.000184473588540696	0.28021249297608	0.0364626857248831	-0.0225665381235144
uc010qpr.1	uc010qpr.1	SEC31B	chr10	black	0.419291668141212	0.00129743906941509	-0.34455697947466	0.00931060543568965	-0.209965859768339	0.12038205659583	0.355849132137621	0.00711114025179681	0.277298709257072	0.0385387062200623	-0.283388342378706	0.0343063073423931	-0.430085312325968	0.000938659028737858	0.0830431242008019	0.54287305425623	-0.129533911700971	0.3413522327064	0.244698652387243	0.0691256362315258	-0.281178094451067	0.0357954887397046	0.0795499841058413	0.560030751342995	0.439218188587241	0.000707777330769236	-0.232112293689902	0.0851801845178987	-0.250446588608679	0.0626466892157787	0.16405364063717	0.226977359201578	-0.108197918474219	0.427340109833163	0.29331057263142	0.0282402751036105	0.158699928741237	0.24271107524505	0.375919862592762	0.00430074995245004	-0.251984691076182	0.0609984149279659	-0.195063615533102	0.149675190070419	0.274734143665807
uc002psk.3	uc002psk.3	EMC10	chr19	black	-0.418401414656942	0.0013319162227968	0.0978887172414362	0.47291961310441	0.635871645976719	1.39535417960694e-07	-0.279600649933863	0.036890753692881	-0.688496601662138	4.50403668488196e-09	0.0128631366961564	0.925036324636465	0.336109842741246	0.0113207525816159	-0.00636579699123337	0.962861298728991	-0.160626050250566	0.236966886345524	0.306672751626038	0.021512529044309	-0.270914364732553	0.0434298909177063	0.254150365372861	0.0587369898191906	0.160182718566184	0.238280667007135	-0.218707724923769	0.105357509120266	-0.276255574318788	0.0393052531193266	-0.0462128858546384	0.735207605402312	-0.332626878766559	0.0122527086878111	0.419124633210754	0.00130384623419202	-0.0886446384188113	0.515902187404517	-0.0560355558791466	0.681661805177797	-0.537254729913009	1.96113264778238e-05	-0.0902837080181923	0.50814003627157	0.0816096046259021
uc003irv.3	uc003irv.3	PALLD	chr4	black	0.418234750159743	0.00133846121475309	-0.604208256225389	8.19566417015037e-07	0.043853101987844	0.74827146627606	0.592602758128839	1.4963093944766e-06	0.134292908631038	0.32375590916584	-0.432440262852288	0.000873408852049892	-0.77213518509914	3.21834241719429e-12	0.151164063982439	0.266095245699973	0.0359857531731903	0.792316086572239	0.674228835030926	1.22376599760774e-08	-0.666694832278206	2.02971309012752e-08	0.0408435852308427	0.765034282848604	0.545253743476965	1.39038391397871e-05	-0.388073033924301	0.00312317822254619	-0.575907159932421	3.41736496958644e-06	0.452900656520126	0.000456774028121916	0.186303826867071	0.169194680069282	0.895440199068666	1.26130352887668e-20	0.406752959019281	0.00186507345012329	0.204971545551462	0.129668145569152	-0.63120599863023	1.83413101428078e-07	-0.385521056767367	0.00334352424094844	-0.182322207486539
uc003hqs.4	uc003hqs.4	SPARCL1	chr4	black	0.418159451613256	0.00134142766739198	-0.505755817032998	7.00365797821411e-05	-0.049390952965749	0.717731291426194	0.402103920644979	0.00212627495248503	0.172922997674855	0.202494358631916	-0.38162860178262	0.00370613102127009	-0.397041600321261	0.00244732480380366	0.1964232098666	0.146801858192643	-0.111483554472163	0.413354555499417	0.466421306804904	0.000290930682455075	-0.386514710676246	0.003256144955916	0.118717746965632	0.383507144967254	0.49812057892013	9.36102562161159e-05	-0.395169699631103	0.00257653662382913	-0.530765638616026	2.57585795841088e-05	0.25003244187896	0.0630965633909454	-0.0804541896710863	0.555565042097667	0.634734414926863	1.49214461533424e-07	0.197416739587372	0.144728230965628	4.38742556854365e-05	0.999743943273958	-0.332657552689967	0.0122442212715933	-0.21734452776315	0.107600140404911	0.0484350030136042
uc010clj.3	uc010clj.3	WSCD1	chr17	black	-0.417901916301514	0.00135161809841734	0.0839325697963536	0.538545281775623	0.6423697841417	9.46133875473991e-08	-0.107280059340884	0.431294371841635	-0.644649879020006	8.23761759991825e-08	0.147038525577287	0.279515165051879	0.166418964624851	0.220256329325086	-0.152187212193236	0.262834925450358	-0.0387541738172411	0.776735930044778	0.371977031719756	0.00475904978690747	-0.416328227615855	0.00141540898779097	0.215326730933123	0.110986877682914	0.0349438028590487	0.798201289737703	0.0363968202646231	0.789997414214566	-0.222072589744023	0.0999762030330642	0.183423771479799	0.176000765466201	0.103998235427209	0.445600369472406	0.320084632983278	0.0161762577121014	0.251280678443556	0.0617484688007329	0.156709829321863	0.24874525332094	-0.551118206901985	1.0744069902629e-05	-0.291336911447131	0.0293694687214665	-0.330895830450771
uc001cqi.4	uc001cqi.4	ATPAF1	chr1	black	0.417677180599295	0.0013605673150787	-0.381710041318892	0.00369820218554501	-0.144662939927059	0.287442092868241	0.243255504594846	0.0708335762694091	0.248046772098779	0.0652897060299874	-0.483596878088112	0.000159561926067057	-0.580614401693362	2.72003285240014e-06	0.361883676575882	0.0061332729268543	0.125102372450757	0.358262141420723	0.189811326859431	0.161167465409331	-0.154508398831123	0.255538062534218	-0.132177910824751	0.33150391016412	0.191572513748242	0.157243908859816	-0.479297760407381	0.000186003122004875	-0.197363142338156	0.14483953585348	-0.0151791854880754	0.911588592159314	-0.0773762223450377	0.570835229707739	0.503926696430803	7.51246193128795e-05	0.180697276228117	0.182624749856556	-0.255814070962499	0.0570460845011841	-0.228745316441329	0.0899370904316066	0.1318827681262	0.332594311473018	0.0784995692676049
uc003qmf.1	uc003qmf.1	SASH1	chr6	black	0.417660085712065	0.0013612502203166	-0.656093803206461	4.03836205420954e-08	-0.00782757758937594	0.954341331475102	0.520150553826467	3.97621204052517e-05	0.0437596538996777	0.748790275100528	-0.551276022503441	1.06690691862658e-05	-0.550542206064602	1.10219794724368e-05	0.313609778461954	0.0185913923954369	-0.259419151044986	0.053516983493755	0.740811746645962	6.69532578184821e-11	-0.702625552948013	1.58049573297496e-09	0.353414221187042	0.0075426590357322	0.395911572374696	0.00252461952131101	-0.387131463988613	0.00320293174067901	-0.527034661526969	3.00547175053217e-05	0.356675147144195	0.00696972738117266	0.162395374651973	0.231773219156652	0.834762703988341	1.30146283365087e-15	0.219394992303901	0.10424062204713	0.167796946391698	0.216405413444482	-0.698316473682992	2.18910366251582e-09	-0.348880723325155	0.00840715008962916	-0.261496786864889
uc002ooq.2	uc002ooq.2	ADCK4	chr19	black	0.41716846464052	0.00138102138365094	-0.513430542125997	5.1954289569812e-05	-0.0889129221934361	0.514627595685888	0.528704640467258	2.80559704561186e-05	0.176719079756386	0.192609134983992	-0.277083299548699	0.0386959799740095	-0.501659168785097	8.19030544240884e-05	0.0675557228836736	0.62080882049137	-0.0647780543200396	0.635271778273308	0.540932670007313	1.67609584120129e-05	-0.518213906444657	4.29729053521581e-05	0.116954375305302	0.390661693595938	0.311800880186497	0.0193185382009699	-0.102961869864561	0.450172035318596	-0.413951097049962	0.00151688847140148	0.461928814289636	0.000338676579416285	0.365572933682487	0.00559525713153679	0.568520058649411	4.85477860866718e-06	0.216665859911948	0.108730244675712	0.179830379877653	0.184768021503039	-0.36004340782881	0.00641818232505868	-0.358157117443121	0.00672215947074491	-0.372719337300779
uc011cdc.2	uc011cdc.2	SPARCL1	chr4	black	0.417141350025203	0.00138211928189105	-0.490197543309646	0.000125590544608797	-0.0528961898629848	0.698621328153964	0.401770439374056	0.00214620729144743	0.193619554628366	0.152772473491671	-0.340293483453782	0.0102827212734207	-0.375790494881573	0.00431514665099582	0.157111547131448	0.247519067185718	-0.0953238940800276	0.48464975299322	0.448077777893222	0.000534133520795826	-0.362240950894859	0.00607926154767407	0.0958029158455487	0.482447393085319	0.524221695869207	3.3721069298375e-05	-0.368777976271455	0.00516191303451942	-0.544606804998871	1.43007182250216e-05	0.271880879645453	0.0426582606171225	-0.0749295104476022	0.583110509452881	0.617813921312906	3.92263708500884e-07	0.171224015168642	0.207033034598024	0.00738862753677907	0.956899256094222	-0.280015509428913	0.0366000514102808	-0.232840446425666	0.0841779273577312	0.0777687162588201
uc002bcy.4	uc002bcy.4	TBC1D2B	chr15	black	0.417103810395203	0.00138364059050225	-0.568486418450376	4.86245261216764e-06	-0.218143481279387	0.106281348428334	0.645422868800353	7.85771101668815e-08	0.331852998962117	0.0124685220680202	-0.251367173762456	0.0616559190337364	-0.523449765543606	3.4797007266113e-05	0.0314802454575273	0.817842857064851	-0.108192763762356	0.427362259556514	0.554805085556057	9.11358838997469e-06	-0.555236612124812	8.9385584991786e-06	0.175182357222134	0.196568479030915	0.326091200071143	0.0141806235119837	-0.0241023534078476	0.860040180198616	-0.421192404747191	0.00122649358727095	0.522113108384315	3.67352810477135e-05	0.440096245905413	0.000688537817069956	0.432999308077172	0.000858532088758579	0.38377702914779	0.00350191613168877	0.390197094243352	0.00294969225459892	-0.319359702114152	0.0164325970250363	-0.464584433089731	0.000309658668009156	-0.376169922471282
uc021uyd.1	uc021uyd.1	EMC10	chr19	black	-0.416310459550719	0.00141614437360188	0.078856042641585	0.563469432947358	0.639281112884949	1.13932175286468e-07	-0.252507374324258	0.0604463072043441	-0.677317760256361	9.90271511378488e-09	0.0287094449768057	0.833636899517078	0.343726276329	0.00949350347498968	-0.0359084617154451	0.792752258262785	-0.179400926151402	0.185836456552384	0.332305793350004	0.0123418568608254	-0.288543810310038	0.0310318008258812	0.272106045129191	0.0424801242761428	0.217105280024336	0.10799749471142	-0.214423330374027	0.112529424011532	-0.336692748344752	0.0111709119973925	-0.00161013685022674	0.990603211212752	-0.326567693494097	0.0140317704029924	0.428053937534108	0.000998433452958528	-0.0790138477801704	0.562686594316715	-0.0505195651818466	0.711558860106686	-0.521420763480813	3.77779374619451e-05	-0.132052477684434	0.331967046695774	0.0851267472432119
uc010xgl.1	uc010xgl.1	CIRBP	chr19	black	0.414503758848284	0.00149273138097786	-0.710627447481771	8.49824946808695e-10	-0.0357498305989349	0.793647643785275	0.587547190949939	1.93083685180881e-06	0.050795813866657	0.710050820734666	-0.576896332103915	3.25829835921194e-06	-0.374444405974103	0.00446748434739633	0.322162628693893	0.0154603112306016	-0.480561608800924	0.000177842363835408	0.761591847872151	9.41178805661915e-12	-0.709642036735133	9.18330302142691e-10	0.494472333670174	0.000107270999029923	0.671324158882832	1.48993146284188e-08	-0.470026087628457	0.00025714280389857	-0.731908235305141	1.46761749742236e-10	0.383880645262233	0.00349232364479181	-0.0180023329782268	0.895230068388233	0.658372368110494	3.4912819639082e-08	0.29428791057924	0.0276947098202134	0.148218430039018	0.275632232230522	-0.647901451105449	6.74767300867349e-08	-0.369625794672614	0.00505233098470665	-0.0816963325213176
uc001xlo.3	uc001xlo.3	SRSF5	chr14	black	0.414152813879767	0.00150803108941752	-0.534906789786759	2.16588090751598e-05	0.0125420986160803	0.926902106030191	0.42688325258976	0.00103441628254517	-0.042536383126887	0.755591793887791	-0.602735123466416	8.85815515411357e-07	-0.427117766272071	0.00102711611670512	0.428354782620912	0.000989370254965041	-0.271305144426408	0.0431165379477888	0.528682971407088	2.80810998206713e-05	-0.517462821072706	4.42811860180385e-05	0.280150720601199	0.0365057164178901	0.523912433533907	3.41483875768009e-05	-0.634093681332018	1.54941977127713e-07	-0.545025666308521	1.40425785885202e-05	0.12112675406732	0.373860089202576	-0.191620372799936	0.157138279831456	0.608384269561105	6.56076494263108e-07	0.412832848218428	0.00156684063101651	0.00734910030925286	0.957129617452434	-0.608959158101603	6.36126193242455e-07	-0.130420826106929	0.338028579424583	0.0724470403463079
uc009xcz.3	uc009xcz.3	RCOR3	chr1	black	0.413998936156872	0.00151478365572323	-0.384501789514001	0.00343530546760836	-0.227551583342812	0.0916726395574486	0.386521619988675	0.00325554451493651	0.330051144632291	0.0129837205760283	-0.409455474808473	0.00172676459681929	-0.581730731845325	2.57537679003953e-06	0.261990820905617	0.05110945322738	0.036633228420425	0.788664742754712	0.257539537197073	0.0553342023288585	-0.277770040799797	0.0381964211080824	-0.034565027943319	0.800343491770182	0.147644948231378	0.27751500558966	-0.226971449813689	0.0925254766260638	-0.0760067679557786	0.57769111965975	0.0925497684388017	0.497507570684203	0.101529425597039	0.456533204652344	0.389270484857864	0.00302429506364533	0.274377744197576	0.040716873571598	0.156141052751895	0.25048841270032	-0.309237247645803	0.0203903477580368	-0.0720953620261049	0.597477209205005	-0.0109964201794267
uc001zvc.3	uc001zvc.3	GATM	chr15	black	0.413096838668763	0.00155491730182364	-0.625976995046681	2.47853036081937e-07	0.0323275336475911	0.813027175220407	0.464008316829508	0.000315754521525345	-0.0216157866324413	0.874356092850417	-0.612401692000697	5.28052084007213e-07	-0.612543620194601	5.23988975120301e-07	0.400713680275945	0.00221047442089593	-0.165373145779935	0.223210690208987	0.705844613443751	1.23442291499804e-09	-0.683889002303375	6.25817930955416e-09	0.280398634156012	0.0363332735181086	0.266540402708741	0.047066492996631	-0.443196357831797	0.000624328244855451	-0.437240977474503	0.00075288944563599	0.26610506036433	0.0474416767406315	0.185739080690259	0.170513917817761	0.863843488241223	1.03464110007594e-17	0.293719870163968	0.0280107134328719	0.0529674723142076	0.698234580284975	-0.765749089212269	6.20596718176905e-12	-0.236844786030617	0.0788309305801895	-0.339347740890727
uc021uac.1	uc021uac.1	TOB1	chr17	black	0.412740363175239	0.00157103709597371	-0.626431325276947	2.41506220637361e-07	-0.121698635461973	0.371591569717465	0.560771923517718	6.95325331637837e-06	0.149387997624707	0.271818782948627	-0.465137982412592	0.000303902636252405	-0.475154132595124	0.000215216340978637	0.215772210995331	0.11023222319804	-0.290791305045845	0.0296882046895443	0.678087199796072	9.39031015609018e-09	-0.660244581102309	3.0948212574646e-08	0.349006435770307	0.00838206431555725	0.373486862449831	0.00457871315044174	-0.205924405114157	0.127855981657903	-0.451593885363376	0.00047666257333056	0.391386020680431	0.00285636232702184	0.249266537554841	0.0639353754808718	0.64624681202959	7.47093804921455e-08	0.203976141948412	0.131581848617703	0.328603218592306	0.0134108813926517	-0.57987733883526	2.81965603953066e-06	-0.393381755791677	0.00270557659710521	-0.249064542877343
uc002gcn.3	uc002gcn.3	WSCD1	chr17	black	-0.412280266271131	0.00159206358140141	0.079277726512397	0.561378687660173	0.639553432319468	1.1209028352933e-07	-0.105373624076652	0.439573093137899	-0.642420537334885	9.43233213719398e-08	0.140410069535673	0.301997959512066	0.164815602581054	0.224796919211223	-0.145680419320586	0.284029070286656	-0.0417439088484972	0.760007921475984	0.374202721065802	0.00449533177084313	-0.41770225531768	0.00135956618765377	0.218403828696789	0.105854307561739	0.0391780033785515	0.774358215372764	0.028907045959345	0.83250829835746	-0.225300239285782	0.0950169061331757	0.181128943221338	0.181564223926113	0.097851400440469	0.473089184202252	0.323140461681759	0.0151329002520276	0.253161468491047	0.0597610689371461	0.154209202903069	0.256470850376124	-0.554100367719535	9.40627984090624e-06	-0.289390068857208	0.0305200565360673	-0.32571074356089
uc003irx.3	uc003irx.3	PALLD	chr4	black	0.411505285077246	0.00162804993637521	-0.582532559558762	2.47593598418844e-06	0.0464618749731586	0.733833450248901	0.542201557199305	1.58701485138981e-05	0.108620123812106	0.425528107565292	-0.488105621430985	0.000135561954260292	-0.786251019404591	6.97202418895614e-13	0.227226192778636	0.0921502272610342	0.0634507643046082	0.642231295994281	0.637535924375494	1.26428445455617e-07	-0.632079907053492	1.74316529207981e-07	0.0152709915922386	0.911056017820076	0.462142235499677	0.000336256306759763	-0.437631323562905	0.000743783015460366	-0.497963382730635	9.416430095009e-05	0.362482424872284	0.00604299262583897	0.151817263370555	0.264010680517122	0.905533182225898	9.29240607506071e-22	0.388097561157394	0.00312112442278856	0.13359279531157	0.326307878236126	-0.657980699909805	3.58005944541692e-08	-0.295687520116277	0.0269288283009517	-0.175653216940494
uc010bla.3	uc010bla.3	TBC1D2B	chr15	black	0.411468677909917	0.00162976764423762	-0.563900818133012	6.02084664844131e-06	-0.213954501076271	0.113336391903493	0.644758661461061	8.18312859265704e-08	0.331171163018182	0.0126613697392575	-0.244120958309508	0.0698053377830638	-0.526519478304808	3.06973624171719e-05	0.0219950528907262	0.872169840364391	-0.101859340047265	0.455063790444382	0.553852484057561	9.51129072921269e-06	-0.556137844877091	8.58302939559304e-06	0.168709425575775	0.213881462617004	0.325002349279095	0.0145258627714284	-0.0176981269033917	0.896990810650571	-0.418703515586234	0.00132012567880282	0.525759071126142	3.16691095466772e-05	0.442757074740977	0.000633084591363494	0.435277725440284	0.000800233819621994	0.382875957651011	0.00358632189910628	0.39924456712371	0.00230266535543535	-0.319815049660854	0.0162711820438037	-0.46910448428921	0.000265422708776949	-0.376973870306641
uc002gco.3	uc002gco.3	WSCD1	chr17	black	-0.409621661680507	0.00171856666308849	0.0770149852039756	0.572640027907903	0.636503132307407	1.34418697076203e-07	-0.0998776943249128	0.463928728438631	-0.638970974798724	1.16064492655673e-07	0.142945802941989	0.293262793275161	0.161673900385846	0.233881464338487	-0.150631199434335	0.267803917961951	-0.0428600600753521	0.753790298822658	0.377061381901771	0.00417553895363096	-0.421919923639661	0.0012002736061231	0.219318955636651	0.104363738653259	0.0376104165991516	0.783162587619385	0.037126052862045	0.785888546691209	-0.224252307291007	0.0966056017012288	0.187432185294023	0.166581166290534	0.107642261521926	0.429731498546809	0.322163671594927	0.0154599588310449	0.255765301227898	0.0570950854329238	0.165304597853518	0.223405290601533	-0.55429400370471	9.32499948341718e-06	-0.296219189648555	0.0266425883756734	-0.333342943915271
uc031qyk.1	uc031qyk.1	WSCD1	chr17	black	-0.409230280618599	0.00173792908968098	0.0692708956086251	0.611948307834374	0.619738528927587	3.52436960888664e-07	-0.0769639992573007	0.572894973678467	-0.619635198699517	3.54475111898221e-07	0.160715229925937	0.236703211266455	0.156973245494793	0.247940748047571	-0.179130117014551	0.186512478906197	-0.0546813177537364	0.688959117827262	0.388363856988804	0.00309890290383286	-0.43959414922623	0.000699480845550574	0.231721700226001	0.0857216631664452	0.0307067121549024	0.822245189243344	0.0821745124244595	0.547115642033202	-0.219181381043906	0.104586781093927	0.218144844273198	0.106279109294912	0.151044828959544	0.266476947337216	0.306940861473587	0.0213928144417227	0.255561784251461	0.0572999345788681	0.215970877706433	0.109896949698614	-0.547293107651505	1.27185413298133e-05	-0.329918762957276	0.0130222833056242	-0.369936286114562
uc010cli.3	uc010cli.3	WSCD1	chr17	black	-0.408500052800479	0.0017745767125298	0.0749393619714048	0.583060844892707	0.635751255253224	1.40531437850407e-07	-0.0978892034804333	0.472917403802702	-0.63755827674248	1.26260553524749e-07	0.143138571992375	0.292605547206279	0.16194289835488	0.233093877071372	-0.151752751854922	0.264216068573736	-0.0447678499715386	0.743198813391349	0.379249874761398	0.00394444455063612	-0.423499413288088	0.00114507270217583	0.221334707811667	0.101137642723992	0.0414527233822136	0.761632496689818	0.0369908723867216	0.786649788376565	-0.228140695992044	0.0908128976820725	0.190190452837223	0.160316841422312	0.107538087218501	0.430180674413907	0.323365664590203	0.0150583412544024	0.254311718223168	0.0585712483527408	0.165838653788584	0.221892279631165	-0.55384494765673	9.51450034700228e-06	-0.298709881708263	0.0253354288061005	-0.33276219188709
uc010qxn.2	uc010qxn.2	NAP1L4	chr11	black	0.405962934821348	0.00190733124790172	-0.65042997883311	5.76843829682532e-08	-0.0044546144601703	0.97400667290764	0.553620337914037	9.61062021287211e-06	0.0464090957262712	0.734124666528724	-0.483137677803608	0.00016221242711443	-0.430221018886907	0.000934783013420597	0.26168343214947	0.0513924996399509	-0.321769756947193	0.0155935535368805	0.741893118122509	6.0734267122143e-11	-0.716766575310159	5.20471293750657e-10	0.384483820997952	0.00343694325834705	0.531592589485688	2.48866538345409e-05	-0.351153356236454	0.00796358167805017	-0.580803684535603	2.6949837481191e-06	0.401596091896331	0.00215669424612852	0.0870984931954944	0.523278672180778	0.691306108605415	3.67461082407561e-09	0.306088229781354	0.0217754918348869	0.263266864612213	0.0499479923660122	-0.678185719235534	9.32653896076719e-09	-0.387697733154809	0.00315475387013774	-0.192690203588666
uc003smt.3	uc003smt.3	GNA12	chr7	black	0.405383645405522	0.00193885776849246	-0.61680917605347	4.14694430786355e-07	0.0202625781615344	0.882164052317795	0.538117169246539	1.8905338628634e-05	0.0192418404814437	0.888061082112258	-0.535699525539865	2.09463971619044e-05	-0.722808587041203	3.17199722402812e-10	0.284543353864122	0.0335488035794987	-0.0869280676193847	0.52409495988705	0.711432733493567	7.97464246544943e-10	-0.7363344257633	9.9741221088506e-11	0.186658345005704	0.168370342077393	0.265751902360317	0.0477478251536569	-0.33736842349001	0.0109993691120429	-0.390068741087054	0.00295992783933623	0.350336355960299	0.0081206395476925	0.276943938641369	0.0387980114670264	0.852618735910263	7.55571033891797e-17	0.40102861662386	0.00219114453818345	0.240444931806731	0.0742562692004234	-0.790182001268608	4.46100614038348e-13	-0.316292666556209	0.0175558390439374	-0.415554327839879
uc010ikm.3	uc010ikm.3	SPARCL1	chr4	black	0.40479972725997	0.00197110586220658	-0.505151820253368	7.16805731363129e-05	-0.0395973064523924	0.772007917046386	0.401398055658713	0.00216866142517173	0.162891101258256	0.230332262904537	-0.376585218769868	0.00422737224304679	-0.389883002254376	0.0029747954297388	0.192426742781151	0.155366403838896	-0.121851499595552	0.370986601982864	0.473759321997255	0.000225954428749048	-0.398163582621366	0.0023726694707002	0.130394332077331	0.338127570358701	0.496702178351708	9.87195687088545e-05	-0.384345868830822	0.00344954031700811	-0.532645621978857	2.38158267995293e-05	0.255261955830948	0.0576028073797557	-0.0740556712682797	0.587523407316479	0.6303673510357	1.92560101828669e-07	0.205699538086142	0.128281902007443	0.00770366406518595	0.955063376310084	-0.340275380412082	0.0102870292599713	-0.225559289708435	0.09462733137972	0.0307623021461935
uc010qxm.2	uc010qxm.2	NAP1L4	chr11	black	0.404583295048257	0.00198317976462807	-0.655009576737128	4.32613798805191e-08	-0.0131720505432201	0.923241383958814	0.578040926605715	3.08285600783806e-06	0.06338911390851	0.64255530320754	-0.450721150450701	0.000490378923166889	-0.432827203079326	0.000863087468388708	0.214763697255642	0.111946334325869	-0.328513505463144	0.0134377406535519	0.756063500589891	1.61658203011257e-11	-0.736362315078392	9.94963628090446e-11	0.391648317194874	0.00283612845900496	0.541210334519377	1.65621603947817e-05	-0.301287988715178	0.0240396269039106	-0.590139239097141	1.69515955465389e-06	0.444238672979266	0.000603987928519455	0.128386406201346	0.345682488457448	0.680561302911893	7.90707744223207e-09	0.31276075608905	0.0189297333858203	0.324980699566702	0.0145327995694403	-0.667765168712756	1.89060432353439e-08	-0.435164857843792	0.000803035526283794	-0.220748389201231
uc002isw.3	uc002isw.3	TOB1	chr17	black	0.404450796507492	0.00199060384673035	-0.620998970124956	3.28443451077507e-07	-0.118399148212032	0.384793994381637	0.552556123154413	1.00784134565047e-05	0.138087551160278	0.310144760986137	-0.468809202763719	0.000268126506968889	-0.467011884326263	0.000285132125683468	0.221487787309644	0.100895838127	-0.29904423257595	0.0251641328247402	0.676140044040481	1.07383938173957e-08	-0.661072999115074	2.93328815872531e-08	0.356163789770428	0.00705697879111716	0.358694647075765	0.00663428085829019	-0.203934470265019	0.13166242554863	-0.438901249852497	0.000714840255742417	0.380471989107397	0.0038203692991751	0.247857822487697	0.0655015422587586	0.639088397856233	1.15252790832171e-07	0.201714249009881	0.136009432328229	0.331851683607662	0.0124688916501796	-0.588734349080809	1.8193382716867e-06	-0.38666687592246	0.00324294398829895	-0.25416376181789
uc003hml.1	uc003hml.1	HNRNPD	chr4	black	0.404360375972384	0.00199568445664466	-0.563003213925848	6.27568581398582e-06	0.0490425881406685	0.719640158898267	0.457599577083573	0.00039131864908811	-0.0127691796194793	0.925582335231835	-0.592579898835609	1.49804995547628e-06	-0.48823655457122	0.000134917197448082	0.381151867419336	0.00375284713962297	-0.246461162258493	0.0670845059956233	0.617212585573743	4.055477450499e-07	-0.604557624838878	8.04549715659522e-07	0.262085851521464	0.0510222053098851	0.526364227921558	3.08934963362468e-05	-0.552794620739959	9.97177782149634e-06	-0.505805330545044	6.99033598305967e-05	0.198447412567338	0.142600212923799	-0.107512606579705	0.430290581434456	0.701227531820664	1.75778384171622e-09	0.324866484839414	0.0145694421858894	0.0577179383802854	0.672636505732944	-0.693249395064046	3.18779526755452e-09	-0.190063260254163	0.160601847954159	0.00600051434812509
uc001mhw.3	uc001mhw.3	SWAP70	chr11	black	0.404254317287104	0.00200165848793032	-0.616927739036621	4.11986336986247e-07	-0.015063532992363	0.912259556184799	0.518377751316544	4.26922865034431e-05	-0.0406292216060957	0.766232467992168	-0.507423310105114	6.56761114243848e-05	-0.350288241253437	0.00812997241052579	0.276968348799731	0.0387801238202787	-0.474805152435646	0.000217858418696663	0.669209751180725	1.71706247271535e-08	-0.671580266799854	1.4644303446007e-08	0.469609093213573	0.000260859585739329	0.607734543433894	6.79328227129806e-07	-0.46034473651574	0.000357141408011927	-0.655206423963026	4.27249610883644e-08	0.347613031251853	0.0086637854527721	-0.0373249015412879	0.784769132001934	0.533571820281473	2.29093466723029e-05	0.471993381252148	0.000240250007423934	0.152570624194641	0.261620095251952	-0.63432787543382	1.52824988364996e-07	-0.341342462880391	0.0100357453494195	-0.110352992055528
uc002pkv.1	uc002pkv.1	HSD17B14	chr19	black	0.40424422565192	0.00200222775557393	-0.463345484800518	0.00032290279825774	-0.0007182669076877	0.995808105444172	0.473069661630137	0.000231442368041787	0.168113679755832	0.215526967325417	-0.305967603348216	0.0218300958974834	-0.63591970592605	1.39139662123007e-07	0.0494450387896679	0.717435080982105	0.0619252608200925	0.650267975507488	0.522756686089054	3.57899343304765e-05	-0.49221114187876	0.000116631355594598	-0.0398808974161948	0.770419469360224	0.534151115088085	2.23587112801365e-05	-0.323169615733826	0.0151232303142963	-0.489072441459507	0.00013086674223221	0.367170282360647	0.00537545353191853	0.047002917338974	0.730850332093034	0.778686714543035	1.60455901775441e-12	0.247985990803171	0.0653577895037864	0.249172006860842	0.0640395222692725	-0.471474276442191	0.000244606326943287	-0.338332071499195	0.0107586519445113	0.0113095381226641
uc010emk.1	uc010emk.1	HSD17B14	chr19	black	0.403393885466604	0.00205071707258397	-0.468635980271747	0.000269724299588936	0.000830930476045426	0.995150594253082	0.47355749056019	0.000227548080236365	0.173777867148633	0.200237494946337	-0.308329766564119	0.020781636379143	-0.620573817438902	3.36359925179049e-07	0.0555696932082965	0.684168883219174	0.0527061702931211	0.69965266380546	0.52230763830024	3.64471368110065e-05	-0.482292477903584	0.000167196379945846	-0.0328355772211645	0.810142917569884	0.566345677200331	5.3746734634081e-06	-0.344399967352628	0.00934493915527554	-0.520408131413136	3.93521588004383e-05	0.369984898928088	0.00500653569510981	0.0250545965967294	0.854569389327392	0.77800999346634	1.72603818310895e-12	0.231722464856099	0.0857206005271953	0.207281338049827	0.125308468169642	-0.451525527617616	0.000477724232121741	-0.333253540493419	0.0120803143465952	0.0366249947327915
uc010org.2	uc010org.2	ACADM	chr1	black	0.40294312169974	0.00207684337943359	-0.48897080959464	0.000131353203404005	-0.0813313915213277	0.551248916259644	0.415853071484848	0.00143519297465651	0.15487907464646	0.254385607372961	-0.509330140339929	6.09964659833442e-05	-0.604656716297656	8.00337617162165e-07	0.374380018960965	0.00447488826709256	-0.016582196812698	0.903453963974705	0.414542417878849	0.00149105453733468	-0.4258276690456	0.00106785645057865	0.0421541016127815	0.757721129615059	0.272001433060463	0.0425628103742526	-0.406468855781048	0.0018801727031683	-0.280790435038925	0.0360621219280233	0.167006698948618	0.218608041640588	0.0818028737650814	0.548935706629462	0.560743440314711	6.96232622088279e-06	0.284255350197112	0.033736374546044	-0.0641677113851338	0.638468211458253	-0.45073246734301	0.000490198796240314	-0.0557749984871564	0.683063597155893	-0.147310497833108
uc010lqv.3	uc010lqv.3	WDR60	chr7	black	0.401745062658424	0.00214773086374136	-0.462324604883887	0.00033420064220399	-0.14878849391446	0.273769094032019	0.601069959333361	9.66717370435976e-07	0.173669731039286	0.200521985075293	-0.236707301831478	0.0790099494319996	-0.465283903344865	0.000302401591420248	0.0370596739040349	0.78626232164178	-0.155628116512739	0.252067527725167	0.455267931810722	0.000422650862569437	-0.511753283645016	5.54923394038471e-05	0.141909925115341	0.296811096062471	0.417361773314251	0.00137321673915846	-0.109408801866747	0.422154998164859	-0.370908053504382	0.00489047891904579	0.417319525872364	0.00137491905411688	0.252790982073684	0.0601484226040463	0.297965442212793	0.0257203478708963	0.554914929239429	9.06873580647762e-06	0.456867441661363	0.000400921987576928	-0.387301656413995	0.00318838384034952	-0.393933829578248	0.00266513307419141	-0.215556406022899
uc003smu.3	uc003smu.3	GNA12	chr7	black	0.40168223018524	0.00215150735937964	-0.596765222724783	1.20901991198049e-06	0.0434518304066565	0.750500042509641	0.490464599221356	0.000124367129868373	-0.0142756956470526	0.916831829894044	-0.577626618883249	3.14531837059168e-06	-0.723608488198906	2.96783075036044e-10	0.346927489220477	0.00880538265872678	-0.0634582629464256	0.64219189096201	0.67763075126357	9.69117543273107e-09	-0.698148399080986	2.21683959898221e-09	0.160272020909103	0.238015625025693	0.261648757401303	0.0514245083453424	-0.421477744735196	0.00121614920809728	-0.375655112983456	0.00433025808804805	0.277160909755228	0.0386392546710673	0.196274290352273	0.147114566276493	0.869143515685683	3.80178249029915e-18	0.391124315489341	0.00287667810254591	0.147344843046987	0.278503653040206	-0.804660177747041	7.90715182546191e-14	-0.237775880571367	0.0776269735449011	-0.349858526269243
uc011jwb.2	uc011jwb.2	GNA12	chr7	black	0.400985048506351	0.00219380961919409	-0.598921278616898	1.08133581026969e-06	0.0449910792025567	0.74196254932829	0.495783530484714	0.000102163842691096	-0.0126706750047081	0.926154809410435	-0.57253523015061	4.01560594236332e-06	-0.724390787139619	2.78025270445222e-10	0.339238707144111	0.0105363452408717	-0.0622533124410941	0.648536349166845	0.682431697764088	6.9357075377513e-09	-0.701964484122683	1.66210809797555e-09	0.16003776062815	0.238711321175129	0.266702986474295	0.0469269997469071	-0.415793122578464	0.00143770657069867	-0.382233719839034	0.00364757463010204	0.286560193238909	0.0322594240573644	0.203733272908865	0.132051986487895	0.871424529717669	2.43781020611304e-18	0.39431520734489	0.00263750875056022	0.152168090043642	0.262895612376289	-0.802888023087541	9.84706238677215e-14	-0.246494986168431	0.0670458119429894	-0.355222695967814
uc002ejz.3	uc002ejz.3	MT1X	chr16	black	0.39996675241902	0.00225692713002658	-0.603182619998422	8.65179348160619e-07	-0.0987572061634091	0.468982315359807	0.615812899680955	4.38118440208407e-07	0.188687030712496	0.163709461667983	-0.312148524690765	0.0191769461347347	-0.582612574061768	2.46621174787962e-06	0.0229914202425775	0.86643091468554	-0.156801479016131	0.24846514291351	0.692399875447988	3.39258868650584e-09	-0.69422033951685	2.96805176894768e-09	0.216131771732864	0.109625996476151	0.278683101816609	0.0375404934216937	-0.0124630450077872	0.927361603304937	-0.412107334242254	0.00160003145102837	0.538202214878455	1.88370098901689e-05	0.494214467225967	0.000108302526632823	0.676122758803461	1.07511406214589e-08	0.342591851016664	0.00974829750763642	0.481239690996046	0.000173600044971078	-0.547189580666569	1.27763809867809e-05	-0.523175522058437	3.51868183303173e-05	-0.489226188325955
uc010sxl.1	uc010sxl.1	ACACB	chr12	black	0.397990595720774	0.00238404605129751	-0.546636610363107	1.30894713268394e-05	0.0152929924230909	0.910928395051422	0.29742561959455	0.0260025322310649	-0.0861795158375544	0.527687795831729	-0.71948987646616	4.17014079725716e-10	-0.511086528141011	5.69593933330681e-05	0.584470585779329	2.25017571221518e-06	-0.198984856625073	0.141499861353755	0.532282542456236	2.41801349176236e-05	-0.493698854579368	0.000110392417014718	0.225588258180544	0.0945838443937249	0.186939533927905	0.167718598235159	-0.624562733333564	2.68626025103248e-07	-0.323705362816283	0.0149464706683953	0.00904853185313259	0.94722886178878	-0.0658461734842684	0.629693813544234	0.796278504741288	2.1896854653779e-13	0.179525789672176	0.185525352777447	-0.197895434193731	0.143736953815739	-0.706209339413789	1.20008823671294e-09	0.0353978340410173	0.795635413767835	-0.118825284294312
uc010lwd.3	uc010lwd.3	PPAPDC1B	chr8	black	0.397200981390479	0.00243659408261775	-0.321583734539861	0.0156569847019462	-0.118223700396966	0.385503738400327	0.397959407731375	0.00238610230178164	0.239179557317462	0.0758395041135856	-0.240857873502553	0.0737453165709613	-0.576822473183352	3.26993289109351e-06	0.0348144795543362	0.798932526361437	0.120373838803853	0.376859395446746	0.274869700109873	0.0403430795416783	-0.321141675838756	0.015808606384967	-0.113920479764757	0.403153990236601	0.214004381143186	0.113250326296223	-0.153842760321821	0.257616416864663	-0.177357946641583	0.190979982024869	0.21709828846896	0.10800912358094	0.162957633164903	0.230139343090412	0.436536720486474	0.000769573964096126	0.3497985505777	0.00822549017214994	0.320058826953679	0.0161853238847609	-0.281565363113469	0.0355307578366958	-0.216997695425415	0.108176543991986	-0.0765120768403599
uc001mhx.3	uc001mhx.3	SWAP70	chr11	black	0.397151503075781	0.00243992084444613	-0.610463324923854	5.86580739837351e-07	-0.00749762407719487	0.956264051603812	0.513617180055015	5.15737075219981e-05	-0.0462177292538748	0.735180867115765	-0.501121407386397	8.35909070593847e-05	-0.346623926561977	0.00886872191917061	0.272258163773	0.0423601242724464	-0.46900396048125	0.000266340372263341	0.665971320251768	2.12915190885111e-08	-0.668009287627834	1.86016110190772e-08	0.464119137203902	0.00031457352754893	0.609995408963773	6.01592167376605e-07	-0.46091260504764	0.000350419405325332	-0.656199070176874	4.01140340737655e-08	0.346470798538319	0.00890082233997405	-0.0421490432326535	0.757749317178991	0.533883631170981	2.26114233480496e-05	0.473671578015169	0.000226645996270594	0.149274018505168	0.272188867209596	-0.632734170342297	1.67785412120506e-07	-0.340762912128247	0.0101715547188129	-0.105949269301826
uc031tap.1	uc031tap.1	EPHX2	chr8	black	0.396809253976666	0.00246304337379483	-0.615381131143755	4.48650186384085e-07	-0.000463707653286767	0.997293737696556	0.597944975500558	1.13750650548178e-06	0.158166925047054	0.244317295999238	-0.358694762730271	0.00663426205891492	-0.65579882728668	4.11481644119114e-08	0.0496859136195193	0.716116389955315	-0.0760709400502587	0.577369015850911	0.712367253088678	7.40531529805318e-10	-0.678153068367515	9.34762829498954e-09	0.144095068932006	0.28935859943366	0.520205106431434	3.96749670072128e-05	-0.241069696295899	0.0734843042852404	-0.616732228308614	4.16460908174615e-07	0.532365876328921	2.40960665669866e-05	0.275747999865079	0.0396827689836801	0.853063070203607	7.00593811780414e-17	0.353292319232184	0.00756484978783353	0.28951393635073	0.0304457465021662	-0.558722460403454	7.63489651948624e-06	-0.494161937162246	0.000108513770989866	-0.269286665356259
uc003dkp.1	uc003dkp.1	FAM107A	chr3	black	0.396282123149581	0.00249903782429023	-0.414428145693705	0.00149601599839904	0.00844375606351942	0.950751408000561	0.261119231831033	0.0519153381369635	0.0159354870302897	0.907202400250987	-0.623379525473201	2.87248652163866e-07	-0.733423665480695	1.28693126804278e-10	0.479767176415528	0.000182932970701263	0.129173245204063	0.342709601185904	0.371721936470747	0.00479012786222643	-0.380659430672154	0.00380164726296416	-0.0983353201830849	0.470892732023953	0.110809706708993	0.41620115898793	-0.589720125253123	1.73135113150635e-06	-0.145369381531798	0.285069570504619	-0.0404386770376797	0.767297973048187	-0.0421584996921029	0.757696621797979	0.794599656060476	2.67005939146221e-13	0.279915045659187	0.0366702742321936	-0.134325219046469	0.323638441032051	-0.639630636320678	1.11573211241079e-07	0.100328014722335	0.461906043372554	-0.0614078886231703
uc003xfv.4	uc003xfv.4	EPHX2	chr8	black	0.394633337552147	0.00261466049587422	-0.609153992549365	6.29494724750951e-07	1.30804849890276e-05	0.999923660329733	0.592522785141514	1.50240699495355e-06	0.164311782395363	0.22623702193803	-0.348621968202525	0.00845898982692778	-0.642490333400354	9.39257859865745e-08	0.0431633786265595	0.752103293992331	-0.0718993267862543	0.598476695161968	0.700505708982398	1.85652907398991e-09	-0.659645494882703	3.216818971048e-08	0.136818497569493	0.314655297762008	0.546110407452801	1.33939944452878e-05	-0.252546715306941	0.0604049149450495	-0.635565821438207	1.42078648437126e-07	0.533066226456331	2.34001445870613e-05	0.253504588231933	0.0594041237830913	0.844206343117411	3.01932904895826e-16	0.340481807261924	0.0102379982650277	0.262975583062457	0.0502112056095751	-0.532813753140974	2.36488511752521e-05	-0.48843596688875	0.000133940618372775	-0.239773617180244
uc003xfu.4	uc003xfu.4	EPHX2	chr8	black	0.394431254644117	0.00262915371728298	-0.609437501143502	6.19960614802666e-07	-0.00123607972834049	0.992786149014904	0.591925117838155	1.54871668824843e-06	0.164328340298632	0.226189591945226	-0.350683465826679	0.00805358595189972	-0.645471178347741	7.83452369578689e-08	0.0449118647869331	0.742401172179566	-0.071921519377135	0.598363509201575	0.69996876134711	1.93336261840351e-09	-0.660241314541672	3.09547447883694e-08	0.136725118625924	0.314988837089312	0.542620868040837	1.55855507924001e-05	-0.252901931039561	0.0600322108199499	-0.632271256268493	1.72382120526283e-07	0.530894516025219	2.56208619611137e-05	0.253845158816145	0.0590515325896688	0.844679297470823	2.79920232873746e-16	0.343343622273835	0.00957879554809792	0.26564787268754	0.0478383142891187	-0.535495200058471	2.1127916510631e-05	-0.487284051896891	0.000139672412456096	-0.240641203551721
uc009wbs.1	uc009wbs.1	ACADM	chr1	black	0.393246506824107	0.00271556731061511	-0.506471216088911	6.81342258870969e-05	-0.0994634157101631	0.465793751367744	0.595758563309518	1.27334041361148e-06	0.292512307749287	0.0286925299125318	-0.246732636229582	0.0667744469685896	-0.603620805909783	8.45408955093992e-07	0.0626814147313147	0.646279379760429	0.0798797167153798	0.55840030328005	0.475541681545895	0.00021231654327736	-0.454622044877872	0.00043172381345837	-0.0137268160435999	0.920018884221968	0.489641979886891	0.000128171031045711	-0.200576883467459	0.138277591404518	-0.498257519774906	9.31300415678768e-05	0.483806711310821	0.000158364001065246	0.265359604720416	0.0480897932326175	0.537710349379279	1.92353761632852e-05	0.338728862717885	0.0106608651596241	0.108002006962959	0.428182395779388	-0.26287986728742	0.050297944302526	-0.348688531562903	0.00844562786673896	-0.1983238632356
uc002nyv.1	uc002nyv.1	USF2	chr19	black	0.39294492090689	0.00273796320920436	-0.36902330822925	0.00512999087151072	-0.00983421460556338	0.942654120940486	0.243287113173509	0.0707958111977644	0.0772571707089613	0.571429739700618	-0.547203181011756	1.27687687032323e-05	-0.589599175419738	1.7419288011874e-06	0.39357934355183	0.00269103963804421	0.0232718106902073	0.864817128053996	0.289087443812387	0.030702242957523	-0.302453541524781	0.0234723955609401	-0.0237403300548741	0.862121791415736	0.359446113733225	0.00651310960760123	-0.615977212301007	4.34171706283498e-07	-0.251202800867001	0.061831893178544	-0.0463042349335445	0.734703359695612	-0.266402477769322	0.047185095109244	0.608855065284809	6.39695885673438e-07	0.192129000910779	0.156018921851338	-0.0560957964551886	0.681337864189427	-0.479937722895319	0.000181829047162629	0.0651659918276161	0.633243530486781	0.250047691687617
uc011cdd.2	uc011cdd.2	SPARCL1	chr4	black	0.392570780184755	0.00276597483410723	-0.510977176528705	5.72033770149937e-05	-0.0213507813750884	0.875884250644648	0.422248787676475	0.00118858725065403	0.15744244244868	0.246512150596746	-0.355775315232802	0.00712389861452422	-0.39859095095332	0.00234477013108503	0.161712416924293	0.233768581172915	-0.114934005016106	0.398955087186802	0.494882999925703	0.000105646813499491	-0.418661414060327	0.00132176320599432	0.1276771790461	0.348375780597423	0.533445543478019	2.30310283889873e-05	-0.378105525753954	0.00406383443392493	-0.57286356684603	3.95333158775743e-06	0.29375304336189	0.0279921763446068	-0.058667954423776	0.667560133106885	0.64840459388306	6.54115049736155e-08	0.239097464737989	0.0759431357227398	0.0292174607573073	0.83073603754003	-0.345985342833459	0.00900325659319965	-0.263987794358966	0.049301364688619	0.024169556435544
uc001xlp.3	uc001xlp.3	SRSF5	chr14	black	0.391516109423096	0.00284631117478227	-0.510367529711293	5.85813272476303e-05	0.0238701495001998	0.861375230085133	0.397360386894774	0.00242590358591276	-0.0696935144033311	0.609773456875096	-0.603429996522173	8.53965514672537e-07	-0.405010425975215	0.00195941483505016	0.441986273147265	0.000648717835103569	-0.270415688926853	0.0438324749060305	0.506223386172773	6.87877984163549e-05	-0.498018485161954	9.39697485319475e-05	0.276574387684998	0.0390696498971133	0.496093922480089	0.00010098795900816	-0.640757539590321	1.04276396467463e-07	-0.516851697567526	4.53726455819078e-05	0.087783218720359	0.520005445987608	-0.211003816082583	0.118517298702542	0.591990212512927	1.54360896625462e-06	0.396699918657669	0.0024704710767437	-0.00998047020410929	0.941802727065863	-0.609656792855515	6.12678951571194e-07	-0.100809299577143	0.459749577301308	0.0808830404749115
uc010tkk.2	uc010tkk.2	RASA3	chr13	black	0.391064477717985	0.00288134118123938	-0.481695140354907	0.000170802724847212	-0.198103103542092	0.1433084910122	0.439339512514761	0.000705090365903273	0.196530958222903	0.146575911465949	-0.462297745572434	0.000334502680742212	-0.427337316656241	0.00102032376504603	0.355808903722664	0.00711809077495668	-0.137450329790442	0.312404394022181	0.389389547104725	0.00301461646600438	-0.393952795943658	0.00266375323676781	0.223859909657474	0.0972057738119549	0.351202420198657	0.00795423447819032	-0.391999296598805	0.00280925245105236	-0.308298259919807	0.0207953349044115	0.154413590618259	0.255833392883064	-0.0433819704585686	0.750888237137672	0.378559683638613	0.00401607599987733	0.161357003175292	0.234811642894079	0.0640503281147929	0.639083712324864	-0.393833401772424	0.00267244996315069	-0.112624366934238	0.408560935927419	-0.0133726651284032
uc001wjh.4	uc001wjh.4	BCL2L2-PABPN1	chr14	black	0.390610206487088	0.0029169611473792	-0.508982123990588	6.18269757069356e-05	-0.0719402050748265	0.598268216310839	0.468127712169456	0.000274462707018105	0.062987957647413	0.644665215554497	-0.544430711621652	1.44105495063225e-05	-0.591264649535769	1.60144103437798e-06	0.371804494363059	0.00478005041668904	-0.175067995891441	0.196865428329919	0.492630952486128	0.000114838883675616	-0.547348729518559	1.2687566175763e-05	0.18094155077823	0.182024065617731	0.31033465878831	0.0199255239414068	-0.452011254384808	0.000470226699240555	-0.31344580192481	0.0186563344684943	0.173114044800806	0.201988436209932	0.0397054477378087	0.771402086900371	0.51205299536925	5.48442847330976e-05	0.491982279596525	0.000117619293366522	0.160523353755111	0.237270776089511	-0.634152360441874	1.54408978879313e-07	-0.144104843041564	0.289325542231469	-0.140503942784108
uc010luw.4	uc010luw.4	EPHX2	chr8	black	0.389731562971481	0.00298696644653445	-0.606433061771692	7.28242486866658e-07	0.00290752169957842	0.983032510836767	0.589025918183375	1.79288857955589e-06	0.161348538015177	0.234836525279358	-0.346065993482362	0.00898616826801867	-0.637068236467917	1.29989797546994e-07	0.0413862914933252	0.762003275327787	-0.0724448434677289	0.595697209395089	0.699646719825008	1.98087741640681e-09	-0.657285121479963	3.74298603098529e-08	0.1371709700305	0.313398339102541	0.546727313662953	1.30376326040016e-05	-0.251878084578364	0.0611115197491687	-0.636714700642886	1.32744224186643e-07	0.531922887858633	2.45460782360425e-05	0.250637614505719	0.0624400544995394	0.844229195649343	3.00832267923266e-16	0.336153059950053	0.0113095840399999	0.260760815505578	0.0522497190793902	-0.530964274562407	2.55466025000826e-05	-0.48824617232406	0.000134869947385424	-0.237401075120961
uc003xfx.2	uc003xfx.2	CLU	chr8	black	0.389304712134458	0.00302150990370622	-0.501596906638565	8.2096859802144e-05	0.0273749762462713	0.841267353215636	0.496532448012319	9.93478027873211e-05	0.14057651504913	0.301419476413299	-0.282104885945058	0.0351646561033644	-0.499479896055053	8.89425545221053e-05	-0.0194623155009057	0.886786827459673	-0.0683971989263815	0.61645500243155	0.580851641713855	2.68867147474969e-06	-0.51684352564155	4.53874070316603e-05	0.0539871426561439	0.6927106653094	0.612989119768811	5.11424623039341e-07	-0.284523000728251	0.0335620306366393	-0.609294593609003	6.24749427236388e-07	0.422364344522063	0.00118450519363361	0.031889934259822	0.815513487043202	0.782334938960699	1.07784991573036e-12	0.263177543294579	0.0500285867642108	0.315195605333137	0.0179731908082493	-0.424782721433275	0.00110191351165739	-0.431885830490143	0.000888391816105959	0.0212695964594147
uc003cql.1	uc003cql.1	MYL3	chr3	black	0.388948876953933	0.00305057645521694	-0.638161323698553	1.21809254732312e-07	-0.0171519541097543	0.900153286304518	0.599644977781985	1.04138341076017e-06	0.146040140543487	0.282828831435383	-0.290832700414314	0.0296639211572536	-0.435323899305964	0.000799090190701013	0.0141716971263635	0.917435596236604	-0.298223765716429	0.0255862262810328	0.716992585393468	5.11036202065995e-10	-0.704492538183552	1.36999224295429e-09	0.338390362748654	0.0107442380431163	0.717799744286229	4.78646033010269e-10	-0.221661782730842	0.100621538554668	-0.743825965207512	5.09607306367979e-11	0.596520990522232	1.22434003873631e-06	0.154659877956883	0.255066678712028	0.647623725094545	6.86428158514312e-08	0.243922800863737	0.0700397095445834	0.34426433544394	0.00937468598801154	-0.486109998485525	0.000145744549443251	-0.545708355361742	1.36310792724565e-05	-0.167547481256122
uc001ucg.2	uc001ucg.2	CLIP1	chr12	black	0.387848502014311	0.00314203522673139	-0.350643655322783	0.00806125188525916	0.07400082625329	0.587800875430902	0.295227845980711	0.0271783828540912	0.0402905358584781	0.768126658464096	-0.413650735539225	0.00153016363600195	-0.523582030960153	3.46104321681603e-05	0.289048416746005	0.0307258039723871	0.0660149311084692	0.628814386476333	0.340044776970849	0.0103420427760637	-0.331023980522145	0.0127033332651532	-0.0942580351085504	0.489569103777958	0.457098685296389	0.000397865927811173	-0.533579079683545	2.29023695304132e-05	-0.342425715434585	0.00978610463070366	0.0877077333781723	0.520365788213471	-0.199169436292447	0.141123423374866	0.652524671710343	5.06016798470176e-08	0.196033735227661	0.147620740231543	-0.0378391576033362	0.781876148801081	-0.475923877171278	0.000209491756230881	-0.0302364488010457	0.824924221877332	0.232399618250744
uc003xfz.2	uc003xfz.2	CLU	chr8	black	0.387676267813649	0.0031565683586515	-0.47060179388368	0.000252090648103072	0.026011682138897	0.849077617836444	0.450880477773356	0.000487848479901229	0.120906010622407	0.374737949651006	-0.295611816801195	0.0269697944797093	-0.488460559018808	0.000133820632923713	0.00793491884963557	0.95371588273764	-0.0582571200450675	0.669753612613677	0.533593788260857	2.28882388740268e-05	-0.472166984690607	0.000238808985950155	0.0282028796806995	0.836531672274435	0.575906043758887	3.41754847539266e-06	-0.308602177227646	0.0206635155317733	-0.561959301018522	6.58466011423645e-06	0.360338838602021	0.00637167858216503	-0.0100228203517147	0.941556207288643	0.767403270063187	5.24576191645728e-12	0.228991390987442	0.0895825430476055	0.288578155198132	0.0310108935424333	-0.41489639188028	0.00147577907127792	-0.371647101193806	0.00479927878277393	0.0586284408278505
uc004cgv.4	uc004cgv.4	NACC2	chr9	black	0.386974865313776	0.00321636955110178	-0.628573895374236	2.13577320862763e-07	0.0673672657564115	0.621785681447606	0.478691310451101	0.000190039182643885	-0.0160053900242443	0.906797132686536	-0.55980013503763	7.26909038950889e-06	-0.62748115903751	2.27418929593354e-07	0.30807049360288	0.020894591317367	-0.171573182770453	0.206094457643285	0.731395695269358	1.53399472266529e-10	-0.712587197912886	7.27703254126985e-10	0.255614167259526	0.0572471520018521	0.419349515772605	0.00129522672769628	-0.452178817175727	0.000467665097619762	-0.526437057776211	3.08013439132308e-05	0.321456462156407	0.0157005098688475	0.106268720696227	0.435675133085247	0.915525088725301	5.17604842459631e-23	0.266762976406149	0.0468756151701345	0.149800336757396	0.270482737168277	-0.771122374882818	3.5765990312662e-12	-0.303320560465959	0.0230578082235821	-0.231844924940109
uc011bnm.1	uc011bnm.1	PLOD2	chr3	black	0.386777510539028	0.00323337574608208	-0.540533283658669	1.70507811679327e-05	0.0302756743632978	0.824700682435222	0.356641349243993	0.00697546502096335	-0.0489628457096766	0.720077347689853	-0.559881937552798	7.24199904953593e-06	-0.439425317601168	0.000703195601620316	0.354244151823511	0.00739308222830217	-0.252486649525842	0.0604681218000568	0.5665915682949	5.31338633765954e-06	-0.51069906465958	5.78282354172851e-05	0.255519236780006	0.0573428355375162	0.441319316399911	0.000662525509309963	-0.551329537544262	1.06437470079304e-05	-0.522788147843635	3.57443008698434e-05	0.179398952245258	0.185841377647113	-0.0950193813119928	0.486052534789307	0.781711700194739	1.15427974155934e-12	0.149173406420622	0.272515827809151	-0.0246697201595006	0.856779763448619	-0.590848567624295	1.63551174717836e-06	-0.160001742840192	0.238818408822904	0.0168221538488336
uc002nma.3	uc002nma.3	NCAN	chr19	black	-0.386559391920986	0.00325226374753846	0.216692527864	0.108685666177647	0.693336836092375	3.16739247281214e-09	-0.136248484535755	0.316694838204895	-0.516953636937382	4.51888776069749e-05	0.252249206204182	0.0607185036871563	-0.0731116437956117	0.592307560102663	-0.316685396168778	0.0174084545190588	0.437617835888433	0.000744096005730887	0.207261164559954	0.125346058281549	-0.165328446870126	0.223337572362753	-0.344792375103326	0.00925933656466072	0.136808213151481	0.314692021511513	-0.0240874423654335	0.860125899180646	-0.181142337617753	0.181531387573108	0.137553228586604	0.312038795583934	-0.0334279653706682	0.806782984218126	0.638882855923666	1.16677150624564e-07	0.0688805571787298	0.613959997779589	0.0317742807412736	0.816170899344995	-0.370260467909713	0.00497164108167119	-0.198112377704873	0.143289378823444	-0.0159199729245737
uc003pep.1	uc003pep.1	PHF3	chr6	black	0.386512703419543	0.00325631941121301	-0.579878984904332	2.8194298124109e-06	0.087601024076373	0.520875396669216	0.401169180317495	0.00218256584223581	-0.0710124588501025	0.603007575244262	-0.582396788607938	2.4925181944423e-06	-0.431489019662307	0.000899256928683847	0.411548915971052	0.00162600477088713	-0.250247188245649	0.0628629685271223	0.628592481313173	2.13348881950419e-07	-0.587956822103503	1.89166290982812e-06	0.301963587082943	0.0237094476946847	0.625444588397156	2.55489618009036e-07	-0.647774633307795	6.80068677172849e-08	-0.613665151922042	4.92896417378643e-07	0.206224255591758	0.127289699132981	-0.214186436308761	0.112936623640108	0.70572684127076	1.24570693717132e-09	0.338434105685114	0.0107334325192819	-0.041258627727599	0.762715958608968	-0.701774604120836	1.68627698856051e-09	-0.167785656405505	0.216436771888379	0.0819263062664968
uc001vuj.3	uc001vuj.3	RASA3	chr13	black	0.386472128673957	0.00325984763024934	-0.494107360026841	0.000108733647418201	-0.176378896753396	0.193480663195511	0.449813389693655	0.000505024277560502	0.197231298846517	0.145113605169095	-0.445863847583693	0.000573466783665422	-0.404994418785159	0.00196030084902905	0.340636571932315	0.0102013709078377	-0.147026442320737	0.279555115704021	0.404970128160651	0.00196164604202045	-0.392959513484868	0.0027368757951066	0.231250931060698	0.0863778778226831	0.444985946180739	0.000589776103839829	-0.425216079656325	0.00108767275407395	-0.397575295071141	0.00241155684648579	0.188229767905879	0.164751674806214	-0.0824445230106809	0.545795114342769	0.399232058349064	0.0023034647902027	0.14154474970304	0.298068595025203	0.00716304876267148	0.958213956650159	-0.366838124737193	0.00542052576221513	-0.131585947550371	0.333693179307523	0.0360466453641413
uc003pen.2	uc003pen.2	PHF3	chr6	black	0.386466062488024	0.00326037541242568	-0.592442439786005	1.5085563471035e-06	0.0939402294054053	0.491040938850617	0.438261131039288	0.000729299546225656	-0.0568234986460585	0.677429204286588	-0.539244590602512	1.80178848109382e-05	-0.437406305502405	0.000749020279035766	0.345709705133669	0.00906187197608163	-0.254857284900585	0.058013636809947	0.658706473054263	3.41719498148023e-08	-0.617127998108638	4.07449825255682e-07	0.307461580692494	0.0211619166678115	0.684884491933308	5.83183358481092e-09	-0.611763059737054	5.46702577641768e-07	-0.669900285421933	1.63951972570506e-08	0.274322070780551	0.0407593540046732	-0.184834479560067	0.172642632639789	0.721646511487182	3.49245824305879e-10	0.353203241687077	0.00758110120575033	0.0276788213857909	0.839528674363985	-0.691779544805113	3.54992109184518e-09	-0.241307457079669	0.0731922058984648	0.0793369159895114
uc001uch.1	uc001uch.1	CLIP1	chr12	black	0.386329976191016	0.0032722353587517	-0.347143519762662	0.00876054677361984	0.0748486513398617	0.583518217502625	0.291122387906092	0.0294944475306608	0.0387646407419331	0.77667718524648	-0.413355906362386	0.00154329530616089	-0.521696751441914	3.73590772670615e-05	0.290646623072768	0.0297732091971269	0.0682652348666709	0.617136926662518	0.335450766380715	0.0114922592621413	-0.326517421425175	0.0140474115339763	-0.0971908892704446	0.476095984614305	0.453692126688677	0.00044509707971805	-0.535037822014264	2.15395288650962e-05	-0.338689537720605	0.0106705221564738	0.0829753968652308	0.54320328350882	-0.202077984604362	0.135289987267218	0.649932035808303	5.95001899445956e-08	0.195377274354043	0.149008640138614	-0.0421915832721173	0.757512274747704	-0.473784831746073	0.000225753731155033	-0.0253258479129344	0.853012237870581	0.234920868702967
uc001knv.1	uc001knv.1	UBTD1	chr10	black	0.38533111277978	0.00336046164563874	-0.478262028701247	0.000192944312964915	-0.0682643219350033	0.617141645355208	0.548331551686788	1.21516476232186e-05	0.375972572690996	0.00429489624893267	-0.0614172096173176	0.652953355941697	-0.488197927932292	0.000135107114923632	-0.194671231012703	0.150512147873654	0.0098400329453577	0.942620249569229	0.528760839821786	2.79908934487193e-05	-0.493981218987915	0.000109243398854191	0.0402116282452294	0.768568164176462	0.596801515742647	1.20675868097298e-06	0.0212764264037012	0.876313101041636	-0.544329051125629	1.44743114678871e-05	0.60009419905669	1.01728244026114e-06	0.25778439763027	0.0550946767913864	0.598293354683131	1.11715712236124e-06	0.0441771816699659	0.746473087223632	0.401703531627808	0.00215022639090341	-0.209952793011991	0.120405673338681	-0.544575761365059	1.4320023984703e-05	-0.0777488566321748
uc010xzs.2	uc010xzs.2	RPL18	chr19	black	0.384726515268491	0.00341488043564595	-0.639824392704906	1.10285386562596e-07	-0.0190031467931563	0.889440950114044	0.672977451283744	1.33240505503377e-08	0.139918269838886	0.303711407038517	-0.307053470152841	0.0213427015545039	-0.62553631207429	2.54158432492743e-07	0.00366445786759005	0.978616163452066	-0.201076711738028	0.137277359044388	0.729750123856086	1.76688998003586e-10	-0.760089795010505	1.09174898006555e-11	0.262410171193436	0.0507253586303023	0.643785540352304	8.68284988919774e-08	-0.205082439541141	0.129456254542157	-0.676741689139007	1.03035010925731e-08	0.632915745263442	1.66014013331765e-07	0.310872699913375	0.0197009330392322	0.641519077187721	9.96019676185295e-08	0.526133543359583	3.11870665141915e-05	0.466166720826539	0.000293463264031857	-0.577120097731836	3.22328493320632e-06	-0.583423715396336	2.36962323475687e-06	-0.279430579369598
uc002naw.1	uc002naw.1	AKAP8L	chr19	black	0.383482550122239	0.00352930547947321	-0.570854125148313	4.3490140944236e-06	0.0575950684957544	0.673294122382947	0.536933717622024	1.98802761849901e-05	-0.0441997889065542	0.746347685351876	-0.484160678445486	0.000156361844771972	-0.410439346704011	0.0016787349429868	0.290244896496327	0.0300103011509456	-0.263398956288586	0.0498290003108733	0.610147167295449	5.96684577083745e-07	-0.575399058156239	3.50185555231489e-06	0.264496942977928	0.048848816589765	0.696723750906557	2.46565732869214e-09	-0.574879286451115	3.59029668052291e-06	-0.7137983375327	6.60750596103443e-10	0.324227994710701	0.0147757453869885	-0.0887761734604187	0.51527707761213	0.617605135879476	3.96829047683802e-07	0.466085834072096	0.000294272102767583	-0.00376522345793266	0.978028291349445	-0.562749622197856	6.34947865374931e-06	-0.272801632860154	0.0419336783901024	0.0132799529244466
uc003ski.4	uc003ski.4	MICALL2	chr7	black	0.383291675788549	0.00354715960838271	-0.619298919029657	3.61184857192706e-07	0.118335910022109	0.385049724067711	0.580918248250396	2.67992737527505e-06	-0.0515316392032949	0.706039351194843	-0.503072849180071	7.76141333615952e-05	-0.530983877066906	2.55257710354045e-05	0.239761587186857	0.075107976501571	-0.187475521472427	0.166481382217467	0.742152660893907	5.93254497999087e-11	-0.69068778832956	3.84370010828872e-09	0.234328848242466	0.0821581071043725	0.604077555900286	8.25251312305637e-07	-0.483365399620337	0.000160893028660734	-0.682768589762954	6.77318840879898e-09	0.399870915042287	0.00226294989079796	0.0708497283183171	0.603840568058543	0.84020423175519	5.67307062406252e-16	0.452371584436969	0.00046473383511511	0.100148932461352	0.462709845947308	-0.695832270329144	2.63454973757412e-09	-0.370799215400724	0.0049040376726247	-0.167383377359203
uc001xze.2	uc001xze.2	C14orf159	chr14	black	0.382788016969708	0.00359465506054749	-0.5696342653286	4.60688178262419e-06	-0.0272172147494051	0.842170401853639	0.635539259059056	1.42301583589671e-07	0.190780809512963	0.158998864129899	-0.263245880620796	0.049966916654718	-0.701965559287821	1.66197218335914e-09	-0.0317116002153311	0.816527248465957	0.0303017062956616	0.82455233874917	0.662216673844501	2.72329832288902e-08	-0.657499837844479	3.69196220108501e-08	0.0639069946334629	0.639835611181971	0.388772337708418	0.00306508889295698	-0.062344671840179	0.648054435081727	-0.487359510702068	0.000139290176635144	0.591484306702496	1.58372288249441e-06	0.49239662670712	0.000115836250877812	0.759425090812721	1.16545323637022e-11	0.330171691176329	0.0129486908452241	0.368073041130642	0.00525461065764456	-0.486777890201895	0.000142261283602678	-0.51985110869717	4.02436664200337e-05	-0.434725631702071
uc001xyz.2	uc001xyz.2	C14orf159	chr14	black	0.382594326840143	0.00361306930314696	-0.564983318616464	5.72631533861834e-06	-0.00751671086246875	0.956152821374422	0.593337695505625	1.44134556392023e-06	0.154274470203443	0.256267174147246	-0.331064374277156	0.0126918046197405	-0.714257392070863	6.36933278512122e-10	0.0519048450084858	0.704007782147865	0.0387837551373901	0.776569910396546	0.645486324446761	7.82726722412083e-08	-0.637555166381468	1.26283903352864e-07	0.0542117606795705	0.691495949524725	0.373890495067526	0.00453153324507041	-0.15808960894248	0.244550891098594	-0.469648591124938	0.000260505443861604	0.512709005392413	5.34500568484624e-05	0.414845321971921	0.00147797426742268	0.795560297106002	2.38412841174825e-13	0.315927720370137	0.0176937484425165	0.279325846392399	0.0370843654763775	-0.528768551630651	2.79819743130274e-05	-0.439182729573632	0.00070856438651914	-0.379477074910518
uc002zct.2	uc002zct.2	CBS	chr21	black	0.382344122152012	0.00363697979082429	-0.502098275754807	8.05481161499546e-05	-0.0327563631562575	0.81059246669923	0.386506037375616	0.00325689883179296	0.0851453981456585	0.532671261170803	-0.477504750659939	0.000198168167447957	-0.56510380674441	5.69437436377391e-06	0.247157821807952	0.0662911346502236	-0.0982707507662626	0.471185488072291	0.509513605850995	6.05627844902975e-05	-0.480058513443427	0.000181050871443821	0.101349436330778	0.457335954849414	0.409619791305556	0.00171865873411122	-0.419172401195471	0.00130201104821791	-0.414332127536481	0.00150019632807276	0.209111326351175	0.121933967713493	-0.0235297621485147	0.86333297260272	0.749553503201827	3.00200151271434e-11	0.137584765014243	0.311926801848382	0.159678144039339	0.239782006502128	-0.535884692973719	2.07831443702661e-05	-0.188700319969085	0.163679244603356	-0.0119709913588361
uc001ktv.2	uc001ktv.2	MGEA5	chr10	black	0.382134540160581	0.00365711572524083	-0.431567508743921	0.000897098366054312	-0.0883991315551305	0.517069961164195	0.344608325241335	0.00929940145308922	0.193380269045009	0.153290247317284	-0.431000222901936	0.000912805129494419	-0.285116690091979	0.0331779814070192	0.286179783575882	0.0324994137682519	-0.109586779812551	0.421395913652709	0.316281877142456	0.0175599030775972	-0.214703116583843	0.112049946564335	0.0529381079100128	0.698393889673739	0.560312903148951	7.10081406329855e-06	-0.538442925085599	1.86448512668041e-05	-0.505437634305632	7.08982579736719e-05	0.0907358017481002	0.506009581066409	-0.289805634449061	0.030271348742656	0.465738917646468	0.000297764204064463	0.14872497331042	0.273976283084019	-0.153576463067317	0.258451071937024	-0.196995913829685	0.145603870740419	-0.0359833009076539	0.792329924244604	0.289132783611278
uc002nyq.1	uc002nyq.1	USF2	chr19	black	0.381618981882241	0.00370706859183218	-0.37193451832969	0.0047642168169852	0.00351713590802135	0.979475668252458	0.242136558864827	0.0721808376720647	0.0774304698227371	0.570564428213709	-0.536915719476186	1.989545588797e-05	-0.573843552668123	3.7727665620028e-06	0.3865210919537	0.00325559039937694	0.0134857746676774	0.921418881995307	0.290236521904898	0.0300152604186829	-0.29629939306008	0.0265996309976436	-0.0210827382892264	0.87743038376324	0.402884857303519	0.00208024194932464	-0.631858912645124	1.76575987967767e-07	-0.298916619420426	0.025229396794175	-0.030265707076147	0.824757482907843	-0.279845161648098	0.0367191879669934	0.606174500705624	7.38344418240374e-07	0.195210013177852	0.149363808845511	-0.107189165068215	0.431687075451634	-0.454683991198581	0.000430846039907367	0.0623536609174331	0.648007026101926	0.264512617444811
uc001xzc.2	uc001xzc.2	C14orf159	chr14	black	0.381169874248406	0.00375107320945766	-0.563119599893956	6.24208613941879e-06	-0.0173754654126449	0.898858911473831	0.607986669065806	6.70215325475249e-07	0.172738561333803	0.20298362536325	-0.301099102014165	0.0241326299068057	-0.714951023683163	6.02482393767632e-10	0.0153285495522734	0.910722139415272	0.0432316753993292	0.751723597661809	0.646114309040374	7.53190454480672e-08	-0.640368050143313	1.06746091735014e-07	0.0494331694370334	0.717500082026161	0.379126227929033	0.00395719372125104	-0.119498220162485	0.380365583007012	-0.472654445078659	0.000234804765803892	0.541794294617007	1.61511686314706e-05	0.443642969833937	0.000615538185047616	0.779547662985556	1.46174617468757e-12	0.322726543764135	0.0152707621815404	0.314704411038152	0.0181627741091421	-0.508031328659381	6.41492734782631e-05	-0.468402806212618	0.000271888773419104	-0.398432428398882
uc002nlz.3	uc002nlz.3	NCAN	chr19	black	-0.380960460674277	0.00377174928615599	0.301554270412859	0.0239090297169116	0.69276673582037	3.30266931855225e-09	-0.31662967785039	0.0174293002267081	-0.570972539728773	4.32471106200301e-06	0.13548671042874	0.319433640185332	-0.0241468166804468	0.859784584083286	-0.124136256881531	0.362015501868668	0.474472828250542	0.000220401864659661	0.0334340680419242	0.806748388732985	0.0222925848758081	0.870455402282179	-0.420507390262189	0.00125165031851406	0.0666125559262154	0.625704173761578	-0.242647629013532	0.0715629776306896	-0.0739688229779275	0.587962811401256	-0.132323445413015	0.330967062168719	-0.295893954988232	0.0268173830994559	0.59841311172158	1.11024086627725e-06	-0.0179614434790299	0.895466707482923	-0.245623140497402	0.0680489080035447	-0.327975325120574	0.0135998384806694	0.0829509854781097	0.543322333933477	0.213519645360648
uc001vui.3	uc001vui.3	RASA3	chr13	black	0.380941341207279	0.00377364201713855	-0.469272827109322	0.000263892385103639	-0.179870575823905	0.184668244851642	0.41040761607803	0.0016802651052667	0.1790010237615	0.186835355911622	-0.476206656927667	0.000207423865423185	-0.411607862083676	0.00162324536464967	0.385023776046695	0.00338802785077722	-0.128649263555152	0.344687571685301	0.369324935706444	0.00509098133619999	-0.364984943277992	0.00567812973626524	0.212463718218937	0.1159318467285	0.372020294436282	0.00475379674455771	-0.445029152498431	0.000588963721083388	-0.323096058586128	0.0151476382227846	0.120232474892973	0.377424135257792	-0.101740294627353	0.455593711078794	0.38477095705633	0.00341085392582543	0.144485365749503	0.288040490852679	-0.0108388554044813	0.936807165416752	-0.385078148987803	0.00338313641730181	-0.0710357259643069	0.602888515504819	0.0384226332255828
uc003evr.1	uc003evr.1	PLOD2	chr3	black	0.38037744916554	0.00382984298324167	-0.552884489827259	9.93186834090851e-06	0.0377146334030246	0.782576400899385	0.413140988380664	0.00155293118989152	-0.0151646125876766	0.911673134242266	-0.48188408193928	0.000169654402577944	-0.445561599391737	0.000579035192332116	0.249810953362777	0.0633382220819656	-0.24448141499576	0.0693806102192836	0.605306708701735	7.73215615803147e-07	-0.548994046836587	1.18023230018745e-05	0.254291083624814	0.0585924231154543	0.529399562414944	2.72610056093404e-05	-0.483167562477052	0.000162038716169154	-0.597632178003508	1.15607215187751e-06	0.28657904267601	0.032247570955888	-0.0459184123758424	0.736833849358898	0.788552701517197	5.37411721317682e-13	0.164358304194091	0.226103778118238	0.0706109079453454	0.605063962041416	-0.56560761217481	5.56260340304822e-06	-0.268137466328912	0.0457108380441148	0.00978891505492318
uc002zcu.2	uc002zcu.2	CBS	chr21	black	0.380100132816271	0.00385775213478281	-0.497308229387518	9.65059666346138e-05	-0.0357377696921726	0.793715731809548	0.383416806781436	0.00353544603295347	0.0828032576188761	0.544043048289754	-0.475250827636504	0.000214489466543384	-0.565998059050993	5.46243778998096e-06	0.245184382017071	0.0685582358488784	-0.0984388030391727	0.470423746999847	0.505888043168607	6.96813344764532e-05	-0.481384154410027	0.000172708266378162	0.101490659289645	0.456706036894542	0.390981809297011	0.00288779445182677	-0.406867015825259	0.00185904217872073	-0.396696495481296	0.00247070395164941	0.205082675311323	0.129455804322122	-0.0130962117299739	0.923682009752807	0.741713357411405	6.17285782539633e-11	0.141113972291728	0.299556437774242	0.176621055780745	0.192859978352762	-0.540724240956766	1.69116352485426e-05	-0.188411430075252	0.164337042768678	-0.0239188029678185
uc001lxc.3	uc001lxc.3	NAP1L4	chr11	black	0.379973338454443	0.00387057243510672	-0.622629725438901	2.99669427573881e-07	0.00859934802685647	0.94984506292873	0.540784896669197	1.68676573713248e-05	0.0307390645230281	0.822060955436044	-0.454995985345003	0.000426449671882779	-0.413772568399387	0.00152476647162351	0.230874092746357	0.0869059963592396	-0.318402931048367	0.0167762184062221	0.729325416834812	1.83223156973011e-10	-0.712804667160436	7.15226491171337e-10	0.380011196449988	0.00386674064430213	0.522708829157861	3.58594511020885e-05	-0.323712637959831	0.0149440825966669	-0.559935775651515	7.224220169432e-06	0.398613796289247	0.00234328700107132	0.0845182498597498	0.535704753665183	0.668660426815995	1.7812045704918e-08	0.305039603083919	0.0222540590409842	0.303268874546376	0.0230823487509237	-0.676921935705229	1.01764827177611e-08	-0.398887322037204	0.00232559429428763	-0.188704761433724
uc001xyw.2	uc001xyw.2	C14orf159	chr14	black	0.379730120380559	0.00389526974775667	-0.549929622658034	1.13248443434978e-05	-0.00932654714471241	0.94560988036289	0.578695471330534	2.98652544374508e-06	0.154661409277392	0.255061916439044	-0.327196573552252	0.013837365860145	-0.716267952182959	5.4187398161119e-10	0.0561764814503714	0.68090407371847	0.0612293523073302	0.653947413846925	0.624823324131995	2.64679676756839e-07	-0.61686123594686	4.13503284572447e-07	0.0326304810154805	0.811306987516863	0.344066862358324	0.0094181425932774	-0.152665317709368	0.261320643259363	-0.441579020708096	0.000657117724983037	0.49506501655039	0.000104934174154024	0.418959050648148	0.00131022567759664	0.786299025081087	6.93449983373383e-13	0.313898428676234	0.0184775409093723	0.267231100279942	0.0464762203662916	-0.516657156885023	4.5725259736095e-05	-0.419383801552674	0.00129391708961548	-0.385158697687936
uc003evs.1	uc003evs.1	PLOD2	chr3	black	0.379675012648145	0.0039008848913439	-0.551175418937797	1.07168239750458e-05	0.0385443859301535	0.777913609481192	0.411004576142928	0.00165168550298392	-0.0167575949838532	0.902437684292797	-0.484181437200618	0.000156245147952894	-0.447176624950925	0.000549838972968637	0.253012103384583	0.0599169916069148	-0.241106765618393	0.0734387023096133	0.602755024254146	8.84888100634576e-07	-0.546474842290738	1.31823993781624e-05	0.250284188451568	0.0628227910402552	0.527218417040832	2.98285205723722e-05	-0.487071059389989	0.000140756508083446	-0.594865199258412	1.33308562016204e-06	0.282095033589975	0.0351713134161093	-0.0494499941761827	0.71740794400813	0.78992939284971	4.59217295043933e-13	0.163615865019373	0.228236711898261	0.0668885247790172	0.624270129581839	-0.566537116849566	5.32690179211109e-06	-0.263100664217038	0.0500980393716101	0.012470984591643
uc003kjg.3	uc003kjg.3	LINC00461	chr5	black	-0.37937696381887	0.00393137824001808	0.226809440144128	0.0927647447615087	0.546177246314695	1.3354952883612e-05	-0.204070678705072	0.131399188799053	-0.33506149427623	0.0115946056527388	0.168418587197761	0.214683681134169	-0.157613692019858	0.245992134013403	-0.259276879136475	0.0536528162220125	0.370335448604835	0.00496218352716673	0.0600029558515009	0.660451564830331	-0.0648372419252097	0.634962156128241	-0.365815564055499	0.00556137057811438	0.179753174892739	0.184959772821474	-0.114465606684497	0.400892411425111	-0.107423994214573	0.43067292127606	-0.00487686744957537	0.971543736567754	-0.221202425547523	0.101346957109916	0.507785881577432	6.47616606790159e-05	-0.00680823476274737	0.960282078037336	0.0736341508419548	0.589657445745927	-0.268641798281934	0.045289442862959	-0.0686921036332865	0.614932245159824	0.22101232866066
uc011lam.1	uc011lam.1	EPHX2	chr8	black	0.378930027930406	0.00397749844692702	-0.514722067664874	4.937275793234e-05	-0.05050385847792	0.711644635905136	0.492250972691419	0.000116460195288247	0.196294791965585	0.147071486683274	-0.347232965275221	0.00874204098564103	-0.612319526322326	5.30417782020493e-07	0.123508490110538	0.364467162391835	0.0329914018559563	0.809258772208495	0.536466299264709	2.02779928469607e-05	-0.488215564286859	0.000135020371065578	0.0279846926437186	0.837779169976229	0.404562033074463	0.00198436943740265	-0.279428335187869	0.037012059307687	-0.476497173434908	0.000205318810916708	0.389636965083541	0.00299459156065525	0.193948356281255	0.152063112892478	0.747134069289596	3.76044082375361e-11	0.254048621451117	0.0588416954868539	0.112728625919104	0.408124456967563	-0.416046387850186	0.00142711420685088	-0.318609180479758	0.0167016307815975	-0.162021075556284
uc009vna.3	uc009vna.3	FBXO2	chr1	black	0.378641819053629	0.00400749185487193	-0.295588993885247	0.0269821551509057	-0.177088866152898	0.191664949456901	0.356715264566034	0.00696292226576355	0.406756483305209	0.00186488682631695	-0.103634127736124	0.447203601730906	-0.58900379456781	1.79488287113922e-06	-0.0759873958477044	0.577788371686394	0.204382371646212	0.130798302419373	0.191732891087673	0.156890148246654	-0.184839108611691	0.172631690579979	-0.225911286428841	0.0940999736678588	0.320592611646919	0.0159986756594416	-0.0589392840046839	0.666112992177143	-0.247493660450885	0.0659113669550013	0.289918814340245	0.0302039067835438	0.181969603974969	0.179511637431578	0.446202858126808	0.000567278769410197	0.07388346394034	0.588394824536025	0.193670401187085	0.152662616872644	-0.0361065862398631	0.791634327176591	-0.220495169948607	0.102471763698044	0.0455523411759619
uc021stn.2	uc021stn.2	GOLGA6L4	chr15	black	0.378568600137592	0.00401514333362373	-0.465970060285466	0.000295433329637403	-0.198831716277731	0.141812749651691	0.563888447280656	6.02429251142236e-06	0.246506119869429	0.0670330790603278	-0.276229013138552	0.0393249346322722	-0.49303998958911	0.000113116723623464	0.0655605643127964	0.63118333815273	-0.17373056091385	0.200361915402582	0.403034450535765	0.00207152611401749	-0.453431141726188	0.000448917255988138	0.121228088224648	0.373457514409725	0.511550266879512	5.59353099820538e-05	-0.190276289775497	0.16012471256481	-0.426134280716306	0.00105804447011836	0.360866567350238	0.00628934170382976	0.0944167753363312	0.488834804719442	0.313467403892537	0.0186477681041892	0.428906624974927	0.000972937744977481	0.389986386876237	0.00296651178878891	-0.328069672912515	0.0135713005476002	-0.333615731356887	0.0119816316514843	-0.0339480863446485
uc001uci.1	uc001uci.1	CLIP1	chr12	black	0.37846120934412	0.00402638913365073	-0.33898201992597	0.0105988782308031	0.0826579802757299	0.544752257728713	0.284956359360179	0.0332813350575371	0.0317819671554764	0.816127203354721	-0.407891773193576	0.00180562949197868	-0.520507669709713	3.91947799023528e-05	0.285633682678979	0.0328465300612069	0.0748554391369341	0.583483987087191	0.331758734899949	0.0124950318258841	-0.32449205382877	0.014690123581786	-0.102501214749878	0.452212360500833	0.447557043229529	0.000543158697366444	-0.531840208003163	2.46309241411011e-05	-0.332173212042905	0.0123788301109671	0.0797748477338363	0.558918611790964	-0.201939890374826	0.13556279131743	0.649490062217942	6.11568233763113e-08	0.195917627257014	0.147865515962106	-0.039501611219115	0.772544134504592	-0.475773855564752	0.000210596443682405	-0.0242679506146181	0.859088320915712	0.234275220535252
uc001xzb.2	uc001xzb.2	C14orf159	chr14	black	0.377463136017046	0.00413224216007462	-0.567959788634306	4.98406816862187e-06	-0.0204854597158276	0.880877248417606	0.624728985707687	2.6610200096548e-07	0.181699461555513	0.180169390086697	-0.277966461213029	0.0380545223194876	-0.712238217687604	7.48156888502989e-10	-0.0168144108077834	0.902108519298881	0.0327948222082277	0.81037419946578	0.660085256212082	3.12683357670705e-08	-0.657571578114506	3.6750608020632e-08	0.0603794487634103	0.658452166216478	0.392051459223332	0.00280527748332796	-0.0858766572622441	0.529144890723125	-0.485462720828469	0.000149194584097833	0.574560229747375	3.64561108590134e-06	0.46984711770767	0.000258732060088346	0.77286701444948	2.98102005365299e-12	0.327399145551822	0.0137752392928372	0.356573567398875	0.00698698430901108	-0.503186996558349	7.72769888542679e-05	-0.504378997929563	7.38357964166095e-05	-0.417611545323141
uc002ejy.3	uc002ejy.3	MT1X	chr16	black	0.376662577418154	0.0042189128901023	-0.568130929452619	4.94423940002076e-06	-0.101257329444834	0.457747048352834	0.590470390193679	1.66706457042906e-06	0.179374371375041	0.185902667426702	-0.294466400785675	0.0275960338918769	-0.575686545661774	3.45381422464418e-06	0.0138681268844308	0.919198245329042	-0.13830245187181	0.309385078636181	0.662348615811426	2.70000534576237e-08	-0.676337892131725	1.05935051880918e-08	0.200032602875149	0.13937297618246	0.203652219762057	0.132209167657695	0.0326822389268613	0.811013185414906	-0.337628090215727	0.0109340516015452	0.511110818576552	5.69053270157583e-05	0.522704243047922	3.58661194011816e-05	0.640960059468499	1.03013569759642e-07	0.331834900716444	0.0124736080562324	0.508240087323012	6.36326186229785e-05	-0.54221450438465	1.58612893816141e-05	-0.506079594784484	6.91696391184751e-05	-0.523068744197664
uc002nyr.1	uc002nyr.1	USF2	chr19	black	0.376291231805837	0.00425965693439658	-0.392795868001569	0.00274909236342665	0.0256822836738984	0.850966921676402	0.2700895182606	0.0440974472197554	0.0622365444341762	0.648624814712835	-0.538664600551898	1.84694940045893e-05	-0.577057642963966	3.23302202985908e-06	0.381863858497283	0.00368326763673053	-0.000685129081239336	0.996001500288414	0.336722967017583	0.0111631909358175	-0.346815306557664	0.00882874400807232	0.00516961946646847	0.96983631279755	0.418283738661978	0.00133653442832838	-0.622717494739895	2.98189887844374e-07	-0.320740688031841	0.0159472248562652	0.00312015985401146	0.981791815870837	-0.259316810378687	0.0536146640458014	0.630655753251099	1.89367295721174e-07	0.220706872556323	0.102134068172474	-0.0795192817987702	0.560182680903998	-0.503177905158577	7.73037917328723e-05	0.0257806131590623	0.850402853726209	0.228190313432882
uc002zcv.2	uc002zcv.2	CBS	chr21	black	0.376210741843361	0.00426853388080809	-0.486989781723218	0.000141172223227499	-0.0392598856989099	0.773899085857885	0.377178150113454	0.00416291387862895	0.079811835621968	0.558735775502098	-0.469359496172886	0.000263107656097038	-0.562293274531459	6.48430668645662e-06	0.241456434734126	0.0730096519682904	-0.0961657115903553	0.480782921165271	0.497309257470952	9.65022505568773e-05	-0.478119235440815	0.000193919605132603	0.0994022982088076	0.466069235807875	0.367926754649442	0.00527402909753689	-0.391245703470778	0.00286723905557656	-0.371583027749106	0.00480712594865304	0.19688312773866	0.145839220610712	-0.0060534892762326	0.964682146521526	0.727840346927815	2.07919498091753e-10	0.143739966867878	0.290561273605953	0.197177396190495	0.145225766286803	-0.543154140244212	1.5230431583004e-05	-0.186209288788373	0.169414999367655	-0.0324435931509017
uc001asj.3	uc001asj.3	FBXO2	chr1	black	0.376207887578369	0.00426884896641321	-0.287551123483438	0.0316411943694698	-0.175115272362894	0.196742632111273	0.348395541714572	0.00850458041558591	0.404076667414275	0.00201170081321184	-0.10382076065932	0.446381425132077	-0.594834069440497	1.33521394781901e-06	-0.0733776998814372	0.590957480948303	0.214579211121593	0.112262093261858	0.182902902951705	0.177252559339004	-0.178956672223824	0.186946376740115	-0.236759467837059	0.0789419860220843	0.313228519552381	0.0187426850699623	-0.0621360376181848	0.649155174921694	-0.234054924619208	0.0825269360285724	0.278833173287222	0.0374335811894201	0.174797375378574	0.197569389593051	0.446380167167647	0.000564066439008163	0.0727374988102354	0.594208450494951	0.197407017770448	0.144748415438317	-0.040295331489654	0.768099828192121	-0.211181486606458	0.118200320433289	0.0546136436681408
uc002tmy.3	uc002tmy.3	CLASP1	chr2	black	0.376088321326561	0.00428206644815379	-0.298724368657169	0.025327986522989	-0.165398746229952	0.223138043448851	0.336142093768834	0.0113124171090305	0.251703816400676	0.0612967741213884	-0.297538016937411	0.025943564745171	-0.557468137601219	8.082167625673e-06	0.176616355411171	0.192872012458048	0.131317535817594	0.334688831457975	0.235456707482372	0.0806531499914773	-0.266079379527632	0.0474638849339404	-0.0984468186124633	0.470387430829343	0.0960993663569105	0.481087079370772	-0.140070826436317	0.303179224187584	-0.00419235578330927	0.975536509917818	0.0997014285737149	0.464721757202385	0.141346165319687	0.29875387957978	0.408682503336297	0.00176535603918908	0.183750163860095	0.175219624873323	0.236996974226134	0.078633139723917	-0.312519910733358	0.0190266592094373	-0.0978142707901287	0.473257937137876	-0.0587240002340888
uc003kwy.3	uc003kwy.3	C5orf56	chr5	black	0.375725176802042	0.00432243169760969	-0.353710873245323	0.00748889396720168	-0.111384367232986	0.413772857500603	0.295687368722892	0.0269289101740141	0.107928017805969	0.428500742823786	-0.316272126032262	0.0175635767043068	-0.363035050347951	0.00596070131302622	0.175223622627217	0.196461408081362	-0.13753639939978	0.312098570770317	0.300837612625903	0.0242618808057069	-0.325863295160789	0.0142522967028659	0.161764498625355	0.233616001312693	0.40574996995563	0.00191886780711327	-0.342409793526761	0.00978973460428323	-0.334036159533516	0.0118679532413081	0.158419909331056	0.243554019127582	-0.0981484867844934	0.471740096992641	0.324568569892361	0.0146653926199665	0.232073987850414	0.0852331686316984	0.175173846210995	0.196590567635688	-0.343649079311293	0.00951065719046999	-0.149116027122517	0.272702411081197	0.14141967592502
uc010qqe.1	uc010qqe.1	MGEA5	chr10	black	0.375681729215048	0.00432728348627024	-0.439034759734436	0.000711857291722642	-0.0829378249401385	0.543386521006315	0.364268001520707	0.00578063109958869	0.198643156541252	0.142198714160656	-0.410640974585569	0.00166904080830698	-0.288695726051381	0.0309394117916068	0.255769500904856	0.0570908645086359	-0.111423474166662	0.413607902895129	0.336545712968976	0.0112085462719615	-0.235529030823013	0.08055739282221	0.0590549412637411	0.665496498890779	0.581705458727337	2.57857080865476e-06	-0.514955772657034	4.89184417128075e-05	-0.527829055205447	2.90880866640631e-05	0.126068288236596	0.354533437820931	-0.267264454454851	0.0464478697576402	0.474007321667488	0.000224010174469471	0.157194318719326	0.247266930655856	-0.120015425575117	0.378292219591355	-0.19993054986106	0.139579082363319	-0.0734854979242164	0.590410860738351	0.27424745267259
uc003snm.1	uc003snm.1	BC045805	chr7	black	-0.375511135252391	0.00434638013476209	0.133555656555094	0.326443605865248	0.732342123951529	1.41356487692558e-10	-0.0825530358510633	0.5452648489623	-0.540861631648824	1.68121730522732e-05	0.193065837725469	0.153972594372844	-0.114198524243359	0.401999534813255	-0.287169624302731	0.0318780279513945	0.340496617556548	0.0102344882737624	0.337112369028275	0.0110641076080011	-0.32223158815693	0.0154370243961138	-0.231579244607148	0.0859198204406111	0.167142840466084	0.218227467586878	-0.0292282043315966	0.830674713843661	-0.241636921024096	0.0727889732856787	0.202755114511007	0.133958285442484	0.0237676997700074	0.861964384590944	0.692613029352681	3.34006583806085e-09	0.162693093377782	0.230907079210283	0.0860952418301275	0.52809305010491	-0.50799526163774	6.42389252155283e-05	-0.268204391452779	0.045654734622456	-0.149058066315903
uc010nbh.3	uc010nbh.3	NACC2	chr9	black	0.375068131540848	0.00439631803556892	-0.617042899935121	4.09371822774341e-07	0.0715769519447408	0.600121924785851	0.469780143880113	0.000259329085986898	-0.0267929944402228	0.84459969537499	-0.556207887931304	8.55595520112832e-06	-0.63107981574066	1.84762783959418e-07	0.305673144418573	0.0219638753542554	-0.162484794860253	0.231512837660267	0.726013601330919	2.42636562319541e-10	-0.713601425143222	6.71223495301906e-10	0.249299335407211	0.0638992730599774	0.390639451885984	0.00291465627397265	-0.439034809520597	0.000711856181467225	-0.498735928940439	9.14700753581806e-05	0.31162569478175	0.0193902251972621	0.115482398032882	0.39669387470872	0.910350111702274	2.40895654312314e-22	0.27508981815581	0.0401767493101313	0.17104706628234	0.207509829860912	-0.784222552591576	8.74680472256439e-13	-0.299638844089531	0.0248619058536435	-0.247980413008201
uc002thr.1	uc002thr.1	ZC3H6	chr2	black	0.374908723993718	0.00441441060102713	-0.457284895475147	0.000395420405892574	-0.154841056085444	0.254503647530609	0.36800439197032	0.00526371549265955	0.228773431502806	0.0898965264313167	-0.329973794548661	0.0130062406856467	-0.537307656146497	1.95673085494017e-05	0.145125791851343	0.285886186849739	-0.135307708580617	0.320079383303952	0.405703383591621	0.0019213997298078	-0.435703605074111	0.000789741426035722	0.143657336426461	0.290841597855476	0.391519323664537	0.00284606322795485	-0.239475129042132	0.0754673102073932	-0.330800162104941	0.0127673758797631	0.275580210360389	0.039808220590986	0.0625443650087055	0.647001567421102	0.455490298231163	0.00041956747919301	0.149276503830474	0.272180793914846	0.224542144278046	0.0961641488395922	-0.396339664256673	0.00249508609873683	-0.218706960057134	0.105358757235216	-0.0422482195191745
uc003qch.2	uc003qch.2	EPB41L2	chr6	black	-0.374649509454262	0.00444397116895728	0.128588212549377	0.344918491689878	0.626710497690715	2.3768226793225e-07	-0.151923458461185	0.263672815817273	-0.647378936119881	6.96863011868122e-08	-0.0327695721750051	0.810517499742683	-0.0399038105695305	0.770291169128742	0.0731707841591423	0.592007338457126	0.183580613984345	0.175625086784276	0.217933236519847	0.106627175084144	-0.272408333678072	0.04224193501271	-0.0237363051155995	0.862144939818864	0.029109043037854	0.831354935575658	-0.293848856080093	0.0279386941654793	-0.145481622762658	0.284693806610085	-0.0670264520364552	0.623553922261189	-0.168259580957257	0.215123157726241	0.381955101053103	0.0036744338360752	0.448270969563791	0.000530819874592128	-0.150634934416882	0.267791916000982	-0.588863551641881	1.80757304500897e-06	-0.00729278495685037	0.95745782459697	-0.172353798252963
uc010ovw.2	uc010ovw.2	AHCYL1	chr1	black	0.374620828089948	0.00444725264903163	-0.516329381121351	4.63250838731102e-05	0.113554488693562	0.404676543683944	0.356857943617037	0.00693876659484135	-0.0404065130546535	0.767477872879406	-0.594121844529456	1.38478414667087e-06	-0.61531409839793	4.50306370758011e-07	0.394233253488981	0.0026434233646438	-0.017363054606854	0.898930776784258	0.541716095097961	1.62056524974703e-05	-0.501719944513093	8.17142811256383e-05	0.0527141229787941	0.699609489604707	0.428569939692571	0.000982933941464919	-0.638112719301269	1.22162483424271e-07	-0.478455337545585	0.000191631129017779	0.127431351617999	0.349312327506405	-0.117644018050022	0.387854265221658	0.898244125210281	6.2822089365271e-21	0.26947991678813	0.0445961937667473	-0.115954165692877	0.394754643366362	-0.64965881458903	6.05192384146263e-08	-0.0808287057672113	0.553720337189684	-0.000699381040283899
uc009xws.2	uc009xws.2	MGEA5	chr10	black	0.374081219892896	0.0045093890178311	-0.440646388157313	0.000676725352743204	-0.0787967628094951	0.563763639711315	0.365268694239153	0.00563800392273123	0.196571368514773	0.146491238375316	-0.409315931233145	0.00173367519641767	-0.28823299323722	0.0312215444037029	0.253239314028439	0.0596799355024715	-0.113554329532219	0.404677206534625	0.340655409054758	0.010196920570932	-0.239270133899959	0.0757252926653135	0.0611233717221577	0.65450847978376	0.5891544111377	1.78134665220713e-06	-0.51676450843666	4.55303690439248e-05	-0.535044360149537	2.15335930633151e-05	0.130287996964329	0.338525057446648	-0.269139441566608	0.0448767609611734	0.478471251048928	0.000191523389923603	0.157320523337383	0.246882826170316	-0.119159388266051	0.381727557449894	-0.20253307049696	0.134393885933261	-0.0776800948612858	0.56931907611375	0.276663766379093
uc003xon.4	uc003xon.4	KAT6A	chr8	black	0.373988002782048	0.00452020011971991	-0.621415659421146	3.2085434766612e-07	-0.0089279317713168	0.947931224993508	0.385776788400759	0.00332083985149615	-0.053302757185461	0.696416491780976	-0.689013978919779	4.33909093221715e-09	-0.423166821919679	0.00115650304785376	0.53863792023058	1.8490518492564e-05	-0.345996314640527	0.00900093022197492	0.654323336515539	4.51814223417111e-08	-0.630139658557139	1.95116433068801e-07	0.437864332594232	0.00073839460978744	0.337493656473416	0.010967825614194	-0.548256199732222	1.21919810253138e-05	-0.446519135351516	0.000561560250289751	0.137571037509665	0.311975548482455	-0.0261709715677611	0.848164295939477	0.674827007897201	1.17484022258691e-08	0.247217077366364	0.0662240012435076	-0.037824417766249	0.781959028167655	-0.768887279545196	4.50615144234134e-12	-0.123045394419779	0.366282169029752	-0.134887517552467
uc002nyt.1	uc002nyt.1	USF2	chr19	black	0.373301103440216	0.00460057106991871	-0.462305461187445	0.0003344158916547	0.0499962363677301	0.714418712836692	0.366683862512677	0.00544157092545125	0.0829642514707952	0.54325763624601	-0.48293103717776	0.000163418234984082	-0.542311037870808	1.57953804056156e-05	0.294274548458487	0.027702108771851	-0.0508175345413946	0.709932294441202	0.442417662772513	0.000639926027854812	-0.419446773308067	0.00129151480634967	0.0668562145780219	0.624437954921391	0.589938635234171	1.71239318750658e-06	-0.597503045995468	1.16381886533193e-06	-0.515416037626464	4.80349364823058e-05	0.161582873979412	0.234148391117794	-0.217146737359478	0.107928559608448	0.674970496279329	1.16338161862958e-08	0.24315165947967	0.0709577606183612	-0.0676817157763493	0.620156102873002	-0.474373234399505	0.000221169364603512	-0.115593898925279	0.396235039629334	0.199427067740089
uc010lxb.3	uc010lxb.3	KAT6A	chr8	black	0.373115524467934	0.00462249944250688	-0.621360848411141	3.21843135540417e-07	-0.00696609770344873	0.959361901853838	0.384993717642666	0.00339073461353243	-0.0553667848022032	0.685261911899052	-0.687872346622994	4.71094488621261e-09	-0.419045540564321	0.00130688997464997	0.536583296828401	2.01777573430209e-05	-0.349335022390045	0.0083168022720609	0.655575201897278	4.1736836350996e-08	-0.630842232680982	1.87329371176313e-07	0.44071436643722	0.000675278525142101	0.341162919454417	0.0100776499883924	-0.54892415707533	1.18387306693167e-05	-0.45047920685823	0.000494244226864541	0.138566582734146	0.308453004221273	-0.0289688349436035	0.832155458334211	0.674469263706753	1.20387420770975e-08	0.247158090038408	0.0662908306366203	-0.0369542858421079	0.786855852266546	-0.768750818072445	4.56978135360081e-12	-0.125003128428827	0.358646604325971	-0.132794968115075
uc010lxc.3	uc010lxc.3	KAT6A	chr8	black	0.372764061155679	0.00466428117822742	-0.620526310602518	3.37255543544493e-07	-0.00734682005251408	0.957142906703308	0.384454219342048	0.00343964289028466	-0.0549710398239485	0.687395555748324	-0.688080729538967	4.64089829044641e-09	-0.421701380322265	0.00120809659298861	0.537018070398293	1.98092754078913e-05	-0.346987964957052	0.00879281123653735	0.654797346552776	4.38468183380858e-08	-0.630954998741655	1.86107025415863e-07	0.438748544544233	0.000718265926952334	0.336527639240664	0.0112131798556361	-0.546781472925574	1.30067703065002e-05	-0.445953251588352	0.000571828976912433	0.137545110323426	0.312067629733268	-0.0258389712828866	0.850068117002942	0.674537678172556	1.19826995817144e-08	0.247806096295765	0.0655596297276136	-0.0353556653331516	0.795873632662025	-0.769942885073602	4.0416488781504e-12	-0.124057930569615	0.362320845390621	-0.135821096900301
uc010ccg.2	uc010ccg.2	BBS2	chr16	black	0.372652000474391	0.00467767255539873	-0.559390445891112	7.40619324926369e-06	0.0899099346224173	0.509904860200775	0.466335669217009	0.000291780362915202	-0.0623709565981858	0.647915811455753	-0.542073125532923	1.59582765803601e-05	-0.629970649377008	1.97034480950509e-07	0.315239056001758	0.0179565018096703	-0.0931349607785631	0.494780651730017	0.662779838975381	2.62517998946455e-08	-0.664530258435537	2.3410485792156e-08	0.17424892120348	0.199001562387373	0.312978494401513	0.0188424682151186	-0.409528863718646	0.00172314005203412	-0.411788529969008	0.00161481394371963	0.261082621180377	0.051949413698412	0.147047071872815	0.279486910867502	0.868851993841578	4.02152954470673e-18	0.369130841663423	0.00511605354730377	0.159768532495074	0.239512584188777	-0.774027446183985	2.63852331936339e-12	-0.262823469547612	0.0503491096706053	-0.265489589214842
uc001dyy.3	uc001dyy.3	AHCYL1	chr1	black	0.372389508719413	0.00470917310031138	-0.521723523539004	3.73186746314229e-05	0.109280892356788	0.422701019106866	0.377256897069572	0.0041544187045129	-0.0342759011931602	0.80197966282533	-0.58636788374139	2.04788486842534e-06	-0.635339852456345	1.43985703980454e-07	0.380179675340826	0.00384972866082041	-0.00444864612231963	0.974041487079098	0.560273160347721	7.11372603008394e-06	-0.525543898313326	3.1949194540361e-05	0.0526639226276102	0.699882037261529	0.388114055083563	0.00311974396878219	-0.593563060854535	1.42487265726388e-06	-0.452872672835421	0.000457191922310368	0.150593558041323	0.26792489454853	-0.0547972295231408	0.688333413754787	0.905167127231313	1.02658105715001e-21	0.275284431906016	0.0400301623452715	-0.0847868923589622	0.534404305259867	-0.663054673781975	2.57851521448756e-08	-0.104500766548373	0.443392871469249	-0.0687267621078366
uc010ovx.2	uc010ovx.2	AHCYL1	chr1	black	0.372329653972317	0.0047163820905581	-0.521343541951194	3.78959076670413e-05	0.109193019136018	0.423076365739505	0.376587756090269	0.00422709454405708	-0.0342439978072021	0.802160256240422	-0.586771168101242	2.0071332241715e-06	-0.635094405369272	1.46084372862955e-07	0.380833890972278	0.00378429466017733	-0.00418953842757446	0.975552944920969	0.559487676948908	7.37343912059558e-06	-0.524617673971846	3.31811359636284e-05	0.052221667600029	0.702284747664709	0.388165807457173	0.00311541608040747	-0.594517147179561	1.35706314075207e-06	-0.452570996918885	0.000461719058697295	0.149513635489546	0.271411231505091	-0.0561204735684745	0.681205180605192	0.904999760393518	1.07427728949676e-21	0.274732741767089	0.0404468569677114	-0.085887621414039	0.529092105973138	-0.662665488376454	2.64482928954293e-08	-0.103413570756283	0.44817630254672	-0.0673139797942299
uc001xyx.2	uc001xyx.2	C14orf159	chr14	black	0.37167025574306	0.00479644578414969	-0.549225793747219	1.16823405657026e-05	-0.044725712248396	0.743432248318863	0.599443989708634	1.05233845159475e-06	0.189795614343989	0.161202790070803	-0.288737545906284	0.030914018956071	-0.717951141064461	4.72791503464441e-10	0.0166819192405338	0.902876140372863	0.0581896856236925	0.670113912994424	0.625846518127033	2.49704468049589e-07	-0.627467629296451	2.27595469776013e-07	0.0423255691550718	0.756765820939233	0.285384581554592	0.0330058867880085	-0.0594374392345238	0.663459218701439	-0.398241491043308	0.00236756157174226	0.534208765194315	2.23045881027397e-05	0.512234013258913	5.44562583684648e-05	0.739846708348357	7.30094996177755e-11	0.314219625315999	0.0183515497691956	0.326625163479669	0.0140139080874477	-0.493078704788222	0.000112954954023631	-0.455832397461384	0.000414863690162668	-0.47136477667048
uc001xza.2	uc001xza.2	C14orf159	chr14	black	0.371659663420292	0.0047977415903878	-0.571663529782164	4.18539674996993e-06	-0.0206443996872367	0.879959796939116	0.645203205060297	7.96396014793972e-08	0.191005690253812	0.158498917265257	-0.242046310448043	0.0722903835342585	-0.696746260129527	2.46152846202907e-09	-0.0628166974789375	0.645566820794566	0.0168741072047063	0.901762683199679	0.67582593684423	1.09722690116868e-08	-0.674834987701552	1.17420019009118e-08	0.0762387726646666	0.576526989900129	0.416137269430905	0.00142333032465935	-0.0421063561373148	0.757987201294316	-0.509661622341871	6.02149676507447e-05	0.618985848252049	3.67538361198465e-07	0.499760281851217	8.80067331076726e-05	0.758695589551795	1.25178018375849e-11	0.330398845681982	0.0128829025627208	0.405754111521977	0.00191864286124586	-0.487340215599859	0.00013938782458422	-0.552617940933047	1.00506727504043e-05	-0.436464293781181
uc002nhp.3	uc002nhp.3	RPL18A	chr19	black	0.370633082262846	0.00492479779622354	-0.449908543383878	0.000503470741062343	-0.0790960505709062	0.562279005505368	0.454896511890353	0.000427846931514481	0.105474010188821	0.439134966220938	-0.355881788443788	0.0071055023655384	-0.603698426010025	8.4195119893447e-07	0.125610146684522	0.356299012369953	-0.0717135750371287	0.599424430432165	0.433398221085629	0.000848056604144195	-0.486757560020631	0.000142366177900913	0.0846274277582917	0.535176056930089	0.454619479120217	0.000431760204963704	-0.32461776121171	0.0146495122030782	-0.385586306570167	0.00333772333863455	0.288061370101186	0.0313267285973963	0.0695878176278314	0.610317073100344	0.478848754361624	0.000188983743518639	0.477658139380064	0.000197099750342061	0.401746065387117	0.00214767064343753	-0.488136098084163	0.000135411626126229	-0.278327558609825	0.0377947935921392	-0.0222362313468252
uc010ord.2	uc010ord.2	ACADM	chr1	black	0.370342870345837	0.0049612482597294	-0.320679266068294	0.0159685494225975	-0.0140145094125169	0.918348241673629	0.178900155951661	0.187087916956815	0.0737442734033684	0.589099591390899	-0.55778002531331	7.9687357924009e-06	-0.583914735720835	2.31288024242041e-06	0.501623361926471	8.20144601897216e-05	0.154061779769987	0.25693130798925	0.163154512498649	0.229569114500064	-0.148833562936673	0.273622152772701	-0.172269240939373	0.204232395518128	0.302065799946242	0.0236598286569823	-0.710548758887925	8.55112397205122e-10	-0.217934722745049	0.106624727389037	-0.135887369637816	0.317991280346124	-0.311427708348554	0.0194715142828588	0.551572664221486	1.05294050097725e-05	0.259576785028948	0.0533668100221143	-0.356508819097125	0.00699800355726354	-0.372939809496282	0.00464334697867794	0.247707526988779	0.0656704353260261	0.273076736987157
uc010uev.1	uc010uev.1	GATM	chr15	black	0.369926027750777	0.00501401824025649	-0.460112257951558	0.000359926953286664	0.0524042655469887	0.701292366153329	0.209922377301662	0.120460660083169	-0.0984698850859102	0.47028293191767	-0.699811330279312	1.95645405953152e-09	-0.5558715598719	8.68668585628479e-06	0.611981216648215	5.40263286048491e-07	-0.0343510456019715	0.80155433841548	0.439031327033903	0.000711933846370429	-0.409128378681171	0.0017430022613325	0.120314437486478	0.377096638190893	0.0950499462831233	0.485911636564449	-0.656949446450373	3.82408628927692e-08	-0.229038905240317	0.0895142100538027	-0.079021539304984	0.562648451298318	-0.0815618642266449	0.550117577797185	0.76921340561299	4.35748094102899e-12	0.208495210481176	0.123062287412357	-0.30920954772299	0.0204021983706044	-0.679045259704942	8.7872434074247e-09	0.13371578292094	0.325858661130602	-0.111544845352809
uc002zcw.3	uc002zcw.3	CBS	chr21	black	0.369276320763763	0.00509725104803438	-0.472184274144809	0.000238665904494741	-0.0277689687379949	0.839012974359597	0.352512009495106	0.00770824751537912	0.0686274227470413	0.615266090883311	-0.477701110900151	0.000196801379936759	-0.553125140534154	9.82572761584073e-06	0.259879627419621	0.0530792604089233	-0.0800874796451781	0.55737411880292	0.475696390465194	0.00021116893804973	-0.449947962619834	0.000502828427932362	0.0808906543103658	0.553415486616391	0.373114082128777	0.00462267023165983	-0.427029443424512	0.00102986005855796	-0.370941977277679	0.00488625952942141	0.165976265986298	0.22150357506515	-0.0493873813933779	0.717750853217313	0.73052320322735	1.65358480632775e-10	0.132999762395417	0.328479441189356	0.14844544058382	0.274889289371938	-0.532910265320234	2.35534918291983e-05	-0.15165667925398	0.264522137420858	0.00630086094835003
uc002qdf.3	uc002qdf.3	NDUFA3	chr19	black	0.369064146926162	0.00512469387786403	-0.446622825202206	0.000559696848881488	-0.215547232231025	0.110612848991245	0.503463102994116	7.64670384532808e-05	0.26416130011037	0.0491467646267698	-0.232350313498463	0.0848515386028263	-0.552378374401008	1.01585744183506e-05	-0.00377966238844867	0.977944054762202	-0.184875391813041	0.1725459425313	0.443824785714735	0.00061199191003242	-0.538943081928294	1.82513631433951e-05	0.183992493422819	0.174641296545064	0.169861715561215	0.210723770446318	0.098453868655111	0.470355490433807	-0.167171994902227	0.21814602860224	0.39511163691841	0.00258063966398392	0.439763114113979	0.000695780906249543	0.342424216576713	0.00978644629975075	0.296096462773875	0.0267084342623468	0.658046981926537	3.56488767957623e-08	-0.410858325782451	0.00165864678309301	-0.423199074607477	0.00115539013353048	-0.309051644438348
uc002nax.1	uc002nax.1	AKAP8L	chr19	black	0.368729839550136	0.00516819692920772	-0.558798124536221	7.60866529046811e-06	0.0601727228076911	0.659549709817297	0.529459049361999	2.71939307765227e-05	-0.0299528687939047	0.826540702910528	-0.45350944786146	0.000447767937089082	-0.389019615237481	0.00304477851251569	0.262825769808809	0.0503470219901882	-0.254997349878956	0.0578711733126615	0.595015803075578	1.32283360405479e-06	-0.551380498553427	1.06196851714907e-05	0.255882981744928	0.0569769050051191	0.717456199839547	4.92186744803526e-10	-0.562537829330919	6.41172556540944e-06	-0.736757630532467	9.60864031803427e-11	0.338870526136345	0.0106261396064663	-0.0910648055638308	0.50446205395039	0.599589363407812	1.04440400682508e-06	0.451273977400869	0.000481649516740636	-0.034959112440173	0.798114735692004	-0.514752364681959	4.93136429400585e-05	-0.279421813515651	0.0370166568897537	0.0273016767716485
uc010lut.2	uc010lut.2	EPHX2	chr8	black	0.368298224188442	0.00522484194030439	-0.511883054725175	5.52108803714664e-05	0.0290603127414878	0.831633143579942	0.408675032903566	0.00176573273750799	0.0904040151268663	0.507572652527854	-0.450690856081455	0.000490861402975452	-0.61900762543776	3.67093043869107e-07	0.23225520190941	0.0849827441847255	0.00846687598482769	0.950616727262217	0.541060983372614	1.66688176067295e-05	-0.494263604558786	0.000108105267078277	0.0465248805108144	0.733485857824604	0.437669807018125	0.000742890634754612	-0.456346700777637	0.000407882133471565	-0.506594027568925	6.78124693360722e-05	0.275373330730332	0.0399633488295444	0.0249105688893948	0.855396422266201	0.830500801238831	2.44277394790243e-15	0.261469363114373	0.0515903685945452	-0.0159833507313865	0.906924904508965	-0.528632941745576	2.81391980765907e-05	-0.215374376993388	0.110905975253709	-0.0583438585059985
uc001kiz.2	uc001kiz.2	FRA10AC1	chr10	black	0.368141157327361	0.00524559017556429	-0.430899315131922	0.000915624816992242	-0.232974231972064	0.0839947926895702	0.44414972322044	0.000605700058696461	0.298484565832099	0.0254514157612669	-0.281478997026565	0.0355896552896898	-0.46047029433667	0.000355645140746707	0.105282583263548	0.439970644055158	-0.132543018771152	0.330158134991341	0.391407693292065	0.00285468563569905	-0.42005383950926	0.0012685604176865	0.171541256582083	0.206180151577881	0.254805157232275	0.0580667293938627	-0.0798178628181554	0.558705984906855	-0.235421034362894	0.0807004147994203	0.292448291751727	0.0287290590286306	0.224826161320868	0.0957330838976585	0.328758279771627	0.013364566252038	0.206730714010324	0.12633753701915	0.382372143199523	0.00363429506100679	-0.307699719528869	0.0210570260564143	-0.297022581615272	0.0262149063677614	-0.125694175644287
uc001xyv.2	uc001xyv.2	C14orf159	chr14	black	0.366818342327288	0.00542322057234946	-0.540379794609176	1.71633923465035e-05	-0.0380299268089928	0.780803706480341	0.585801668186458	2.10640462485628e-06	0.185637376345212	0.170752291166641	-0.292057418601018	0.028952946162564	-0.715496477410057	5.76638852382072e-10	0.0274756800125788	0.840691016963007	0.0707912441140655	0.604140062485889	0.610845104711028	5.74593250975795e-07	-0.609998028308303	6.01507142969773e-07	0.0275062210732254	0.840516244250823	0.286585419133583	0.032243562065722	-0.0780260438290017	0.567595262613536	-0.396972981397515	0.00245195766679211	0.517975002042033	4.33851267449021e-05	0.492767075960399	0.000114263116949692	0.740222027891786	7.05948011779012e-11	0.31030535638332	0.019937817558917	0.294767107492388	0.0274304586712518	-0.48355126574672	0.000159823417787721	-0.43467799024977	0.000815222650710513	-0.452177440902477
uc002zcs.1	uc002zcs.1	CBS	chr21	black	0.366597153652625	0.00545343158555878	-0.488148577090373	0.000135350116631952	-0.0338774372527952	0.804235956410993	0.401740241430846	0.0021480204304545	0.0925059362595893	0.497712135465251	-0.43069936946819	0.000921235117905595	-0.554878719300436	9.08349876061646e-06	0.187846510424785	0.165628945322924	-0.10091027182397	0.459297852836977	0.51394460660455	5.09122321236556e-05	-0.493891159036963	0.000109608681346167	0.102579610874279	0.451864771596123	0.409878889833292	0.0017059462630765	-0.355321915898992	0.00720270209883901	-0.405568021657466	0.00192877343893338	0.24451685327374	0.0693389647517636	0.0133696843480075	0.922093233474834	0.725038012810225	2.63361520937764e-10	0.144877500608163	0.286720144450072	0.243666148077433	0.0703441993573917	-0.526228144425619	3.10663666964689e-05	-0.237788222872165	0.0776111125759858	-0.0322976123437517
uc001kiv.2	uc001kiv.2	FRA10AC1	chr10	black	0.366176079865529	0.00551135210130598	-0.431464238635315	0.000899939413406231	-0.231581005039558	0.0859173694673362	0.448384742674539	0.000528877143660362	0.299802421860754	0.024779300961093	-0.272838372989291	0.041904977264591	-0.457535888289399	0.00039214567729462	0.0942296027765647	0.489700686702946	-0.134636573165139	0.322507861766039	0.39532099265024	0.0025658726178701	-0.423890481167471	0.00113176252093401	0.173938119066785	0.199816422695122	0.262614884973691	0.0505387109670321	-0.0714001522256995	0.601025059905047	-0.242776330261977	0.0714080495676544	0.30298496767725	0.023217541433983	0.229964925426726	0.0881905742557348	0.32786546546712	0.0136331332811365	0.206607738055507	0.126568239704103	0.391733988367985	0.00282954728773256	-0.304476603069895	0.0225146447505007	-0.308126985410848	0.0208699358752277	-0.127997554733729
uc021ork.1	uc021ork.1	AHCYL1	chr1	black	0.36610928561627	0.00552058934328726	-0.503535155409601	7.62569616190787e-05	0.10819899584449	0.4273354804706	0.348674378677063	0.00844846738726632	-0.0429426739525536	0.753330701297303	-0.599139528603475	1.06913875953469e-06	-0.628747823460229	2.11448526493312e-07	0.405218450289304	0.00194793292317851	0.00804360258580662	0.953082639979202	0.533685696860983	2.28001238683049e-05	-0.497984759758972	9.40887803677958e-05	0.0392705553543721	0.773839264757342	0.353183094493122	0.0075847810994491	-0.608368441317707	6.56633975644127e-07	-0.41757531199072	0.00136464129555174	0.109806704815318	0.420458998775385	-0.0746761039870872	0.584388667717169	0.896773284357931	9.07788248737199e-21	0.260068267855685	0.0529007825869671	-0.115582583515172	0.39628158924198	-0.659300952014449	3.28901886138859e-08	-0.0649563599554698	0.634339214118495	-0.0543638033282651
uc001dyx.3	uc001dyx.3	AHCYL1	chr1	black	0.365281137179006	0.00563625004411748	-0.497987713918495	9.40783483096081e-05	0.115140183401591	0.398104059869204	0.33306274841388	0.0121325785741251	-0.0522223742008948	0.702280906485137	-0.606379836830033	7.30311343875738e-07	-0.61990658239231	3.49145613505339e-07	0.415666840729205	0.00144301434361737	0.000553307512930598	0.996770823014705	0.520612418098346	3.90297902103241e-05	-0.483605376413362	0.000159513249131579	0.0368798684716989	0.78727503287712	0.385063945614647	0.00338441356092332	-0.646153456737999	7.51384360885271e-08	-0.435914662429628	0.000784587723922632	0.0904338440926395	0.507432025331582	-0.125799256024582	0.355569575683484	0.895256002296753	1.31948428876006e-20	0.262504414590964	0.05063936268529	-0.132049294518445	0.331978805177817	-0.657543569820774	3.68165062894773e-08	-0.0474253070324715	0.72852416744711	-0.00063896725547515
uc003luq.3	uc003luq.3	G3BP1	chr5	black	0.364908885106194	0.00568892772678298	-0.428915841756797	0.000972665389374463	-0.0594924780930038	0.663166266428397	0.345279417708068	0.00915403603551414	0.0868962991803236	0.524247191355219	-0.400024548481761	0.00225330192201127	-0.399785127446855	0.00226835321890325	0.321021278931084	0.0158501180948675	-0.0877485507441084	0.520170923986987	0.404475217037277	0.00198923366939621	-0.381532894200664	0.00371546816353968	0.134837579830578	0.321779304445273	0.211611802693922	0.117435280821867	-0.305653439657246	0.0219728523690983	-0.26153870766954	0.0515262040893376	0.174512820914405	0.198311526014698	0.101903223264203	0.454868533144801	0.47460225391938	0.000219408101600783	0.220645303250077	0.10223219101408	0.00345214763459051	0.979854829825517	-0.410852031798058	0.00165894695436406	-0.110946307649104	0.415623194867535	-0.147754167401733
uc010eap.2	uc010eap.2	ANO8	chr19	black	0.364585486855323	0.00573504183228549	-0.268656655565859	0.0452770772616461	0.0446540615912719	0.743829231876097	0.0789518754820253	0.562993965213712	-0.0920492023046545	0.499846299359293	-0.627473632470032	2.27517122673626e-07	-0.519077966401599	4.15119478590359e-05	0.6189255562318	3.68773903690781e-07	0.100727680009912	0.460114899337677	0.156277873453468	0.25006833592421	-0.163729383790493	0.227909687985675	-0.0839727126425913	0.538350356256596	0.111290165532631	0.414170359363929	-0.742222193773242	5.89533234488373e-11	-0.0708300649459002	0.603941255884219	-0.282171803223325	0.0351194672332123	-0.326622047364865	0.0140148761105213	0.560393551681008	7.07467919999965e-06	0.221908490937925	0.100233599544224	-0.387739232579316	0.00315124849822681	-0.52196333660033	3.69585579708385e-05	0.334476797303644	0.0117498090864099	0.216023103844158
uc010xoh.1	uc010xoh.1	AKAP8L	chr19	black	0.363765068757045	0.00585349964994435	-0.549980939390949	1.12991799328639e-05	0.0738790312460634	0.588417262867921	0.515287930535976	4.82793577254515e-05	-0.0428681852683091	0.753745092987071	-0.456915586811432	0.000400283962323395	-0.382616504112572	0.00361095667835079	0.271054867074095	0.0433170122910343	-0.248509736626445	0.0647729850161378	0.589802207218519	1.72420683604494e-06	-0.544747247529485	1.42136791762957e-05	0.248611228226983	0.0646601482667327	0.713145956159332	6.96053524118725e-10	-0.573719628640032	3.79516799222431e-06	-0.730167267875954	1.7048679045813e-10	0.324249304389104	0.0147688198549054	-0.107730867480654	0.429349658314758	0.608115156300684	6.65615377958737e-07	0.439128463661613	0.000709770414136722	-0.0485482180317416	0.722351980028359	-0.520955772258933	3.84934506281611e-05	-0.265678626026153	0.0478115492444841	0.0405764043692831
uc001ktu.2	uc001ktu.2	MGEA5	chr10	black	0.361242744005548	0.00623121971981914	-0.465996179886317	0.00029517098281865	-0.0951233758362581	0.485573229227942	0.445332735211642	0.000583284115416044	0.241246179329094	0.0732673995560828	-0.350798314279805	0.00803150619697311	-0.327145801002951	0.0138529748603472	0.192727255279265	0.154709857706321	-0.0563579373646916	0.679928878747567	0.39966150181487	0.00227615997451102	-0.300376646171448	0.024491150810321	0.0619423204624493	0.650177880525945	0.48090937366941	0.000175654937220394	-0.353334200074023	0.00755721949028989	-0.487858641279686	0.000136785846713186	0.2481015635137	0.0652283807775485	-0.0303475908568109	0.824290879140574	0.477344244850379	0.0001992918160849	0.161662574848609	0.233914664039961	-0.0741938463283249	0.586824622865768	-0.187861536794039	0.165594485986172	-0.168244360207892	0.21516525930124	0.038002534466093
uc002svu.3	uc002svu.3	SNRNP200	chr2	black	0.361181546980048	0.00624064297343063	-0.345293807845133	0.00915094069487591	-0.104529406148923	0.443267247803823	0.435707375661647	0.000789649086795522	0.183080130908222	0.176825909301207	-0.160723207780319	0.236679633192059	-0.508852525343653	6.21388996858784e-05	0.00320184533654661	0.981315210995931	0.0950980938055893	0.485689729963411	0.309872747693151	0.0201200655377106	-0.32052464029942	0.0160223405175949	-0.0720806835584104	0.597552021847717	0.163897304046824	0.227426539941074	-0.0195264820568088	0.886416024529314	-0.259568342170019	0.0533748446180747	0.359446903745792	0.00651298324570986	0.428985092889091	0.000970621213745431	0.387127253244794	0.0032032924152868	0.350223975296042	0.00814245270111586	0.192635681749703	0.154909706076743	-0.169259535107686	0.212369849608618	-0.272899769109217	0.0418570511171231	-0.338476999582144
uc010kfl.2	uc010kfl.2	EPB41L2	chr6	black	-0.36038000426614	0.00636522214167277	0.0888021342104325	0.515153746401155	0.59718510066059	1.18309987087969e-06	-0.119203103582445	0.381551675423361	-0.633767816348324	1.57933476296812e-07	-0.0613977980366752	0.653056045751937	-0.0568929480530255	0.677056614007304	0.0919567742039149	0.500278758275396	0.143888925645217	0.290056376553647	0.261666353987329	0.051408262684735	-0.320752701294288	0.0159430569205197	0.0278741335639613	0.838411449794859	-0.01376185243641	0.919815408523494	-0.260577278739561	0.0524216242908383	-0.130092635776053	0.339256088866672	-0.0427681475079273	0.754301726453454	-0.100330155599614	0.461896438727594	0.390468425502162	0.00292815804614446	0.441368635761806	0.000661495457372207	-0.121990954799497	0.370435219346508	-0.623417881424604	2.86626435827234e-07	-0.0317270962779736	0.816439147362152	-0.258308909431307
uc010tup.2	uc010tup.2	CCDC176	chr14	black	0.360355268178115	0.00636910107402346	-0.376918543677996	0.00419102862877466	0.0550522936790148	0.686957280606821	0.300282390043068	0.0245382547654822	0.0591632312274332	0.664919474976065	-0.407066988544808	0.00184850972302466	-0.724628477430128	2.72552376052393e-10	0.205305932533928	0.12903000880627	0.168193489406506	0.215306013090966	0.403073717689904	0.00206924366959368	-0.424052835803348	0.00112627764809286	-0.13265716926857	0.329738086618454	0.235695485465985	0.0803373453555467	-0.372397437377315	0.00470821888892419	-0.205841713378461	0.128012483544404	0.160695518726275	0.236761473464581	0.0615437127512993	0.652284294343182	0.783650754025515	9.32013653722815e-13	0.194219817135243	0.151479299030012	0.0941436956672483	0.490098371405842	-0.566337266680931	5.37678132479034e-06	-0.100200332907262	0.462479059840162	-0.0614962111016687
uc004fpo.3	uc004fpo.3	AKAP17A	chrY	black	0.359080689670668	0.00657178912399531	-0.521691681868035	3.73667324657334e-05	0.0424528104982761	0.756057145998786	0.455589239527004	0.00041820210910323	-0.0323430829533981	0.812938862142705	-0.419594636498988	0.00128588975045144	-0.236614975982974	0.0791303476337269	0.259646888275725	0.0533001345987676	-0.329733264489315	0.0130764845297644	0.554469872713411	9.25174228118171e-06	-0.519365253319006	4.10364353866187e-05	0.334236651423157	0.0118140708791555	0.655435128380101	4.2109595473046e-08	-0.457823057835871	0.000388429160289518	-0.626635034722778	2.38710277515767e-07	0.281610610929499	0.0354999333098555	-0.137824917617372	0.311074804716487	0.46387329442873	0.000317198881505199	0.258676315254817	0.0542292848765444	0.0400457705431671	0.769496412774624	-0.483498321702793	0.000160127432812637	-0.241107150321044	0.0734382291736849	0.0486081895043455
uc002nyc.3	uc002nyc.3	FXYD1	chr19	black	0.358949628761229	0.00659294705921579	-0.56735280893501	5.12774671768223e-06	0.0309389909221497	0.820922666403694	0.596448902678301	1.22889649770262e-06	0.117516592004254	0.388372094827042	-0.273438537344538	0.0414384164119242	-0.631780333936157	1.77385986350787e-07	-0.0535614510790487	0.695014876297146	-0.0684148106698971	0.616364018058791	0.721234953814425	3.61313585058447e-10	-0.702877418275231	1.55041105063395e-09	0.120812839842987	0.375108845904025	0.469759182021598	0.000259516204327428	-0.116147095260367	0.393963202103581	-0.547990523506666	1.23351809743531e-05	0.573122092889558	3.90493189516318e-06	0.359849785561014	0.00644882112178634	0.854879353905875	5.13129039727241e-17	0.282259908060199	0.0350600439961165	0.462737819970462	0.000329585093186651	-0.577181101636293	3.21380041691099e-06	-0.562118132871197	6.53675519030828e-06	-0.324476747827827
uc003xfy.2	uc003xfy.2	CLU	chr8	black	0.358856262320561	0.00660805603608413	-0.447893694169431	0.00053730835800055	0.0439776881597405	0.74757995609687	0.447241460275615	0.000548695211874319	0.113806538280519	0.403627638376959	-0.249788485778084	0.0633627771755349	-0.463751685577032	0.000318504894600277	-0.036125019327444	0.791530338363743	-0.0395146039162383	0.772471325190746	0.530557695060546	2.59822296355771e-05	-0.466416587567397	0.000290977447171678	0.020312407823568	0.881876335022165	0.583584766306971	2.35087045238709e-06	-0.276522244209325	0.0391081040218892	-0.570094320015851	4.50800359504776e-06	0.382321408404995	0.00363915730776872	-0.00307895179853714	0.982032252190335	0.755069361118101	1.77904215105978e-11	0.229450797842424	0.0889235516783553	0.304096441606629	0.0226920572221511	-0.395891680342032	0.00252599936558274	-0.398900520550547	0.00232474357765406	0.0563693973314179
uc003pzd.3	uc003pzd.3	FABP7	chr6	black	-0.35677634698402	0.00695257199641634	0.14412560060857	0.2892553458695	0.765310542326305	6.48728851979664e-12	-0.0524035726431752	0.701296131005366	-0.553372143675036	9.71788035707524e-06	0.188541794561199	0.164039965493867	-0.213246592707284	0.114563258354486	-0.286700005746286	0.0321715919669943	0.456367639957811	0.000407600160978885	0.300290051915403	0.024534422942845	-0.30401884490851	0.0227284144884071	-0.341588391946522	0.00997859138888081	0.236869743794049	0.0787984673732259	-0.127746585153249	0.348111640059164	-0.289350305741573	0.0305439431220377	0.198358602965605	0.14278265271494	-0.0151885994101186	0.911533979486378	0.688141052459386	4.6208055212017e-09	0.404173292761416	0.00200623314481573	0.0673528652964781	0.621860352399885	-0.511810676221905	5.53676988312879e-05	-0.249280675943949	0.0639198105624739	-0.0874615613818088
uc002nyd.3	uc002nyd.3	FXYD1	chr19	black	0.355917124243064	0.0070994062762166	-0.580399812269014	2.74869336262885e-06	0.0378396101615985	0.781873604188101	0.611170547538921	5.64556178000585e-07	0.138173983065971	0.309839077065075	-0.255354660483584	0.0575090236082355	-0.608058934038014	6.67624532661998e-07	-0.0706134077977329	0.605051150573228	-0.07266661612204	0.594568884090632	0.726810573660221	2.26863543899765e-10	-0.687254270375967	4.92462941854772e-09	0.123483105626524	0.364566509813752	0.550212281734099	1.11841497311533e-05	-0.139628113730776	0.304725259661321	-0.630779404789876	1.88013669395063e-07	0.608477134624551	6.52814638024804e-07	0.337337065945867	0.0110072796547319	0.858246951881195	2.84810400928562e-17	0.264984806267872	0.0484183725836424	0.389351219019398	0.00301772916419604	-0.520689283391569	3.89091269430652e-05	-0.576956470954324	3.24885355963909e-06	-0.287943605696403
uc001wjj.3	uc001wjj.3	PABPN1	chr14	black	0.35513781227034	0.00723491677834357	-0.536311440092374	2.04113738982915e-05	0.036531937064354	0.789235665349171	0.566685217019735	5.29021624643508e-06	0.0125993916627418	0.926569106317908	-0.400919686360965	0.0021978132649144	-0.524159369645886	3.38067885050875e-05	0.184252808008453	0.174021590583628	-0.209099936488668	0.121954754905185	0.60642287902383	7.28637866235203e-07	-0.642349481791989	9.47296547985875e-08	0.227892204885626	0.0911747700184887	0.603701317612239	8.41822642158463e-07	-0.415678285799728	0.00144253257184238	-0.590621027570243	1.65442881723716e-06	0.392157376156896	0.00279722160856163	0.0439030355116186	0.747994288735987	0.557902574858503	7.92457115535713e-06	0.567624220414632	5.06303107272985e-06	0.222732628680853	0.0989460723677457	-0.605549358370878	7.63312944557618e-07	-0.357179545176754	0.00688458729142507	-0.118549208290883
uc004fpn.3	uc004fpn.3	AKAP17A	chrY	black	0.354561634930363	0.00733655035468636	-0.514067150453403	5.06666813583499e-05	0.0470356190620548	0.730670152455653	0.447218098630151	0.000549107086666189	-0.0403158583455166	0.767984988983502	-0.419975303845432	0.00127150925211733	-0.237015320055978	0.0786093231595413	0.261149471623235	0.0518872059920066	-0.323021929537083	0.0151722699983633	0.54877762993281	1.19153992857057e-05	-0.514977786188307	4.88758470072703e-05	0.327139812927659	0.0138548167693466	0.647910160578847	6.74404648284642e-08	-0.461314056190874	0.000345736919484738	-0.616988371758212	4.10607839606433e-07	0.27173488536985	0.0427740895240578	-0.1442438600532	0.288855637802233	0.465643670446359	0.000298729548995574	0.257887739475065	0.0549938388980944	0.0417262782625391	0.760106256452841	-0.488403438061936	0.000134099478381844	-0.233869128215902	0.0827778461845358	0.0533368434270992
uc001opr.3	uc001opr.3	PPFIA1	chr11	black	0.354376690300312	0.00736943607725427	-0.469567284389063	0.000261234925210878	0.065949116991275	0.629157295174318	0.476705375067766	0.000203822214559402	-0.00222877027679874	0.986993122666529	-0.408389321785932	0.00178019378294817	-0.705454268324398	1.27219837288745e-09	0.169631755628247	0.211351311161944	0.0478927850078717	0.725952525281969	0.584415705415388	2.25629538765879e-06	-0.617999058766685	3.88256681102489e-07	0.0420286245586365	0.758420436425273	0.254064494637326	0.058825350327301	-0.287126623463823	0.0319048151203718	-0.312596966699831	0.0189956030314336	0.307105278876886	0.0213196791303294	0.232245037855479	0.0849967748311508	0.794511973620319	2.69772639636015e-13	0.39472390434378	0.0026081881821528	0.307256249570659	0.021252711580729	-0.701044941866222	1.78228166525974e-09	-0.306538629077384	0.0215726289224104	-0.281090816021393
uc001dyf.3	uc001dyf.3	GSTM4	chr1	black	0.354121025318678	0.00741510842119552	-0.444380662958624	0.000601263932062005	-0.157712277607364	0.245693108173097	0.519398131902165	4.09823367000218e-05	0.35977438094957	0.0064607876995498	-0.137783874858174	0.311220307628064	-0.469724175554465	0.000259828967639243	-0.0255515766311743	0.851716838477083	0.0298512979207925	0.827119857941119	0.44270118248422	0.000634206630087178	-0.426314510993557	0.00105231475543677	0.0606215383072187	0.657167780008827	0.236852648807663	0.0788207021224779	0.084793959733694	0.534370114330421	-0.319081459159083	0.0165319019362792	0.461345207508195	0.000345375961993778	0.437392324373329	0.000749346783126122	0.4164056996852	0.00141220656479359	0.194756525046256	0.15032992105318	0.238021324438264	0.077312037524368	-0.212102472009436	0.116567557389725	-0.397950508305901	0.00238668933765371	-0.333594785732982
uc003qcg.1	uc003qcg.1	EPB41L2	chr6	black	-0.352349299388684	0.00773844526819719	0.0719914852063715	0.598006733481744	0.556786345628373	8.33537233120253e-06	-0.111111466105517	0.414925018359695	-0.614695690199487	4.65857933294459e-07	-0.0803510061726561	0.556073791507571	-0.0457289603583619	0.737880713619348	0.118642329701347	0.383811530558302	0.110971745423106	0.415515617521118	0.265931626566299	0.0475918233648319	-0.326028753674597	0.014200231302086	0.0692647827783761	0.611979789712405	-0.0646618347167352	0.635879926496537	-0.235568067560467	0.0805057449086118	-0.0994237843309385	0.465972378038912	-0.0468742397612162	0.731559458620844	-0.0624354181762559	0.647575896688485	0.357200052254606	0.00688114508241354	0.421506587556777	0.00121510794428531	-0.129578820929753	0.341183451295091	-0.618966784432368	3.67928609043188e-07	-0.0242780162854614	0.859030469444898	-0.310964150605641
uc010jaq.3	uc010jaq.3	CKMT2	chr5	black	0.348402418366704	0.00850319267615107	-0.453760313966418	0.000444103855473084	-0.0320824291912582	0.814419563138261	0.511096831632132	5.69364537701355e-05	0.243036790713807	0.0710953297437109	-0.225248588368785	0.0950947308119194	-0.689855050883711	4.08307080393075e-09	-0.00437815050823772	0.974452701735249	0.140760922176068	0.300779405467866	0.46616046688979	0.000293525728928561	-0.486768998765455	0.000142307150583893	-0.0743564874234764	0.586002587647594	0.400482052155634	0.00222478784703892	-0.147383452475446	0.278376330203449	-0.405085462756625	0.00195526623438377	0.438861765236569	0.000715724605996099	0.284598829082508	0.0335127734502025	0.601533530127828	9.4352706520643e-07	0.522629472440589	3.59749988881016e-05	0.292807938586912	0.0285243394578112	-0.371590876963416	0.00480616403823432	-0.385524516196444	0.00334321646356431	-0.234138936614262
uc010dab.1	uc010dab.1	DCAKD	chr17	black	0.347109026903853	0.00876769224007472	-0.370531610757526	0.00493751571359497	0.0941737931639047	0.489959023631814	0.334547865580828	0.0117308494526375	0.0434572964654999	0.750469671547175	-0.364183573131617	0.00579280790127308	-0.563548115511707	6.11981293366322e-06	0.191113659486028	0.158259295300776	0.10702070266003	0.432415440121803	0.417267432271561	0.00137702071280206	-0.409344448279558	0.00173226094459116	-0.0592524549449443	0.664444190619834	0.342129564307562	0.00985381409311758	-0.360999192587983	0.006268796264944	-0.319329550795845	0.0164433333716772	0.189744760053615	0.161317158952598	0.0414918791579914	0.761413980087197	0.691785045683281	3.54849610136629e-09	0.243944010659606	0.0700145935938856	0.0136304601665945	0.920578502265663	-0.500199988867466	8.65573421745238e-05	-0.142365662384501	0.295246587412123	-0.00351892016099366
uc003juo.4	uc003juo.4	SREK1	chr5	black	0.346988305374755	0.00879274051617524	-0.600786487787098	9.81159588278111e-07	0.0890452264513285	0.513999616413419	0.591243454764918	1.60316041778163e-06	-0.0130957732837804	0.923684557204726	-0.428308906742281	0.000990747502362296	-0.554941724016828	9.05782579564815e-06	0.199430945401858	0.140591374352753	-0.162440863068981	0.23164073680714	0.712923781481466	7.08478753847353e-10	-0.699255117841963	2.04014392855631e-09	0.206232458778588	0.127274233703024	0.570251601570406	4.47465504826761e-06	-0.368261672200696	0.00522966394566692	-0.625715990414276	2.51569597143629e-07	0.444051045835584	0.000607604562667106	0.169277314824231	0.212321119239264	0.706110180609717	1.20933231682176e-09	0.542046566689033	1.59765573481949e-05	0.189975797037797	0.160798046793599	-0.662747076754754	2.63079554092127e-08	-0.391784226175612	0.00282569437660648	-0.267422614311128
uc003khd.4	uc003khd.4	CKMT2	chr5	black	0.346510476049678	0.00889249502831914	-0.452211504882505	0.000467166864046171	-0.0308196561809254	0.821602059637154	0.510516522220114	5.82417768321024e-05	0.242332377257254	0.07194360255633	-0.223449256169549	0.0978369664501196	-0.68977638573987	4.10639714930095e-09	-0.0056854168067275	0.966828348701806	0.142680296045959	0.294169614187127	0.465447990489259	0.000300721735926836	-0.486298696034798	0.000144752607857009	-0.0758996097510208	0.578229170044744	0.399568539778178	0.00228204611852587	-0.145969328848236	0.28306483587386	-0.404004282584558	0.00201580550222373	0.438995893241462	0.000712724510385775	0.285460105496859	0.0329575042873656	0.601243325314677	9.57982985330517e-07	0.522529262828532	3.61214003023522e-05	0.293354763085438	0.028215414496378	-0.371336586126913	0.00483741324938196	-0.385766689676446	0.00332173305788081	-0.234716036184708
uc003qci.3	uc003qci.3	EPB41L2	chr6	black	-0.346190223305869	0.00895990141817904	0.0737322576328724	0.589160448882943	0.593179765687172	1.45299512948853e-06	-0.114536457562541	0.400599015848836	-0.631675353213514	1.78473584315035e-07	-0.0809939484745505	0.552907350861118	-0.0623369473066113	0.648095175883692	0.109390510271025	0.422233056817096	0.130996763314829	0.335881149580254	0.268496530804799	0.0454104936740604	-0.323830822225993	0.0149053342466615	0.0365166149532694	0.789322037086868	0.0119856337217683	0.930137040559256	-0.29154324839274	0.0292496773555998	-0.153370390838473	0.25909821281698	-0.0462022069594714	0.735266560008709	-0.123515877527228	0.364438253300085	0.403682191600713	0.00203416083829073	0.444746854568537	0.000594289951375666	-0.135404495756681	0.319730123895714	-0.63033275286291	1.92946503455791e-07	-0.0261965874519072	0.848017439945122	-0.233778979027666
uc001cun.3	uc001cun.3	ECHDC2	chr1	black	0.345773123353461	0.00904835661166152	-0.568108504863675	4.949441256317e-06	0.0910420332898372	0.504569089139819	0.649331696482804	6.17609091937884e-08	0.054941640291823	0.687554159039714	-0.329605913464437	0.0131138076625588	-0.726379267447754	2.35274696133184e-10	0.0249436505192499	0.855206447920529	-0.0033633795305191	0.980372737374578	0.721401284821292	3.56389571521209e-10	-0.758756351197268	1.24436393789754e-11	0.0738033190465267	0.588800577905016	0.413595487899632	0.00153261672165023	-0.172659176400184	0.20319447252368	-0.503061737572477	7.76470245448082e-05	0.548118589878856	1.22659594564127e-05	0.414693966581699	0.00148449733066576	0.798405907165407	1.69851719000602e-13	0.602508324314491	8.96449199835621e-07	0.433249934642633	0.000851937091021487	-0.683802251717646	6.29669498809836e-09	-0.519184885551677	4.13343868820388e-05	-0.438193511540205
uc003cte.1	uc003cte.1	TMA7	chr3	black	0.345565418386041	0.00909268689676469	-0.524789161663784	3.29497900833824e-05	-0.0163341241680564	0.904891591091656	0.576777905924811	3.27697200103705e-06	0.115729601868027	0.395677031552949	-0.263520934287246	0.0497193242037616	-0.520877327604086	3.86153833694569e-05	-0.0279772544515498	0.837821705299086	-0.206673254592319	0.126445291149659	0.632659907788221	1.68514999800753e-07	-0.670269682160917	1.59940666842069e-08	0.228869264446273	0.0897583675892772	0.595554992719316	1.28673020894586e-06	-0.182770305471481	0.177572255105393	-0.551264903960059	1.0674337250063e-05	0.500715916645477	8.48846599189404e-05	0.157946915697549	0.244982410116952	0.588061415486395	1.88177996138576e-06	0.421027932899052	0.00123249196309985	0.563269593789374	6.19903070943e-06	-0.562680241725062	6.3698077694277e-06	-0.534728129166842	2.18224302985995e-05	-0.11309626651887
uc002ejd.2	uc002ejd.2	BBS2	chr16	black	0.345303868886621	0.00914877708866302	-0.608824811270409	6.4073690896263e-07	0.146866081490549	0.280085671068585	0.548780454904216	1.19139168107357e-05	-0.060683881823506	0.656837180704947	-0.468136560273895	0.000274379575069755	-0.604016100709067	8.27937075741682e-07	0.200703638229182	0.138023420852204	-0.121435895398918	0.37263276566199	0.763520745994382	7.7662674051902e-12	-0.738758601573149	8.04610996514747e-11	0.204825961444133	0.129946718010849	0.490336420963759	0.000124952961008203	-0.387350954338067	0.00318418084100368	-0.608080506131379	6.66852963724668e-07	0.426055519100869	0.00106055718032953	0.182929190311092	0.177189229392851	0.927949988052446	8.29221856930223e-25	0.406680116207915	0.00186893447781811	0.194857773442247	0.150113820744804	-0.752860988744612	2.19720412385773e-11	-0.409759051484665	0.00171181555735782	-0.281875769223856
uc001cuo.4	uc001cuo.4	ECHDC2	chr1	black	0.343938628009808	0.00944645569994616	-0.564412369347602	5.87994954001811e-06	0.0865029305902906	0.526134000723056	0.650185332030729	5.85698990923653e-08	0.0655257852867504	0.631364819268845	-0.315642039530795	0.0178023471006209	-0.717599707859835	4.86486858035882e-10	0.0141444109107135	0.917594014808938	0.00136949649183608	0.992007543181591	0.719122012248808	4.29751273196646e-10	-0.754770907035255	1.83076785773714e-11	0.0746849533176079	0.584344011188088	0.395357192613301	0.00256332685728284	-0.14438223276209	0.288388407894313	-0.491753653346556	0.000118613861505956	0.557296325647604	8.14529332879476e-06	0.44172510740716	0.00065409333989651	0.790440453005206	4.33050443275382e-13	0.578537307449647	3.009542248572e-06	0.43260183413483	0.000869085596256493	-0.668145294042862	1.84340131041549e-08	-0.525713855893058	3.17277762981489e-05	-0.457393987772244
uc002ihx.2	uc002ihx.2	DCAKD	chr17	black	0.343605686708525	0.00952031111643818	-0.375449770034761	0.00435326761998465	0.0927979768895078	0.496350003170433	0.339538503505872	0.0104637141633663	0.0450573520716605	0.741595648451474	-0.362994718673913	0.00596667372344706	-0.554633454072229	9.18408320700104e-06	0.191833171809759	0.156669247031663	0.0976226563010442	0.47412932957771	0.425892088215399	0.00106578819125188	-0.416811631934385	0.0013955326208522	-0.0454930606526033	0.739184896689771	0.335505252632369	0.0114779962273475	-0.349467554551646	0.00829060475508835	-0.319975689229144	0.0162145613414959	0.197939404272996	0.143646155295886	0.0564500152977388	0.67943422494595	0.686914610055485	5.0459246403103e-09	0.237595223304541	0.0778594281810262	0.0123206046573827	0.928189593889768	-0.500319170944817	8.61682784813346e-05	-0.149065302453183	0.272867425867551	-0.0222896193206103
uc003ahi.3	uc003ahi.3	GATSL3	chr22	black	-0.342701312850844	0.00972345669697458	0.192894080166818	0.154346271471505	0.67983424870968	8.3182472044771e-09	-0.158334099288847	0.243812733222057	-0.509248926218296	6.11893530235263e-05	0.203506866305112	0.132491395032788	-0.0910509490152839	0.504527181690064	-0.276730753881822	0.0389545219628383	0.399025155899295	0.00231672378951347	0.189950487523236	0.160854854308731	-0.148249758088847	0.275529625052002	-0.349415853559484	0.008300815897982	0.211405361700272	0.117801830243115	-0.115886398680645	0.3950328607924	-0.234673629678948	0.0816957185096762	0.101738202543975	0.455603026828176	-0.130886547969328	0.336291434915592	0.679384838234234	8.58240896754237e-09	0.0473328655077201	0.729033050249862	0.00500343162274365	0.970805557666832	-0.367189487484902	0.00537285757262013	-0.157844155730119	0.245293488242863	0.0972292918240323
uc001toa.2	uc001toa.2	UNG	chr12	black	0.34261060097961	0.00974403857265538	-0.557463441089812	8.08388712230435e-06	0.0508999668624224	0.709482536358171	0.535615425422444	2.10209349397226e-05	0.124878067221399	0.359131439720628	-0.293269983186292	0.0282631260189454	-0.467797598480881	0.000277580712806645	0.0262831148530882	0.84752141585716	-0.131073119914125	0.335597089807425	0.675929853180802	1.08943689795894e-08	-0.608976910550095	6.35519266446317e-07	0.182118971033569	0.179148698735896	0.599928081630025	1.02613331483252e-06	-0.242278147152334	0.0720092404110119	-0.640190842368024	1.07887842729574e-07	0.505224289088523	7.14814681105481e-05	0.152089402356279	0.263145438147115	0.802360450672848	1.05072222959678e-13	0.0770247663404746	0.572591125134168	0.235933584062416	0.0800234121538382	-0.483100201835088	0.000162430504644007	-0.466335010260179	0.000291786909710938	-0.0960978380628782
uc010onk.2	uc010onk.2	ECHDC2	chr1	black	0.342469680864508	0.00977608717637974	-0.557377535432366	8.11539907603744e-06	0.0844755798229217	0.535911453871231	0.641901032595669	9.73323375517407e-08	0.0615257907395672	0.652379065436276	-0.323832536066555	0.0149047729736339	-0.732605448543025	1.3816873768611e-10	0.0180080103664305	0.895197212453139	0.00427031135155197	0.975081761287304	0.705443555279817	1.27325038889352e-09	-0.748436200357799	3.33215491350285e-11	0.0607440792844596	0.656518023584743	0.390989288643547	0.00288721007133874	-0.156667628037533	0.248874305911106	-0.478628676330625	0.000190460550358019	0.538814593174361	1.83517087795678e-05	0.424464254652963	0.00111248533023907	0.788581288877768	5.3566618653195e-13	0.597895166117311	1.14044409632296e-06	0.448031368680441	0.000534932321526435	-0.675368897852092	1.13211667280484e-08	-0.513187739420736	5.24532696354539e-05	-0.440122046327689
uc001cup.4	uc001cup.4	ECHDC2	chr1	black	0.342282694955055	0.00981875313868096	-0.559751163193323	7.28535389294339e-06	0.0920156559246631	0.50000323615827	0.642208615914354	9.55400705713357e-08	0.0592225120650769	0.664603678247177	-0.321161794299515	0.0158016787995011	-0.719458397896336	4.18089860928187e-10	0.020660379440621	0.879867565422983	0.00717729213010098	0.958130941266943	0.713329846869057	6.85925738013219e-10	-0.746709328030035	3.91110563385811e-11	0.0655265910027287	0.631360614702097	0.39262079978758	0.0027622152356524	-0.156274424419344	0.250078919517892	-0.49002283431401	0.000126396859964402	0.546127589956749	1.33839478052466e-05	0.431432185740765	0.000900822861667463	0.79797067523322	1.78955241354078e-13	0.57538378654714	3.50442487986521e-06	0.417789671633213	0.00135608118487515	-0.667657434913709	1.90418829244225e-08	-0.514061732865958	5.06775139256936e-05	-0.448930811587381
uc010qjg.2	uc010qjg.2	AIFM2	chr10	black	0.342182212100878	0.0098417475909241	-0.355012305036715	0.00725695014880004	-0.132962308725823	0.328616893796564	0.436796159899758	0.000763389186471898	0.226446422925621	0.0933026286411818	-0.262094013034335	0.0510147178537025	-0.551727251231726	1.04572967027314e-05	0.0653990561193173	0.6320262899026	0.0346571150064428	0.799822548576369	0.304198593308943	0.0226442698129599	-0.344634267478896	0.00929374513349371	-0.0690061137225835	0.613312607016149	0.274885071497312	0.0403314458902295	-0.148727283790372	0.273968745025257	-0.196897325382695	0.145809578935596	0.237272939920842	0.0782754830730017	0.155930737691888	0.251135070449536	0.412900271263827	0.00156378766567717	0.246137776530749	0.0674553570564778	0.350864404667014	0.00801882412880929	-0.291088537391017	0.0295142089792547	-0.215409227571627	0.11084682805628	-0.063954829199049
uc001dyg.3	uc001dyg.3	GSTM4	chr1	black	0.342024285005057	0.00987798178780865	-0.434671381492358	0.000815389219955658	-0.146466750554808	0.281409749199726	0.508463774270125	6.30832666637978e-05	0.347942398020119	0.00859646168345354	-0.135276387304076	0.320192458970171	-0.448927478503309	0.000519697971250069	-0.0217959653578861	0.873317348553089	0.0272899450685584	0.841754058302617	0.435818405738376	0.000786934393010789	-0.415583179469971	0.00144654038123279	0.0625197050209352	0.647131548302675	0.241138465121422	0.0733997240283299	0.0742866693876353	0.586355404620546	-0.322126709509161	0.0154724526303387	0.449680930600878	0.000507194113978065	0.415934748866811	0.00143177466058835	0.40837397203172	0.00178097368441222	0.191943776525058	0.15642586975068	0.212763909552868	0.11540559616555	-0.208405764100749	0.123226751029485	-0.387253491023782	0.00319249502730645	-0.318035276514853
uc003tkd.4	uc003tkd.4	AEBP1	chr7	black	0.341774308109926	0.00993557163997556	-0.470811612543808	0.000250271972011994	0.170838543787191	0.208072694439782	0.459108986125747	0.000372175913483332	-0.0502375035100032	0.713099764976854	-0.37754211612943	0.00412377723403079	-0.555511259722518	8.82879005133621e-06	0.159778762270533	0.239482105207848	0.0352746501644173	0.796331354331559	0.60138474670934	9.50912711591095e-07	-0.573990063413603	3.74644102773828e-06	0.0542493129513501	0.691292945097106	0.448881554609039	0.000520469047342402	-0.401158534929133	0.00218321448881927	-0.537717895987304	1.92292056657197e-05	0.342625614211647	0.00974062957420431	0.108666935085553	0.425327473839365	0.762810581722207	8.33741165501469e-12	0.595042735102607	1.32100804824391e-06	0.056583671748981	0.678716444976239	-0.604497147726489	8.0713060798696e-07	-0.316644637496881	0.0174237013367627	-0.198904611481847
uc003khc.4	uc003khc.4	CKMT2	chr5	black	0.341621191899071	0.00997099000839996	-0.447550139779072	0.000543279266904173	-0.0333282376672882	0.807348383459752	0.504813913682141	7.26157028180103e-05	0.24448398519035	0.0693775891711704	-0.219651231131806	0.103826552192768	-0.689360586130106	4.2317995791232e-09	-0.0105107801982293	0.938716196353123	0.144377219807198	0.288405326010274	0.460201664151752	0.000358853365748591	-0.482382792760548	0.000166657213725467	-0.0773043856626607	0.571193927405616	0.389065769510556	0.00304100082292248	-0.138607047890489	0.308310368944001	-0.395120943452555	0.00257998162114194	0.436965758104919	0.000759370407637127	0.290662211419828	0.0297640408645173	0.596427188901077	1.23027206314045e-06	0.517473240278763	4.42627889859759e-05	0.296748268477277	0.0263602827313673	-0.366175418927192	0.00551144343865268	-0.384543384492839	0.00343151682497235	-0.23916571549644
uc002ygr.3	uc002ygr.3	SLC2A4RG	chr20	black	0.341266332384969	0.0100534954185224	-0.539230492945299	1.80287396768924e-05	0.0236845829548823	0.862442416757809	0.578077511377185	3.07739627234188e-06	0.134323154606663	0.323645945726869	-0.317740005433297	0.0170178850455778	-0.607370332756847	6.92697293390015e-07	0.0412009931182452	0.763037768060827	-0.00842683089895284	0.950850003219653	0.656419840404257	3.95541403371314e-08	-0.647118325042531	7.08136222282196e-08	0.115440603154069	0.396865944238962	0.536275502789876	2.04424426798899e-05	-0.266302403866648	0.0472713018224623	-0.553386478187376	9.71165542577076e-06	0.482139138660938	0.000168115444632815	0.16583611121081	0.221899465956647	0.73625991664052	1.00398192620899e-10	0.394814275097928	0.0026017440685606	0.28816738501292	0.0312617194726873	-0.58853383965215	1.83773833040422e-06	-0.45034800736715	0.000496351799664048	-0.17132593146132
uc003tkc.5	uc003tkc.5	AEBP1	chr7	black	0.340941716923586	0.0101294857953588	-0.469924364474142	0.000258045013047564	0.168619883477769	0.214128222030784	0.459744339622694	0.000364375688158397	-0.0513086625595919	0.707254111879392	-0.375779104370289	0.00431641627659953	-0.556236563868508	8.54489379681609e-06	0.158904905634586	0.242095297521896	0.0349183286407306	0.798345315784634	0.600714224302135	9.84873377955739e-07	-0.575496082072146	3.48557298163346e-06	0.0557795409884888	0.683039149500127	0.438749233716851	0.000718250433363188	-0.393639826964132	0.0026866036280392	-0.531785600276271	2.46871110125745e-05	0.34390384710658	0.00945414774839541	0.119221049636387	0.381479486158979	0.75778897264217	1.36755317649939e-11	0.601854409401209	9.27780739524656e-07	0.0610882316299622	0.654694554894872	-0.604512777938041	8.06462839415361e-07	-0.318264092526278	0.0168265875584144	-0.210982763224999
uc002clm.3	uc002clm.3	GNPTG	chr16	black	0.340941046461166	0.0101296432591249	-0.357839821935585	0.00677450866315313	-0.0793656034603931	0.560943445788086	0.369678404547408	0.00504559891265538	0.0286266211552631	0.834110048335789	-0.270153774968382	0.0440451431175764	-0.406168909405436	0.00189623228004636	0.102145471625414	0.453791480863575	-0.143314249852062	0.292007411439177	0.410272277742518	0.00168680560342352	-0.47619620878332	0.000207499937232066	0.203584415104051	0.132340765052056	0.158963694890468	0.2419188841094	-0.0776313433963862	0.569562192723616	-0.152664855475251	0.261322104435856	0.243397477733545	0.0706640764286041	0.203830556632442	0.131863516246225	0.384325435985641	0.00345140960367985	0.279239555880729	0.0371453342997242	0.4878709369941	0.000136724677786763	-0.521294260015124	3.79713724456822e-05	-0.296291951450024	0.0266036143154903	-0.172094324400987
uc002ygq.3	uc002ygq.3	SLC2A4RG	chr20	black	0.34088900899112	0.0101418711618906	-0.541340562517874	1.64696757530298e-05	0.0293772163685561	0.829824265318228	0.58058963336924	2.72332662542495e-06	0.134308172621886	0.323700411853622	-0.31423557672227	0.0183453118372284	-0.598554670069564	1.10211714714268e-06	0.0350176521681443	0.797783798509821	-0.0153590825580321	0.910545031792264	0.658937970061832	3.36673230718676e-08	-0.645576987806164	7.78396254339257e-08	0.119215364086936	0.381502355799943	0.565477812915733	5.59627869432384e-06	-0.277955856266439	0.0380621724441147	-0.579153222840048	2.92083213164015e-06	0.488842089600697	0.000131971697915877	0.14961992587063	0.271066758369538	0.738552922780245	8.1948442148428e-11	0.393937319186223	0.00266487915125356	0.277822274822376	0.0381586434005448	-0.579174349071447	2.91783299822464e-06	-0.456454183058368	0.0004064366244813	-0.150573219221545
uc010onn.1	uc010onn.1	ECHDC2	chr1	black	0.340448932218861	0.0102457932636172	-0.52667551101192	3.05013989192267e-05	0.0904255589212057	0.507471083371372	0.54368555969435	1.48840137755166e-05	0.0424459848774629	0.7560951564672	-0.427654634028805	0.00101057811496243	-0.669775294339643	1.65330607817901e-08	0.190014837194254	0.160710449574878	0.0185537855908578	0.892039549501828	0.598918147265434	1.08151175066953e-06	-0.603685772334081	8.42513980511497e-07	0.0180754739822591	0.89480680332728	0.397131819448412	0.00244124543048994	-0.365567642157151	0.00559599817589795	-0.482041928712469	0.000168700477755178	0.359169469727739	0.00655749056786192	0.206717488075774	0.126362333566485	0.763413950671379	7.84971273712858e-12	0.531511462355354	2.49709705748398e-05	0.130053262205713	0.339403541800894	-0.601236372388148	9.58331857040698e-07	-0.299825416110542	0.0247677076697878	-0.271261938715924
uc010iwy.4	uc010iwy.4	SREK1	chr5	black	0.339924308477383	0.0103708831758026	-0.5816175704084	2.58970691593728e-06	0.0965410059699622	0.479064311037899	0.561112865325546	6.84550063315031e-06	-0.0310895408658199	0.820065745943853	-0.448399616065367	0.000528623649671633	-0.567237427560523	5.15549074682973e-06	0.225254103279301	0.0950864188912375	-0.143993202823038	0.289703269904031	0.685449725751354	5.60212409652442e-09	-0.674541026891456	1.19799627693348e-08	0.180245360542422	0.183739797717951	0.557754332660048	7.97802389374343e-06	-0.407334524749356	0.00183450205202915	-0.600650937351263	9.88136633619393e-07	0.395802686437737	0.00253218078801577	0.124910294704355	0.35900646242863	0.714110267754605	6.44476588226077e-10	0.543591981522938	1.49444804556615e-05	0.17330099179738	0.201494239094755	-0.676713685372511	1.03233689087768e-08	-0.349769082249774	0.00823126918567203	-0.221691330025402
uc001jos.2	uc001jos.2	STOX1	chr10	black	0.339528924307749	0.0104660281851806	-0.506422006809691	6.82635437266863e-05	0.0602779032872342	0.658991199396468	0.515580509865014	4.77228034195723e-05	0.177179022253192	0.191435254024538	-0.260513900460528	0.0524810926379986	-0.661573698302506	2.83954398917283e-08	-0.0128378891554727	0.925183041726399	0.0764903032762996	0.575266101310239	0.594197169074147	1.37946148233236e-06	-0.572150549911076	4.08972810024485e-06	-0.0291964086855583	0.830856204444142	0.524258498596924	3.36705475740385e-05	-0.219169913910719	0.104605388748868	-0.529513429003871	2.71327481188104e-05	0.484068638065061	0.000156880216964193	0.196821080311153	0.145968815110769	0.843764747271253	3.23972866715896e-16	0.191121608772781	0.158241663561013	0.257172807140074	0.0556945191421392	-0.472949694415384	0.000232409316844948	-0.417565742244378	0.00136502457483833	-0.140500713011015
uc010onl.1	uc010onl.1	ECHDC2	chr1	black	0.339511387056506	0.0104702657594571	-0.533647523574646	2.28366833783907e-05	0.0988253535098976	0.468674116726977	0.543206001711747	1.51962986068798e-05	0.028101014277288	0.83711404440709	-0.440708493457193	0.000675403413381639	-0.665104227562004	2.25437424777939e-08	0.203575821796613	0.132357450248998	0.0034302469064309	0.979982606409394	0.61341157194167	4.9977140712162e-07	-0.618504981292318	3.77501501588672e-07	0.0356167039849584	0.794399274513476	0.397987504548132	0.00238424978452511	-0.376026616680373	0.00428890170043346	-0.48642938351946	0.000144069236721389	0.356399368468236	0.00701666500028586	0.200094634682106	0.139247808111214	0.775418000363927	2.27736579709749e-12	0.527204018305187	2.98461880191586e-05	0.129651278743879	0.340911244115427	-0.623933025235932	2.78391246328777e-07	-0.299876833116237	0.0247418006485317	-0.27622449738222
uc001wjk.3	uc001wjk.3	PABPN1	chr14	black	0.338040784159548	0.0108309302690871	-0.545318076075312	1.38649358518314e-05	0.00473094732484636	0.972394837408167	0.619398354805473	3.59188533146367e-07	0.0685853391919033	0.61548334369724	-0.325623602180842	0.0143280119468526	-0.549483264272591	1.15503669760824e-05	0.0651618384095105	0.633265231590795	-0.217039463193427	0.108107004262236	0.653960282800375	4.62293857164825e-08	-0.708472063563805	1.00645650169179e-09	0.251696328372748	0.0613047443244043	0.542213176346424	1.58621978830798e-05	-0.239730016317951	0.0751475123695328	-0.54533989516294	1.38517643064663e-05	0.488790630207266	0.000132219703345497	0.202021790022121	0.13540094943389	0.546247518178821	1.33140197931586e-05	0.565075165385033	5.70195204246368e-06	0.437610834697435	0.000744258519780679	-0.615767166953899	4.39222889971201e-07	-0.485636547426252	0.000148260813862985	-0.238166673827841
uc010daa.1	uc010daa.1	DCAKD	chr17	black	0.336514197773242	0.0112166269327173	-0.364581144848625	0.00573566319096339	0.0956347531416476	0.483219938501204	0.318819046768909	0.0166260257780531	0.0371456991019535	0.785777929377606	-0.370419325949585	0.00495162254805269	-0.54644358597376	1.32004249707517e-05	0.209185778167561	0.121798154924572	0.102622251060158	0.451675777286258	0.40979160480924	0.00171021941842626	-0.400396049563377	0.00223012333776541	-0.0508400144099932	0.709809632528951	0.314420454680236	0.0182731452516198	-0.359492897797801	0.00650563022587802	-0.301077816726383	0.0241431292204387	0.172798683171289	0.202824044266622	0.0441971920922971	0.746362089494793	0.680399735622896	7.99675488678485e-09	0.227973720184284	0.0910559370465722	-0.0131839578183173	0.923172204407032	-0.497320437089037	9.64618495376149e-05	-0.123110572872117	0.366026384927274	-0.0152657448895547
uc001ofz.3	uc001ofz.3	EFEMP2	chr11	black	0.336295722763302	0.0112727834200118	-0.52764801064763	2.93058239717054e-05	0.110623802576544	0.416988467097053	0.534119788946561	2.23881718360487e-05	0.0389907742909218	0.775408331965136	-0.348370814589386	0.00850957208720069	-0.719448939755116	4.18413606697977e-10	0.0701791108386685	0.607278645209962	0.0570750730720935	0.676079893412002	0.670549529786878	1.56963596985067e-08	-0.678422582007893	9.17488750255226e-09	0.0239894914296741	0.860689028667133	0.391625385889227	0.0028378923206962	-0.248750297325788	0.0645057895012093	-0.48543671465439	0.000149334747004802	0.464050667149542	0.000315302726089244	0.305653708656483	0.0219727297986413	0.87101175076214	2.64359107168214e-18	0.491225982215772	0.000120938811028878	0.241548823679763	0.0728966226081088	-0.669059728733337	1.73436027440902e-08	-0.418191636233565	0.00134015900548864	-0.344782539295781
uc009vnb.1	uc009vnb.1	FBXO2	chr1	black	0.335880807899286	0.01138010060335	-0.187616263473376	0.166157616825273	-0.19139771298468	0.157630153493338	0.247277274401842	0.066155856942925	0.387929393877487	0.00313523004498501	-0.0546780279750543	0.688976879423695	-0.531899639003209	2.45699088281217e-05	-0.0785303229606821	0.56508687247988	0.278864019039517	0.0374116376339624	0.0543506101584833	0.690745448494358	-0.0453663684934111	0.739885621814775	-0.313074874276109	0.0188039503898871	0.203985858242202	0.131563066402092	-0.0186022613685498	0.891759165449497	-0.10819203506123	0.427365390827296	0.184572281182125	0.173263235092685	0.154545980126328	0.255421059463419	0.358054587232112	0.0067390367063613	-0.0352240773785711	0.79661711634892	0.173513487049973	0.200933546182238	0.0666622429916236	0.625445878145395	-0.116985344115674	0.390535367672115	0.100805029575162
uc021onl.1	uc021onl.1	ECHDC2	chr1	black	0.335787826352067	0.011404270677602	-0.562352295887662	6.46672024188945e-06	0.0899433531859134	0.509746942937514	0.649701820662896	6.03577546184468e-08	0.0676071217482632	0.620542508928194	-0.309617309921599	0.0202283374209035	-0.713658430296488	6.68175584721527e-10	0.00860366215096613	0.949819933442226	0.00523683501585261	0.969444308821119	0.719768739131954	4.07597817121529e-10	-0.754422906905894	1.89288554196455e-11	0.0747688505624932	0.583920715768177	0.389709520508115	0.00298874165156359	-0.134935171819964	0.321425954941421	-0.492549098116405	0.000115186384905866	0.561922757819019	6.595727894825e-06	0.452006826376194	0.000470294564179059	0.788275357953556	5.5462994585363e-13	0.573120267062689	3.90527177269537e-06	0.424858735267687	0.00109940353969264	-0.660781416174771	2.98921573615853e-08	-0.528422760192558	2.83844918215566e-05	-0.469701145197907
uc010bgx.1	uc010bgx.1	PPIB	chr15	black	-0.334758640225885	0.0116747738799029	-0.0887741380073349	0.515286748027902	0.582365086816123	2.49640493493711e-06	0.0671637383455603	0.62284138652192	-0.569779418208664	4.57546869992525e-06	0.132877954588642	0.328926600885629	0.272352287070901	0.0422860140112751	-0.224005636861992	0.0969825468231428	-0.28943513792521	0.03049300140074	0.53634004425877	2.03866760358042e-05	-0.517812173604466	4.36681664526774e-05	0.411883020139479	0.00161041988724679	0.429464822017317	0.000956566241834096	-0.00774335544398829	0.954832090482693	-0.592552143481781	1.50016585570073e-06	0.382663646587987	0.00360646947468954	0.0222005795672938	0.870985492231626	0.370789108912397	0.00490529838624067	0.148673205257833	0.274145215115777	0.187757040337976	0.165834231852241	-0.481269235658467	0.000173417323050689	-0.478596194344441	0.000190679406949716	-0.211301692530939
uc002fzc.3	uc002fzc.3	PLD2	chr17	black	0.334233121084873	0.0118150178339308	-0.573090354846943	3.91084385245465e-06	0.182658174877905	0.177842930180955	0.476587667555771	0.000204667092659554	-0.119256987414873	0.381334948409797	-0.511100345396174	5.69286327141544e-05	-0.559693084109838	7.30468571412545e-06	0.284324475427213	0.0336912753820032	-0.12145409242533	0.372560597249523	0.720690292694965	3.77892762147072e-10	-0.698350989134425	2.18344863723552e-09	0.205794610973731	0.12810169396481	0.497203704264636	9.68844656400423e-05	-0.504158164695783	7.4462496019286e-05	-0.608426353435074	6.54596425853144e-07	0.333776486527773	0.0119380552260705	0.0459338583193113	0.73674851984957	0.881923450643601	2.81050268403923e-19	0.43337803682225	0.000848583865120794	0.0287503659731784	0.833403151160802	-0.76731103666443	5.29535038303547e-12	-0.297800821202576	0.0258061270086946	-0.22974582782342
uc010onm.1	uc010onm.1	ECHDC2	chr1	black	0.334120306053768	0.0118453130613947	-0.526114167451529	3.12118412379684e-05	0.1032925094894	0.448710703255718	0.535885666294596	2.07822893600149e-05	0.0253274487393503	0.853003049776325	-0.436391958410423	0.000773044560094011	-0.666045329312072	2.1187731666417e-08	0.201862307235257	0.13571623724371	0.0152413569226794	0.911227926606028	0.605499162581425	7.65351677237144e-07	-0.609493904911495	6.18080006912367e-07	0.0244054997331007	0.858297834397874	0.393987512016157	0.00266122922295848	-0.378282433978585	0.0040451718507983	-0.482800720956826	0.000164182874822747	0.351197884158488	0.00795509824074088	0.19784223832071	0.143846860835767	0.775017423618574	2.37626589862881e-12	0.530202856766101	2.63680168992643e-05	0.119028331762757	0.38225513329839	-0.618194155639821	3.84075629406186e-07	-0.293284828412884	0.028254766705851	-0.273091137172287
uc002fzd.3	uc002fzd.3	PLD2	chr17	black	0.333576621669473	0.0119922539415101	-0.571270491093447	4.2641184579647e-06	0.183138957584074	0.176684457324908	0.47226726608776	0.000237980179504774	-0.121625195529832	0.371882423418909	-0.515343945333464	4.8172344006889e-05	-0.560013243711832	7.19870913493317e-06	0.290759092298988	0.0297071129634677	-0.119995540006347	0.378371811228943	0.71733437643986	4.97074955878377e-10	-0.695448731767757	2.71052714349867e-09	0.204153490123278	0.131239341195665	0.492449684585219	0.000115609726656788	-0.509368806320143	6.09048292732491e-05	-0.603246283923362	8.62280308933307e-07	0.326412547092037	0.0140800891896614	0.0413048270487684	0.762458028177895	0.881313909799727	3.20367786303042e-19	0.433239870097614	0.000852201047571478	0.0224522215770348	0.86953578740117	-0.769807636151398	4.09851039718911e-12	-0.290168477859679	0.0300555801409552	-0.226943560466521
uc003jun.4	uc003jun.4	SREK1	chr5	black	0.333531380324527	0.0120045517242923	-0.576615639116262	3.30272042991633e-06	0.103754443236948	0.446673478358921	0.554061579232107	9.42264047514791e-06	-0.0404664600283733	0.767142586825934	-0.446697930216098	0.000558350639230495	-0.559108678222241	7.50187694069448e-06	0.22559083458805	0.094579977487731	-0.145664828682038	0.284081165361327	0.684215019335657	6.1154138013998e-09	-0.673125500756881	1.31909313744517e-08	0.182318895833843	0.178663742955864	0.558000595923739	7.88940986533326e-06	-0.410575468225842	0.00167218480829437	-0.60103195429515	9.68642033912788e-07	0.391097786754076	0.00287874462530123	0.116492839755676	0.39254721669502	0.71342323210461	6.8083613592486e-10	0.542790761313603	1.54715908902181e-05	0.169257224308082	0.212376183588585	-0.679380059732559	8.5852598390672e-09	-0.347115726371004	0.00876630399701535	-0.218425088585655
uc003tdh.3	uc003tdh.3	FKBP9	chr7	black	0.332892469273701	0.0121793879649715	-0.420638110392563	0.0012468142619162	0.122035423773466	0.370259500499055	0.312327979137731	0.0191042017809358	0.00516134093125245	0.969884594062962	-0.405287924169067	0.00194411170095536	-0.51906216425333	4.15382500892377e-05	0.175412914598125	0.195970786073032	-0.0146100572216011	0.914891001918928	0.470488525812714	0.000253077435638639	-0.423452823823534	0.00114666773214525	0.0169038910074017	0.901590144982259	0.549812870943472	1.13834354742747e-05	-0.513886166417857	5.10297187696231e-05	-0.53199493378301	2.44723651594218e-05	0.197370122787304	0.144825036013541	-0.172751880195169	0.202948265514047	0.791677213943772	3.7547856550414e-13	0.270457017507156	0.0437989941332137	-0.0253286407192655	0.852996208307726	-0.495144445390677	0.00010462457439244	-0.181372434337644	0.180967974221297	0.143426605076189
uc011abj.2	uc011abj.2	SLC2A4RG	chr20	black	0.33282220890397	0.0121987476721575	-0.530384704033902	2.61696527230206e-05	0.0201962794008769	0.882546885886412	0.584235558031786	2.27649279333146e-06	0.138796522430866	0.307643055985641	-0.294078689862524	0.0278107509738554	-0.609930938107867	6.03688453255338e-07	0.0128127680607031	0.925329026475672	-0.000981975514652263	0.994269091650528	0.655404358250793	4.21918987921654e-08	-0.650919100260132	5.59516123388488e-08	0.107460202361336	0.430516669179138	0.517982030289217	4.33729479030347e-05	-0.226791374621535	0.0927914551800343	-0.537702893206005	1.92414745158057e-05	0.498201305683195	9.3326895089243e-05	0.198689814932259	0.142103135794992	0.726716085541942	2.28681450038022e-10	0.399354885868492	0.00229562557825589	0.330999653691333	0.0127102806486266	-0.58252453451981	2.4769132446553e-06	-0.471408636542163	0.000245162272954052	-0.196568609110983
uc001joq.3	uc001joq.3	STOX1	chr10	black	0.332079513839066	0.0124050174018835	-0.504730138252988	7.28492722795282e-05	0.0642283246050586	0.638150479899499	0.513079141709269	5.26778717905452e-05	0.159751422530864	0.239563568206438	-0.274307900284969	0.0407701723302846	-0.679042283027993	8.78905918070434e-09	-0.00372198457288746	0.978280548026087	0.0742538731402877	0.586521169515172	0.60690809341715	7.10019331622191e-07	-0.595987517694257	1.25843659255066e-06	-0.023147539500039	0.865532303419988	0.477405901842044	0.000198859489556063	-0.20155324714892	0.136328798441269	-0.488431299645867	0.000133963401050307	0.474060915489138	0.000223592022599837	0.22605470680039	0.0938857605987504	0.857107934205054	3.48144786962142e-17	0.197680559255816	0.144181287431483	0.292064339515595	0.0289489692957491	-0.517247509633879	4.46629388152274e-05	-0.41871196422149	0.0013197972906845	-0.180153756407263
uc001ofy.4	uc001ofy.4	EFEMP2	chr11	black	0.33187795701768	0.0124615112561727	-0.520398097870627	3.93680550052923e-05	0.119114489280349	0.381908252107832	0.532749689079796	2.37123469150255e-05	0.0313193852983905	0.818757889359027	-0.340603347393658	0.0102092244182246	-0.726801983330784	2.27028249712392e-10	0.0556202120964282	0.683896847500632	0.0625667705959898	0.6468834783833	0.670932004466915	1.52979206150007e-08	-0.684619946588581	5.94237419509605e-09	0.0155996160341517	0.909149961834098	0.397912225856978	0.00238921604122424	-0.246027230187966	0.0675825043060042	-0.481875026256118	0.000169709278547438	0.464486599155434	0.00031068623735424	0.297364160133932	0.0260348235555918	0.877743335480801	6.80173826137339e-19	0.499807357247653	8.7850502237085e-05	0.276831802033392	0.0388802721852976	-0.682783904524047	6.76588659849701e-09	-0.427366047580636	0.00101943789598058	-0.332821451373322
uc010vsj.2	uc010vsj.2	PLD2	chr17	black	0.331273525035958	0.0126322554284782	-0.405854972734527	0.00191317192396558	0.148704147988586	0.274044232975346	0.205174430995415	0.12928067997926	-0.164744751030363	0.224999053348474	-0.668234164376631	1.83252702470267e-08	-0.564915453737226	5.74437933281373e-06	0.582755515089428	2.44892856957504e-06	0.0357550028873661	0.793618444881806	0.406947335002272	0.0018548053908126	-0.392577676858309	0.00276545619308733	0.0240036002162598	0.860607911625616	0.241346874107341	0.0731438698728843	-0.759800996116	1.1232101272834e-11	-0.298195954801009	0.0256006374105633	-0.0968406683340125	0.47769439173855	-0.241312194742808	0.0731863948890259	0.769551566455407	4.20825893216114e-12	0.352209958884953	0.00776438763173999	-0.35390855896351	0.00745325120970365	-0.703982054354806	1.42474956102664e-09	0.15491342380186	0.254278991835825	0.0229354980998969
uc002ngf.2	uc002ngf.2	ANO8	chr19	black	0.331223023610852	0.0126466120877298	-0.203057983630065	0.133365836514757	0.0520913829098881	0.702993119393899	0.00434065434641067	0.974671426850541	-0.112117373871731	0.410687303581541	-0.618000770065251	3.88219822145841e-07	-0.506389864745188	6.83481321318678e-05	0.638791037720828	1.17318760863641e-07	0.153227103203955	0.259548829991209	0.0777776343431928	0.568832805210032	-0.0947801445789533	0.487156108426049	-0.138081992735686	0.31016442610023	0.0291393076856004	0.831182160850692	-0.745683010881645	4.29918231810345e-11	0.0246318967504137	0.856997045324526	-0.365646633441714	0.00558494489079655	-0.363808572083913	0.00584716493851928	0.515982419068111	4.69679094061923e-05	0.207311928583225	0.125251483834865	-0.423204473691598	0.00115520392621924	-0.503122965050929	7.74659456257453e-05	0.413497104429321	0.00153699382403628	0.248160816246097
uc021prw.1	uc021prw.1	STOX1	chr10	black	0.33095357258077	0.0127234496913479	-0.504568944995945	7.33006290044706e-05	0.0665623277786973	0.625965327553792	0.51082881638124	5.75359334509753e-05	0.156070419661782	0.250705462807289	-0.27751563324437	0.0383808607624029	-0.676860078435307	1.02199055724984e-08	0.00139096845795166	0.99188223577687	0.0729133781364578	0.593314535884854	0.606719565807885	7.17199945115124e-07	-0.595626356910192	1.28202134765453e-06	-0.0217861051240465	0.87337418809124	0.476493278730553	0.000205346902160059	-0.206095185114496	0.127533222216266	-0.488505171143468	0.000133603220653255	0.470751464591973	0.000250792098995205	0.222680211800534	0.0990275778291855	0.858011666589667	2.96914505226317e-17	0.195627727068525	0.148477991433503	0.284967632049897	0.0332740596286182	-0.519245305386327	4.12343573123148e-05	-0.414451267895305	0.00149501088940289	-0.179549464212241
uc002zem.3	uc002zem.3	PFKL	chr21	black	0.330507888606979	0.0128514238720089	-0.38530540540967	0.0033627598081558	-0.19180733470901	0.156726139796236	0.428479989932604	0.00098562014597488	0.244189579200923	0.0697243220621176	-0.215502046818611	0.110689416517221	-0.415818147742459	0.00143665681226437	0.0604041802328175	0.658320910427931	-0.0191112743124292	0.888815833496105	0.343070647584201	0.00964004554766507	-0.313175095782004	0.0187639682725847	0.0169252198900482	0.901466589076683	0.166812491835772	0.219151735602066	-0.017098598186902	0.900462313727133	-0.241942418512286	0.072416654018955	0.301217998562862	0.0240740529893289	0.325432812628052	0.0143885255645189	0.404486176260007	0.00198861904717756	0.0802200299552763	0.556719891779117	0.21806798138586	0.106405436834449	-0.167533080980756	0.217139142628961	-0.248672821104215	0.0645917471822105	-0.247410486594966
uc002abh.3	uc002abh.3	SCG3	chr15	black	-0.330297724187489	0.0129121537027033	0.15108428481445	0.266350598595482	0.730411017578691	1.66958842514616e-10	-0.0991853989705273	0.467047608963708	-0.545721292538599	1.36233902288156e-05	0.246746614961757	0.0667585125132395	-0.0282256736501619	0.836401369355541	-0.337018956360662	0.0110878069757711	0.308856911146132	0.0205535747135309	0.270035657464747	0.0441413284327217	-0.232159059627708	0.0851155336033218	-0.257502864526927	0.0553701485022784	0.328600473766811	0.0134117024831462	-0.104957443651124	0.44139207739447	-0.362122277437292	0.00609715579289596	0.212057791396338	0.116646369607721	-0.105920170001487	0.437190690406597	0.627507432237682	2.27076475853545e-07	0.192616346168781	0.154951928042039	0.0414699015582607	0.761536628182509	-0.375455859147982	0.00435258376308732	-0.26146980256158	0.0515899617696124	0.0156264601169988
uc003ujr.1	uc003ujr.1	SRI	chr7	black	0.330287141798212	0.0129152181394634	-0.480655847894921	0.000177247159002983	0.0950758513994392	0.485792236126729	0.40200779276081	0.00213200357423396	0.0315398128692347	0.817504076639454	-0.429763308337796	0.000947913972174273	-0.622062599905578	3.09396762651284e-07	0.197634596587707	0.144276465006774	0.0147680042002525	0.91397435708235	0.574686957315894	3.62354618228106e-06	-0.561337902115743	6.77523126329691e-06	0.0363346473190548	0.790347992612717	0.281448926200979	0.0356101811111955	-0.317123327555199	0.0172453511689406	-0.36324955947052	0.00592902416670692	0.279501651725058	0.0369604058706207	0.172892869820799	0.20257422370326	0.86089961709011	1.7721288375664e-17	0.1615740784268	0.234174194397687	0.117179742733309	0.389742940823468	-0.596439910248566	1.22946599272374e-06	-0.240556612698364	0.0741178044914565	-0.229281964954875
uc011kal.2	uc011kal.2	FKBP9	chr7	black	0.330084119082965	0.0129741304160957	-0.423478005522222	0.00114580536765088	0.122204833323923	0.36959054093749	0.321783930494805	0.0155887295671469	0.0113662733773543	0.933738926846934	-0.389401209020916	0.0030136699439945	-0.51137873610353	5.63121136688854e-05	0.155615131444698	0.252107590634985	-0.0204662484346723	0.880988152522718	0.477497194832987	0.000198220933334892	-0.42923805761503	0.000963186934162454	0.0232871013181968	0.864729138569164	0.568070819281426	4.9581946904811e-06	-0.499065585158648	9.03420935634888e-05	-0.549083979942438	1.1755626884415e-05	0.218367842738173	0.105913255461501	-0.163893052102983	0.227438765070788	0.786813873835967	6.54397129544584e-13	0.268898678961486	0.0450760322761719	-0.01178827565058	0.931284627689159	-0.484780917090442	0.000152909292939808	-0.202023531683504	0.135397509312943	0.14121072951304
uc003bkv.4	uc003bkv.4	PLXNB2	chr22	black	0.329642007152808	0.0131032202965837	-0.460404799183141	0.000356424931593377	0.158141391400849	0.244394423944054	0.452510565049071	0.000462630807750461	-0.15073660190201	0.267465356562055	-0.448579984643768	0.000525558289546165	-0.541129970152106	1.66194728039773e-05	0.247351957363193	0.0660713923240546	-0.0671978272661883	0.622664513262633	0.570316317586117	4.46100003605551e-06	-0.572168651698817	4.08621179223501e-06	0.0882155884228885	0.517943867612378	0.411005975355344	0.00165161902908013	-0.453971834737483	0.000441035592353666	-0.497412997913849	9.61279477920558e-05	0.270893667837223	0.0434465390511165	0.0904215807459462	0.507489837870996	0.748394054261496	3.34526000620388e-11	0.482266542760814	0.000167351503237861	0.0566498755748339	0.678361013045976	-0.642284164909729	9.51046225850397e-08	-0.240153512444967	0.074618545659427	-0.205402229627303
uc002lrr.4	uc002lrr.4	CIRBP	chr19	black	0.32778553138359	0.013657402592652	-0.488318827793594	0.000134513494937458	0.023319966196008	0.864540024080835	0.283117351724777	0.0344860762324539	-0.02102091607863	0.877787052974412	-0.606795220369355	7.14310300064196e-07	-0.297167337915165	0.026138462412383	0.476151603043014	0.000207824993236405	-0.299507386203689	0.0249284584217163	0.471619160212505	0.000243383278927063	-0.41514384064369	0.00146518398332456	0.280100890630744	0.0365404586549232	0.447090531983482	0.000551361075502357	-0.609316485534968	6.24013592682979e-07	-0.454044035999764	0.000439992669718809	0.0210708542901193	0.877498943923142	-0.282945085894171	0.0346007594540986	0.580529082751508	2.73139450588103e-06	0.126994305864103	0.350981205186471	-0.150369501941755	0.268645749026293	-0.560755498627346	6.95848388138219e-06	-0.00519626422489709	0.969680918567284	0.16895258701281
uc001nkn.2	uc001nkn.2	UBE2L6	chr11	black	0.327031311367881	0.0138882278497139	-0.393539005759951	0.00269400173001893	0.0506882063000417	0.710638118747863	0.468258322046741	0.000273237894388503	0.202647835198283	0.13416861065681	-0.202651400960509	0.134161615857717	-0.660878572798909	2.97046978357366e-08	-0.0291202721038888	0.831290830194365	0.21420928643835	0.112897297210173	0.458101429340136	0.000384857060633596	-0.470619148286042	0.000251939767252983	-0.125693542002969	0.355977225197343	0.363686928980497	0.00586489302494919	-0.150862865216861	0.267060165032386	-0.369143568335713	0.00511440625609255	0.402181038435423	0.00212168913250477	0.261504102921671	0.0515582157384946	0.645242787556557	7.94471524374409e-08	0.462879937849646	0.000328011102310044	0.209557027364891	0.121122648180151	-0.391620730619783	0.00283825051993215	-0.352051307373556	0.00779401747498946	-0.208740187505686
uc001fck.1	uc001fck.1	S100A1	chr1	black	0.326886096482618	0.0139330522814483	-0.619615861983085	3.54857746727383e-07	0.0347741594582351	0.799160544567979	0.520717122544293	3.88655099082162e-05	0.0597491650110636	0.661800674911589	-0.424185628166776	0.00112180925032086	-0.530357094891779	2.61996805245696e-05	0.135830417473965	0.318196052970779	-0.227571306631263	0.0916437532183411	0.750963437486305	2.62959834952905e-11	-0.710294403017112	8.72417640382626e-10	0.294765976972367	0.0274310795952945	0.476287346959379	0.000206837226677412	-0.279475273462468	0.0369789831784161	-0.592019314880943	1.54133051033317e-06	0.45373927682219	0.000444410070490217	0.210151641789514	0.120046656919498	0.853247872900605	6.78873769339716e-17	0.143980193742502	0.289747306295568	0.246689927189768	0.0668231501595351	-0.63242218277216	1.70870595436067e-07	-0.440301635779728	0.000684106148394462	-0.271101182360251
uc001bzj.2	uc001bzj.2	AGO4	chr1	black	0.32651904063323	0.0140469075173857	-0.544891972242002	1.41244998995438e-05	-0.0980589645301373	0.472146405902335	0.672752153157254	1.3529062226011e-08	0.264061504559721	0.0492356377870205	-0.289453152111645	0.0304821930167109	-0.646587742877893	7.31619754817523e-08	0.0680620992144605	0.618187257304764	0.015773892106461	0.908139347994778	0.573909370826577	3.76091890186939e-06	-0.593803803896366	1.40747007491496e-06	0.05955751187249	0.662820179261	0.379796029880254	0.00388856333899093	-0.111011957026089	0.415345593682194	-0.420223662187616	0.00126220492936508	0.496807285838353	9.833235642199e-05	0.387293045752673	0.00318911846438107	0.521507498093132	3.76458381290927e-05	0.530269998907971	2.62946151477007e-05	0.318731788654763	0.0166574252474884	-0.448953138840795	0.000519267577039304	-0.430240137937349	0.000934238099534998	-0.361225576075126
uc003ycb.1	uc003ycb.1	PMP2	chr8	black	0.326445607806536	0.0140697808160024	-0.537596352051679	1.93288094073011e-05	0.120102280716451	0.377944700902189	0.370277693704606	0.0049694669368366	-0.0828866245130872	0.543636272557821	-0.53606593170828	2.06244956150603e-05	-0.566811410154777	5.25914278705047e-06	0.324503329062842	0.0146864770405806	-0.145771656411484	0.283724333679132	0.652741140540869	4.99183719690782e-08	-0.637296681994798	1.28238616091057e-07	0.1998291761009	0.139784042358801	0.361348434048466	0.00621497464342472	-0.473183574398718	0.000230527615203419	-0.452822433284697	0.000457943044184703	0.235201973802308	0.0809911367519565	0.0349191122816327	0.798340885138965	0.866610021343716	6.16803533003062e-18	0.232590770999495	0.0845205397542391	0.0393235678578615	0.773542061185327	-0.751503055583846	2.49904209575706e-11	-0.201465876896029	0.136502342905822	-0.203885634458103
uc001miz.2	uc001miz.2	MRVI1	chr11	black	0.326401844435453	0.0140834276793716	-0.56760985233683	5.06643787849205e-06	0.147400899066249	0.278318808975067	0.485851495072085	0.000147113540766785	-0.0464519465361981	0.73388822883567	-0.432302622035341	0.000877107057728247	-0.558308640653214	7.77985146739511e-06	0.151216841348718	0.265926408765778	-0.135369771473285	0.319855399627751	0.719524117560956	4.15846867945155e-10	-0.682997047849358	6.66503212129983e-09	0.182556608799033	0.178088360833546	0.527112324112668	2.99589249189481e-05	-0.401275586297903	0.00217609172154409	-0.621160095787571	3.254891523397e-07	0.402515775144134	0.00210188594741014	0.0913858829612069	0.502954152238394	0.933538360909309	1.00787756599534e-25	0.265619411075533	0.0478630957157003	0.16175464691454	0.233644857869205	-0.681296863264681	7.51067462633974e-09	-0.386031270728565	0.00329840159279645	-0.186667132480158
uc010ufz.2	uc010ufz.2	SCG3	chr15	black	-0.326388893320832	0.0140874684404545	0.140792446707915	0.300670073035012	0.726634013164094	2.30271685283599e-10	-0.085125820721563	0.532765828516772	-0.538650611467176	1.84805148501273e-05	0.24757593034157	0.0658186020508268	-0.0328224337265625	0.810217504238765	-0.343046392309966	0.00964550431730862	0.303246014742477	0.023093209637394	0.282038666245802	0.0352094213711188	-0.243530435969589	0.0705056326594485	-0.249980799360011	0.0631528424946706	0.34058241716801	0.010214174522913	-0.100180829656544	0.462566621368031	-0.375430914006984	0.00435538590551544	0.227566200751255	0.0916512305074108	-0.0964806666955859	0.479340406514732	0.631690862192727	1.78312518457158e-07	0.196903048026469	0.145797632534344	0.0524543471709898	0.701020269482798	-0.377308838373866	0.00414882367665384	-0.276470036712127	0.0391466366499637	0.00874164120525351
uc010rcc.1	uc010rcc.1	MRVI1	chr11	black	0.326134949364752	0.0141669003320472	-0.567274692882191	5.14651488587223e-06	0.148091014136651	0.276049812164584	0.48451125348151	0.000154401714441035	-0.0469259773648318	0.731274312131846	-0.432269452217693	0.00087800038833453	-0.556510440160124	8.43991609940633e-06	0.151754118146074	0.264211717544912	-0.135527811099191	0.319285487937293	0.719106257809154	4.30304915051558e-10	-0.681773854330401	7.26372894148417e-09	0.182856036734745	0.177365507291561	0.528783168044327	2.79650768195535e-05	-0.403009091069506	0.00207300135184292	-0.622548220723796	3.01049526487922e-07	0.401789100867866	0.0021450875034355	0.0886852022418282	0.515709370304191	0.933702949431578	9.44621321423727e-26	0.263793293134645	0.0494751436804028	0.158774875231338	0.242485802060276	-0.680431549755259	7.97902097447198e-09	-0.384953785229454	0.0033943334908706	-0.183945118326775
uc011bcs.1	uc011bcs.1	MST1	chr3	black	0.326037963746484	0.0141973379347387	-0.475357690690594	0.000213688763062585	0.0096476914319626	0.943740015667905	0.403097352556242	0.00206787094914384	-0.0836866863466896	0.539739992137188	-0.465715983938871	0.000297996380882612	-0.374371975674797	0.0044758139303554	0.286582842533753	0.0322451819286284	-0.257495353687202	0.0553775128828168	0.534782589299221	2.17724338471762e-05	-0.529626233336137	2.70062369530722e-05	0.297565501671453	0.0259291624238686	0.360016963514197	0.00642235935636066	-0.394597228526061	0.00261724498625837	-0.425302885615064	0.00108484015143106	0.212586335553273	0.115716671344523	0.018727148101267	0.891036880858785	0.551858402150934	1.03964797895822e-05	0.222075251811721	0.0999720316841308	0.12252959196982	0.368310186487772	-0.575214748824361	3.5329816526461e-06	-0.20798096924903	0.12401009238203	-0.140693424522682
uc011dgp.2	uc011dgp.2	CANX	chr5	black	0.325596986711595	0.0143364405842908	-0.506859789201886	6.71209706226881e-05	0.0494922734715194	0.717176425786299	0.305341696130805	0.0221152884725962	-0.0993379201011004	0.466359512358099	-0.597690332052288	1.15259921343797e-06	-0.242706285756354	0.0714923346180424	0.464438359397145	0.000311194050064626	-0.357801841185116	0.00678079873613493	0.502974445080525	7.79058624995407e-05	-0.452409996679002	0.000464151723742671	0.352661683485215	0.00768055983603046	0.520395456319722	3.93722410154827e-05	-0.636200023871294	1.36852277788151e-07	-0.543849585912756	1.47785726352139e-05	0.0595657401626509	0.66277639614454	-0.291137398480374	0.0294856881114511	0.536490047276678	2.02576099970523e-05	0.280695076238056	0.036127961533329	-0.184455292879665	0.173540659203238	-0.57441998689447	3.67017498730718e-06	-0.0445730555333914	0.744278129141748	0.116283092686363
uc003pzf.3	uc003pzf.3	FABP7	chr6	black	-0.324764254625431	0.0146023070090164	0.0865724737031237	0.525800188928925	0.747592489675702	3.6040216722857e-11	0.00035830293287288	0.997908892722159	-0.538215727295473	1.88261745861568e-05	0.148822053959937	0.273659671203109	-0.213806691151722	0.113591724746126	-0.248774676172007	0.0644787608452097	0.411458351539681	0.00163025247857331	0.35697876013624	0.00691836949167754	-0.351622224625961	0.00787464688760902	-0.285850621862592	0.0327082702118741	0.257048648498976	0.0558169360848818	-0.141403361941668	0.298556397997387	-0.330715906787829	0.0127915562322087	0.232274586626806	0.0849559902118924	0.01307932068923	0.923780150313227	0.708641682357256	9.9320186607859e-10	0.410819985816261	0.00166047603728481	0.0499166307673561	0.714854079187113	-0.540825111772956	1.68385581634265e-05	-0.273172547613694	0.0416446635510265	-0.131384616408169
uc003hwz.3	uc003hwz.3	BDH2	chr4	black	0.32437699458508	0.014727379430648	-0.573565307784694	3.82323732046391e-06	0.128460940314042	0.345400195858977	0.52195180341911	3.697580321328e-05	-0.0282193855764667	0.836437315022163	-0.353970189288394	0.00744216952707529	-0.551751547864899	1.04460050946006e-05	0.0525382716961425	0.700564385734904	-0.152165071083354	0.26290519434557	0.769792632591122	4.10486491097313e-12	-0.741082487856159	6.53418176598221e-11	0.227810935515441	0.0912933650694566	0.462294760460144	0.00033453626426786	-0.230092901258926	0.0880088605868194	-0.585807711035501	2.10577192907823e-06	0.509146839995378	6.14326080186862e-05	0.267722461490465	0.0460599987856999	0.897793216436595	7.03690113646505e-21	0.281390413506897	0.0356501489835417	0.299694243538605	0.0248339038545348	-0.683121273907259	6.60690784980126e-09	-0.499159903671068	9.00217213965885e-05	-0.335065876751433
uc003ujq.2	uc003ujq.2	SRI	chr7	black	0.323857224530161	0.0148966896500072	-0.449867519151001	0.000504139995798588	0.107277816987853	0.431304057379642	0.372464789479317	0.0047001199418259	0.0190878130957235	0.888951463914123	-0.42698612844138	0.00103120814038424	-0.640639258681398	1.0502066115218e-07	0.191264101784756	0.157925855254448	0.0458970502909741	0.736951867173334	0.542908933371047	1.53927797869416e-05	-0.536730093629963	2.00526401680258e-05	-0.0052747560947533	0.969223154617214	0.280408510329661	0.036326417879374	-0.339395889330138	0.0104982108624578	-0.334063262993436	0.0118606568080271	0.241503690310697	0.0729518217269561	0.126720007934058	0.352031127738204	0.871350545952504	2.4735278366653e-18	0.162800945513627	0.230593862044926	0.145448059051175	0.284806137862284	-0.608851006038734	6.39835469985731e-07	-0.217521751350409	0.107306524971191	-0.164535508218543
uc003onx.3	uc003onx.3	ZFAND3	chr6	black	-0.323533604510571	0.015002945452357	0.11334587530507	0.40554588620387	0.732599933206454	1.38234800170536e-10	-0.252580225796145	0.0603696751969536	-0.693573698220065	3.11274325582504e-09	-0.12134761855751	0.372982986249054	-0.133689239766517	0.325955577967932	0.126000424681723	0.354794629349984	0.273855085481961	0.0411171165570859	0.253053316135316	0.059873936779962	-0.255338312906195	0.0575255525119192	-0.154350744632189	0.256029286946558	0.0668194364037008	0.624629010811358	-0.446872019378567	0.000555241462167043	-0.165844015917439	0.221877124675779	-0.137826184639123	0.311070313623063	-0.291133399266343	0.0294880216398973	0.727322169717948	2.17256265230044e-10	0.186528887199988	0.168671021615338	-0.2409043927801	0.0736879315511633	-0.682155314477162	7.07177939171692e-09	0.0775050660638445	0.57019214357988	0.0300774148863787
uc003tkb.4	uc003tkb.4	AEBP1	chr7	black	0.323453440870655	0.0150293660208163	-0.458937524857377	0.000374306768815379	0.194478252663918	0.150925041278561	0.431822822264548	0.000890109114528425	-0.0856044818743421	0.53045605956299	-0.384694190222822	0.00341781178656272	-0.523818279249037	3.42794724422255e-05	0.17886707461733	0.187170802034811	0.0167934975585026	0.902229679236107	0.59474768596804	1.34113657304423e-06	-0.566611769293698	5.3083803405076e-06	0.0718073963003946	0.598945656687555	0.465982145132725	0.00029531192235095	-0.438036574440934	0.00073443413637809	-0.554597043128855	9.19910332525498e-06	0.317433474189723	0.0171306294824046	0.0564803117277128	0.679271498169921	0.756985089452664	1.4786575258525e-11	0.600321888235747	1.00526688276981e-06	0.0197482552565655	0.885134637711571	-0.615069347458361	4.56402218221294e-07	-0.296314733548555	0.0265914211767301	-0.166885991215681
uc009ygd.1	uc009ygd.1	MRVI1	chr11	black	0.323382129280812	0.015052902566641	-0.566341444993472	5.37573405157703e-06	0.150517463063746	0.268169569500136	0.485957200776949	0.000146552325530942	-0.0488089581982345	0.720921289180724	-0.428405156722823	0.000987859949752446	-0.555853090961678	8.69391814855141e-06	0.146936279886539	0.279853337222605	-0.135680156776002	0.318736721133772	0.720915627749607	3.70948097661878e-10	-0.684630004716508	5.93813544871092e-09	0.183072907711588	0.176843283525995	0.527801652316042	2.91209471382632e-05	-0.397380760972908	0.00242454021342047	-0.62260473919941	3.00091881391127e-07	0.405574129074704	0.00192844020025663	0.0939083833963473	0.491188552667403	0.9334044615107	1.06232119558901e-25	0.266225517232019	0.0473376217192011	0.16497710478317	0.224336636987026	-0.68124844735607	7.53617866884994e-09	-0.389679936527097	0.00299112568789866	-0.18968479802498
uc001mix.3	uc001mix.3	MRVI1	chr11	black	0.322059551442306	0.015495175271682	-0.564950633164257	5.7350088146453e-06	0.152120472932825	0.263046773062498	0.484576805702754	0.000154037703024356	-0.0509140534951136	0.709405688273873	-0.429933617359864	0.000943008819198775	-0.557672196669093	8.00778419922546e-06	0.148723820213935	0.273980045171674	-0.133006060741019	0.328456330217469	0.720077648445811	3.97402319197169e-10	-0.684293501207154	6.08150829325288e-09	0.180627334887794	0.182797002087884	0.524989996815499	3.26807457347334e-05	-0.399323044991281	0.00229765547308067	-0.619720205441206	3.52797581793472e-07	0.402561254102079	0.00209920813944884	0.0928479915310464	0.49611691945912	0.934812655432676	6.07512582477808e-26	0.269190791914296	0.0448343535162126	0.164187604642077	0.226592948036785	-0.684019598257903	6.20061645684842e-09	-0.387236171589406	0.00319397448552854	-0.190031698162026
uc010lzv.1	uc010lzv.1	PMP2	chr8	black	0.321846694237305	0.0155673832476851	-0.539866459190417	1.75450349410007e-05	0.128343352887664	0.345845614884301	0.375808705915106	0.00431311747000651	-0.088534183018116	0.516427413077607	-0.529416450196937	2.7241948181452e-05	-0.559302415426461	7.43596450354255e-06	0.314651166724359	0.0181834263481555	-0.152058688854545	0.263242993730837	0.663683105654398	2.47473287027677e-08	-0.647046359279023	7.11279327031148e-08	0.207648250003848	0.124626274772038	0.371602090932721	0.00480479007533971	-0.466358052160127	0.000291558065725291	-0.464707240150281	0.000308373177263802	0.247408239290866	0.0660077959086119	0.0397617508500939	0.771086718668847	0.870692393894657	2.81410654654982e-18	0.231264203639754	0.086359323048162	0.0476823599444834	0.727109724576273	-0.754935888381638	1.80200050750176e-11	-0.215372747313952	0.110908741681914	-0.209784743771073
uc001fcl.1	uc001fcl.1	S100A1	chr1	black	0.321836876105908	0.015570720802137	-0.614134413210661	4.80406984249476e-07	0.0451275087653944	0.741207308084917	0.507086226260921	6.65369133683494e-05	0.0456278691424844	0.73843951181053	-0.435797748455736	0.000787438826951512	-0.535452961974036	2.11656210952475e-05	0.154087958538564	0.256849501201355	-0.217947832725833	0.106603138164496	0.745603460452603	4.33074239895212e-11	-0.7062321256295	1.19797346250621e-09	0.287707790804271	0.031544361411178	0.46603490695583	0.000294782396016784	-0.298111878429047	0.0256442458163604	-0.58262437383584	2.46478072715543e-06	0.435558832263535	0.000793294190998003	0.196916570357601	0.145769406657847	0.860989363588655	1.74361141747785e-17	0.144763966577571	0.287102012541004	0.222566141902862	0.099205130428849	-0.645354755905353	7.89051309290355e-08	-0.419453641345753	0.00129125304250385	-0.267058763576704
uc010rcb.1	uc010rcb.1	MRVI1	chr11	black	0.321692995650931	0.0156197014399942	-0.564645017637466	5.81689041067149e-06	0.152827814255107	0.260807312699934	0.483031566768417	0.000162830596034765	-0.052327053926807	0.701711934781731	-0.430637093868944	0.000922988826917799	-0.557338756925748	8.12966115732256e-06	0.150179546773748	0.269257903748235	-0.133275700953488	0.327467881197428	0.719763015948246	4.07789028200041e-10	-0.684166214280318	6.13658836745251e-09	0.181197690379206	0.181395735739946	0.523724368722011	3.44106802660878e-05	-0.400259668405679	0.00223860761095445	-0.619054790096753	3.6613031635067e-07	0.401287085663983	0.00217539308415083	0.0923214124141041	0.498573785233651	0.934947751811451	5.75423132719938e-26	0.269105838464271	0.0449045297176462	0.162562644137022	0.231286313873136	-0.685024870942554	5.77396767988958e-09	-0.385870977710195	0.00331251927846584	-0.190283488495898
uc010hlj.2	uc010hlj.2	HYAL2	chr3	black	0.321257377975038	0.0157688009778725	-0.239772015642537	0.0750949206830808	0.0958926391275923	0.482035468227782	0.165275389375657	0.223488246241908	-0.0734605599976293	0.590537295374122	-0.413178541654425	0.0015512436111244	-0.530846992592614	2.56715658396577e-05	0.347154737448388	0.0087582240318389	0.171679924668559	0.205808131429588	0.208518486206679	0.123019518040567	-0.266204750806875	0.047355547194697	-0.147024024733301	0.279563109382436	-0.00340722961593251	0.980116897950279	-0.396133732262646	0.00250925448632985	-0.0277606002058833	0.839060844843186	-0.0701166194418597	0.607599454099329	0.00485292336053449	0.971683391895009	0.473271497868214	0.000229823819545793	0.545545020449158	1.37285017510448e-05	-0.102498441448316	0.452224659318761	-0.518726098553955	4.21012719792179e-05	0.107104359497935	0.432053654708232	-0.0997679224374688
uc003evq.1	uc003evq.1	PLOD2	chr3	black	0.32112354431312	0.0158148520133923	-0.569438285237444	4.64961301886969e-06	0.108496269622855	0.426059207148281	0.430525319936455	0.000926143971227338	-0.08222652694397	0.546861137683897	-0.447906370665417	0.000537089183792757	-0.37159065899385	0.00480619074782007	0.201721974626867	0.135994121786577	-0.318965836818141	0.0165733179389742	0.69646782757537	2.51306422688794e-09	-0.635231793388236	1.44906137658147e-07	0.34805768984712	0.00857300323241628	0.573225864366245	3.88566004146824e-06	-0.429786297553845	0.000947250510678571	-0.66594091763712	2.13342932474065e-08	0.356176122376186	0.00705486335171823	-0.0140928727595238	0.917893244171795	0.81327896061522	2.63250699785386e-14	0.15664781004729	0.248934925522294	0.123458130722292	0.36466427031012	-0.62316610861567	2.90733931887991e-07	-0.359686162777765	0.00647481240213198	-0.0603522242798325
uc002cge.1	uc002cge.1	LUC7L	chr16	black	0.320848666533034	0.0159097957078513	-0.563739541008678	6.06591399053774e-06	0.114355820639887	0.401347286368244	0.668213691955556	1.83502668073551e-08	-0.0443295028957411	0.745628290833231	-0.252094177956672	0.0608824296203482	-0.426815465282044	0.00103653510444766	-0.0187150600049691	0.891106788742335	-0.251456224210946	0.0615607519044072	0.740815660110162	6.69296986227709e-11	-0.749336512373599	3.06358459672697e-11	0.297744876720082	0.0258353327029002	0.739736116927799	7.37358369830105e-11	-0.247217540382684	0.0662234768849765	-0.745101026104382	4.53521501172465e-11	0.607302542326369	6.95212694356461e-07	0.180022914314703	0.184290453384893	0.597183625812047	1.18319000090524e-06	0.539705625493127	1.76662142390419e-05	0.443802787419706	0.000612419996959219	-0.611156520511369	5.64985382217883e-07	-0.595150556693774	1.31372303411918e-06	-0.206403795285956
uc010gvq.3	uc010gvq.3	GATSL3	chr22	black	-0.320348443551536	0.0160838243362514	0.154894523018184	0.254337653794971	0.662823670128028	2.61768484970232e-08	-0.130586255038618	0.337410888446103	-0.495574243476324	0.000102963774341665	0.173850253958088	0.200047216036769	-0.106615806210827	0.434168877590845	-0.255136030375965	0.0577303965378145	0.370423076890391	0.00495115072963329	0.2254980865195	0.0947192597874361	-0.181902457625219	0.179674965569555	-0.316051065195247	0.017647034846826	0.208902700127313	0.122315150398535	-0.11641072081823	0.392883260309698	-0.248098959094487	0.0652312947264548	0.120642158915564	0.375788867832885	-0.100071812558168	0.463056228532244	0.700061280232116	1.91991279643163e-09	0.0503889844204458	0.712272081800679	0.00661045676008584	0.961434989811998	-0.390117158061762	0.00295606311111701	-0.172941823975923	0.202444463847276	0.0587025608422373
uc003lky.2	uc003lky.2	PCDHGC4	chr5	black	-0.320066567041017	0.0161826041822835	0.140539499514415	0.301548062238517	0.761717975141034	9.29477318853532e-12	-0.141577916707402	0.297954240267554	-0.622168021355705	3.07566461932126e-07	0.0610922900106498	0.654673063742785	-0.151148542274153	0.266144913917346	-0.138749949294823	0.307806996358979	0.364501567959602	0.00574706141751636	0.295325259174992	0.027125336429728	-0.27965701312235	0.0368511467957484	-0.258160872289848	0.0547280437873046	0.229496896151489	0.0888576365523064	-0.276997126990475	0.0387590440469814	-0.253635368992021	0.0592685267948144	0.0499514710634482	0.714663525047518	-0.207554394173344	0.124800510845604	0.756929458687661	1.48665552663662e-11	0.224651430704808	0.0959981017813695	-0.0203627026491753	0.881585947226328	-0.606709990352789	7.17566460892583e-07	-0.132838505690566	0.329071501006156	0.0694794120075289
uc011kam.2	uc011kam.2	FKBP9	chr7	black	0.319852794420337	0.0162578629791359	-0.435517486957954	0.000794311458595486	0.139317107131297	0.305814388699259	0.370594095599501	0.00492968077446802	0.00832664192045415	0.951433655266382	-0.365200701017081	0.00564759627242319	-0.540129509805781	1.73484978075668e-05	0.106607957198069	0.43420290779063	-0.010800075024587	0.937032805682925	0.537369996641769	1.95155781653072e-05	-0.496950087432705	9.78085121427062e-05	0.0328397893750552	0.810119014804491	0.546217434459065	1.3331529191086e-05	-0.42677104306397	0.00103792572146523	-0.538715513859472	1.8429434936507e-05	0.28155593974227	0.0355371801853854	-0.0764530049077234	0.575452992918564	0.828879081229569	3.0899670747773e-15	0.276890740868873	0.0388370181402558	0.0909969071461637	0.504781227292182	-0.53614188534988	2.05583426707458e-05	-0.279898270494169	0.0366820107070049	0.0548245972812303
uc002cgc.1	uc002cgc.1	LUC7L	chr16	black	0.319467448001353	0.01639427952346	-0.561410538410724	6.75269352258347e-06	0.116518888472779	0.392440656637989	0.665185179453335	2.24239604009661e-08	-0.0468928940309957	0.731456643372153	-0.252806314541093	0.060132352061664	-0.425263231551311	0.00108613329675633	-0.0164543200793414	0.904194995306403	-0.249450493698191	0.0637330961364977	0.738468447814766	8.25668420602555e-11	-0.746343081150888	4.04560819348104e-11	0.295795659953434	0.0268703999476957	0.740535609459626	6.86356368808137e-11	-0.251140112008836	0.0618991128647054	-0.744554199821029	4.76816130417789e-11	0.603365472695269	8.56877268018487e-07	0.174407134497134	0.198587666977718	0.597166442792551	1.18424055184536e-06	0.538584662226093	1.8532552830178e-05	0.439135792972622	0.000709607416386198	-0.611299786839492	5.60616005136489e-07	-0.591195091988411	1.60709020678338e-06	-0.201294554367086
uc010rcd.1	uc010rcd.1	MRVI1	chr11	black	0.319364154923097	0.0164310119664413	-0.56503298393053	5.71312911346584e-06	0.153721472062545	0.257996344830985	0.485846281364712	0.000147141272312763	-0.0500448633547398	0.714152814243953	-0.424214554337707	0.0011208380137726	-0.555169109370903	8.96573057917158e-06	0.142089346513483	0.296194515188801	-0.133387694776957	0.32705788562872	0.722560645799313	3.2379381250642e-10	-0.686414353928852	5.22972009641089e-09	0.182209240168351	0.178929616048108	0.527161098710722	2.98989082900656e-05	-0.392360779022213	0.00278180865453491	-0.62293662029793	2.94525902276404e-07	0.40891279494759	0.00175377869011259	0.0978397239481018	0.47314224997416	0.934204235846763	7.74593961731094e-26	0.266565012662934	0.0470453564588128	0.168277553567747	0.215073451754599	-0.681404387793643	7.45432510860957e-09	-0.3933624283171	0.00270700229789535	-0.194347746353163
uc004epr.3	uc004epr.3	AMOT	chrX	black	0.319361195896835	0.0164320652712844	-0.481691004013916	0.000170827943369402	0.0900780226573263	0.509110823269112	0.392808567497679	0.00274814258301566	0.0827973932943345	0.544071667881863	-0.412887740546896	0.00156435466282917	-0.654805182292861	4.38250714305438e-08	0.190693427715984	0.159193440792378	0.0800452963311524	0.557582398778464	0.550938715179286	1.08299662708288e-05	-0.512731885390964	5.34020237104869e-05	-0.0235954430891536	0.862955143882407	0.427925500701045	0.00100232540977801	-0.403385456060349	0.00205120294087746	-0.449414064554169	0.000511591357927726	0.282698882370847	0.0347652149250402	0.0419207497091094	0.759021796512286	0.892583621808281	2.51487704618128e-20	0.151827068635792	0.263979472448419	0.0398165945345406	0.77077956041975	-0.564398378285202	5.88376199089819e-06	-0.220988296914504	0.101686490049805	-0.0632666592951466
uc002rzj.3	uc002rzj.3	EFEMP1	chr2	black	0.319325453719539	0.0164447927294817	-0.507099846344257	6.65019320120936e-05	0.139645115884128	0.304665791225064	0.376887612915316	0.00419438948907894	-0.0423950757170493	0.756378677126605	-0.449804348054772	0.000505172122467756	-0.464578554845741	0.000309720320974	0.220596486553575	0.102310041861016	-0.116128897975472	0.394037811636035	0.602968344042345	8.75003862596233e-07	-0.529161731745462	2.75307025807125e-05	0.116167890501997	0.393877951029966	0.514957555585664	4.89149905937376e-05	-0.470773242220049	0.000250603664194587	-0.58484211978361	2.20915158940267e-06	0.278256893263687	0.0378455058270754	-0.0358051120934857	0.793335580038898	0.870322786247988	3.02460473226186e-18	0.21643630102787	0.109114559836716	-0.0141149132623969	0.917765276115105	-0.570194817136187	4.48666853191456e-06	-0.24014301962651	0.0746316158762731	-0.0368486531625453
uc002ygs.3	uc002ygs.3	SLC2A4RG	chr20	black	0.319322959876929	0.0164456810777025	-0.515045506850099	4.87450261369795e-05	0.0409860739006204	0.764238144739409	0.56835618626662	4.89226771683347e-06	0.121728215683813	0.371474458074732	-0.281905003421107	0.0352999229568889	-0.590658821402651	1.65127265836031e-06	0.00357929336574136	0.979113026744163	0.00478610012817631	0.97207314683346	0.650774032261609	5.64603548320626e-08	-0.64406444304966	8.53676872673418e-08	0.103718161063173	0.44683330500659	0.52686819243237	3.02610015512306e-05	-0.228805478287963	0.0898503072537675	-0.540656532447298	1.69608520532638e-05	0.492196788255625	0.000116693092214587	0.178726623819953	0.187522994096335	0.729711519133007	1.77273677991158e-10	0.380062466782334	0.00386155666431161	0.322520768623159	0.0153396977975184	-0.582380745663156	2.49448440476689e-06	-0.468822030614131	0.000268008527239098	-0.178398687670416
uc009wfj.3	uc009wfj.3	GSTM4	chr1	black	0.319281096891447	0.0164605994860837	-0.412847183097759	0.00156619109110518	-0.159844758965962	0.239285536043512	0.50347799803848	7.64235667540383e-05	0.358457829932284	0.00667287269843561	-0.0921843222667042	0.499214438031414	-0.424593629857693	0.00110817965239049	-0.0639775561441168	0.639465414578014	0.0273797012893194	0.841240309539745	0.421343631244192	0.00122100140790078	-0.403874075129173	0.00202320791137848	0.064282443791657	0.637866844320441	0.196480286430506	0.146682137247721	0.14647404107163	0.281385538796135	-0.285794936426938	0.0327437134103854	0.465017546491111	0.000305146627215539	0.467362947814614	0.000281735280462098	0.36821064262601	0.00523640239504876	0.170335431600663	0.209435171966021	0.255575485169511	0.0572861253555609	-0.176128901852919	0.194122926732765	-0.409342567442252	0.00173235418958656	-0.358063319287943
uc002rzi.3	uc002rzi.3	EFEMP1	chr2	black	0.319116794020527	0.0165192626003257	-0.506870823060738	6.7092401714429e-05	0.13980562775314	0.304104737836626	0.376237788858256	0.00426554914668493	-0.0432131157181484	0.751826774548752	-0.450655572177178	0.000491423890202147	-0.465753167202503	0.000297620026991769	0.221412962399322	0.101013975674595	-0.116165824473212	0.393886420326746	0.602693829847209	8.87742777809527e-07	-0.529473782935327	2.71773414259493e-05	0.115963626556406	0.394715810961341	0.513247958265511	5.23291051040436e-05	-0.471006346903087	0.000248594749943042	-0.583310007308839	2.38294732755908e-06	0.277144331567779	0.0386513658977515	-0.0352852540212839	0.796271440500047	0.870802348129637	2.75424285743738e-18	0.217297090944989	0.107678836222941	-0.0132281150323276	0.92291566229439	-0.571702016329474	4.17776143872789e-06	-0.239417338291281	0.0755399680883163	-0.0374310848468066
uc003mkl.3	uc003mkl.3	CANX	chr5	black	0.319061510554438	0.0165390412283516	-0.486310642619311	0.000144690015664595	0.0505805799655622	0.711225686264055	0.273849611466398	0.0411213255405631	-0.111971375648008	0.411300813925647	-0.611603627540496	5.51453880688279e-07	-0.242388782636897	0.0718753823801258	0.48918025934152	0.000130352475089754	-0.343180720189407	0.00961530677969246	0.473393004393292	0.000228854428058332	-0.425927215643416	0.00106466189819631	0.335345584855464	0.0115198361949253	0.485516586874973	0.000148904650248017	-0.654939829137703	4.3452962340583e-08	-0.505301892454131	7.12688197948981e-05	0.0141490883734048	0.917566858125208	-0.315637710875016	0.0178039969501128	0.526659724443539	3.05211728339764e-05	0.274339993280555	0.0407456746345758	-0.207909113455513	0.124142970367903	-0.576257851570746	3.36016135678349e-06	-0.00196074155934307	0.988557199726597	0.133497892403231
uc010xqt.2	uc010xqt.2	GATAD2A	chr19	black	0.318924559084011	0.0165881250851479	-0.3527536517552	0.00766358993623107	-0.0659401173077123	0.62920419191401	0.350804614576568	0.00803029648256888	0.218190705055871	0.106203790144459	-0.210796492295917	0.118887999261353	-0.543993236115236	1.46867985715445e-05	0.0288668884550077	0.832737631495272	0.0626976440037988	0.646193880549514	0.357445661118367	0.00684003509684534	-0.416109411835074	0.00142448922784687	0.00117578370570123	0.993138032329692	0.302101563812228	0.0236424878473079	-0.138662022888898	0.308116655996358	-0.222367227708412	0.0995153357769132	0.265933652276061	0.0475900674115643	0.078327573899688	0.566094766003521	0.434927851213214	0.000808947534092405	0.322194834374606	0.0154494319983363	0.360354649289137	0.00636919815016364	-0.408241049085417	0.0017877401040148	-0.263386948115065	0.0498398080711009	-0.04888163525696
uc002imf.3	uc002imf.3	SCRN2	chr17	black	0.318460407614342	0.0167554041921768	-0.414285596672533	0.00150222589498719	-0.0891253331713447	0.513619580012075	0.488355551657695	0.000134333653545155	0.214732114947622	0.112000340960897	-0.23325312247802	0.0836140363931887	-0.675290523949166	1.13820379663884e-08	-0.0322072123041857	0.813710624489542	0.0208341719636904	0.878864576907283	0.438091994444923	0.000733163909297481	-0.516955009219877	4.51864084525511e-05	-0.0117115453893618	0.931730832313273	0.292411699559225	0.0287499569158267	-0.0671036110647584	0.623153413582487	-0.258480601483678	0.0544182278601607	0.374415587285445	0.00447079689946933	0.283324118155466	0.034348841680983	0.495286635443637	0.00010407243304467	0.483582432427748	0.000159644699470877	0.509483967653292	6.06326515477894e-05	-0.455402004145464	0.000420789333658371	-0.373543165492438	0.00457210614957622	-0.236968564689946
uc010xqv.3	uc010xqv.3	GATAD2A	chr19	black	0.318266094701638	0.0168258602745887	-0.351777795615575	0.00784532986688505	-0.0851783162414766	0.53251227127854	0.36082209321141	0.00629624452207158	0.222332488773924	0.099569587965297	-0.197325111621551	0.144918552523238	-0.532638777336881	2.38226474267858e-05	0.00978448539201823	0.942943622860996	0.0400522859280117	0.769459942334812	0.360780665646963	0.00630268044248764	-0.426163312632256	0.00105711962354888	0.0213860814757607	0.87568066585984	0.267915826372149	0.0458970422863155	-0.0883731599099169	0.517193575220763	-0.195337656246537	0.149092710043996	0.278645134169745	0.0375675818927133	0.123177752334716	0.36576286151583	0.40850977146437	0.00177408446877825	0.318475483072045	0.0167499485061508	0.419375444433818	0.00129423620286813	-0.405141080567294	0.00195219631926181	-0.286357850157793	0.0323868922197842	-0.0896314280376359
uc021vkg.1	uc021vkg.1	RNF103	chr2	black	0.317856704484494	0.0169751288915747	-0.577160161862304	3.21705307122186e-06	0.0451949179527096	0.740834236413106	0.492235749663481	0.000116525584242986	0.0648217466799463	0.635043208847655	-0.365970672730118	0.00553980200258932	-0.261289688099307	0.0517569242233933	0.180202120289519	0.183846744182019	-0.277328824177024	0.0385167610024018	0.700391862455509	1.87257438016523e-09	-0.617164185805686	4.06635067913637e-07	0.37097110149783	0.00488263965446653	0.511589415704012	5.58496371458192e-05	-0.249403396056022	0.0637848360110995	-0.59877546130726	1.08955725590301e-06	0.423168685479322	0.00115643871749249	0.10603065859036	0.43670994830108	0.662909656126528	2.60303976394624e-08	0.0525694414372755	0.70039509625645	0.0870447332132597	0.52353609798393	-0.515934974788613	4.70564464234101e-05	-0.387206848134654	0.00319648073364778	-0.172960115979999
uc010ypc.2	uc010ypc.2	EFEMP1	chr2	black	0.317739334523021	0.0170181311186704	-0.505526020057094	7.06579263282585e-05	0.141638439091693	0.297745641772388	0.37569778135492	0.00432549038650398	-0.0445055243428907	0.744652419623857	-0.447121114482609	0.000550819948257554	-0.460561488775707	0.000354561953764451	0.216822104864039	0.108469263554982	-0.117931800221155	0.386686291590064	0.60300822542093	8.73167442230845e-07	-0.528970982298455	2.77487886364036e-05	0.116303747808513	0.393321264732892	0.516978977146954	4.51433028869816e-05	-0.469366930335746	0.000263040443921708	-0.586455799270559	2.03893581053711e-06	0.278850429415333	0.0374213039314822	-0.0372347924407783	0.785276345927495	0.870504174122287	2.91948403571779e-18	0.214598015251219	0.112229877675936	-0.00968986505877837	0.943494481616553	-0.569405332414668	4.65683412305284e-06	-0.242261836944722	0.0720289909266535	-0.0342726319640783
uc002myq.3	uc002myq.3	PKN1	chr19	black	0.317735732469023	0.0170194523137709	-0.512492382888392	5.3906798120386e-05	0.159400382987888	0.24061123248937	0.482088754251168	0.000168418438408036	0.0326879714929104	0.810980646280619	-0.351487992241423	0.00790001928340311	-0.499396314587716	8.92232795422056e-05	0.14509520975542	0.285988819502564	-0.012371816728359	0.927891894829485	0.617005408804267	4.10221277436725e-07	-0.56708184488143	5.19312247845269e-06	0.0992161677019456	0.466908752282986	0.664856351768517	2.29142784671887e-08	-0.462574499869108	0.000331402382092835	-0.685300242997276	5.6620278279184e-09	0.392971847501846	0.00273595698411542	-0.0499640679757823	0.71459463224717	0.775476579860252	2.26323551442025e-12	0.395001295473328	0.00258845301747232	0.00728497083621323	0.957503366023391	-0.54738338005552	1.26683050675156e-05	-0.338442983544846	0.0107312406277115	-0.00148291943448193
uc011khh.2	uc011khh.2	SRI	chr7	black	0.317616004437923	0.0170634170788042	-0.43728240288312	0.000751918278724436	0.115820846578468	0.395302094507356	0.363472936609077	0.0058961942387942	0.0218526339241371	0.872990693667753	-0.418014348316103	0.00134716076591847	-0.608532246667327	6.50886028383611e-07	0.211357424994455	0.117887069665466	0.0848057507008023	0.534313073737925	0.506460802425771	6.81615733167141e-05	-0.468048272186272	0.000275210109582112	-0.0380255477082334	0.780828319822538	0.373920905204858	0.00452799605515474	-0.431581839907356	0.000896704742605188	-0.41807078640215	0.00134492826620609	0.229202624118191	0.0892790688576425	0.0303151431344741	0.82447577093462	0.872201321698377	2.09141081267107e-18	0.157111953219306	0.247517829745214	0.0114475059132852	0.933266442848085	-0.535767100924057	2.08866824168419e-05	-0.182724054145419	0.177683866285615	-0.0518440720901288
uc010syi.2	uc010syi.2	ALDH2	chr12	black	0.317478719676578	0.0171139479081218	-0.425819405738513	0.00106812201544579	0.16457527031501	0.22548308089511	0.337930907885995	0.0108583030594495	-0.0352760238893131	0.796323592455792	-0.424852397304732	0.00109961262234633	-0.655284474285336	4.25140088351294e-08	0.195330555614979	0.149107781352124	0.11324651695491	0.405960317474156	0.53102977243403	2.54770596790248e-05	-0.516205405666194	4.65538399289651e-05	-0.0607710807630451	0.656374885932476	0.352009912045738	0.00780176466397544	-0.443726115774833	0.000613914144568512	-0.398249227780444	0.00236705486348706	0.221581875898896	0.100747437936706	0.0262524598247038	0.847697141144048	0.913928432842397	8.40445570286316e-23	0.289190038632091	0.030640377380462	0.0553728951346864	0.685228987343319	-0.647897417884484	6.74935301748777e-08	-0.189572977528029	0.161703930056288	-0.0864065497876458
uc003lju.2	uc003lju.2	PCDHGA5	chr5	black	-0.316837886732479	0.0173515123372157	0.133089198858757	0.328151361601721	0.764227414499624	7.23500102304341e-12	-0.130128746299939	0.339120891068369	-0.62141975887271	3.20780508365463e-07	0.0686491038125807	0.615154176998869	-0.146471069794413	0.281395405670209	-0.150553942744765	0.268052254524912	0.355190064374525	0.00722576089566716	0.307172093008643	0.0212900197346987	-0.290341302016223	0.029953260977451	-0.24927906440075	0.0639215845529066	0.251478969560364	0.0615364631846109	-0.272520626112899	0.0421537339980931	-0.275624565996745	0.0397750253423485	0.068939591159258	0.613655572127966	-0.204288816162768	0.130978442127439	0.760410026215168	1.05784377795402e-11	0.229085305904708	0.0894475179510485	-0.0123680371638625	0.927913865346066	-0.605961275801441	7.46773565024694e-07	-0.151126641811162	0.266215004184279	0.0681736088509445
uc002hzl.1	uc002hzl.1	STAT3	chr17	black	0.31675488822763	0.0173824854624393	-0.406551676121185	0.00187575981860713	0.186053971251736	0.16977741794025	0.23982748360721	0.0750255082866906	-0.231397596220275	0.0861730168206886	-0.565215777509125	5.66483988723581e-06	-0.385294572112544	0.00336372868914639	0.461126715462269	0.000347914919997186	-0.092285449977353	0.498741804593962	0.425148527279831	0.00108988168149362	-0.416277050090868	0.0014175280533398	0.143371417193179	0.291812944350792	0.36469602305491	0.00571924350826056	-0.707142306385475	1.11632682352107e-09	-0.445164233160562	0.000586430403803268	0.0020445429978704	0.988068172977971	-0.238153442294477	0.0771429326878884	0.594874188155522	1.33247164439485e-06	0.594122928448785	1.38470741774409e-06	-0.220731040227442	0.102095572132703	-0.634987322553884	1.47008945288459e-07	0.0235631870263654	0.863140692644463	0.0144788289791912
uc001xfq.2	uc001xfq.2	HIF1A	chr14	black	0.316452257863946	0.0174958195190308	-0.252665044280346	0.0602805537865695	0.0816870849068255	0.549503364143618	0.116814392479037	0.391233003231216	-0.0514511605939163	0.706477709095364	-0.509348291314297	6.09534331733893e-05	-0.609022537740802	6.33961834346746e-07	0.451593128691293	0.000476674313432685	0.249694854345597	0.0634651904180032	0.187938025179619	0.165419159669271	-0.190959947417399	0.158600517286419	-0.210102980045926	0.12013443908073	0.0550538971780731	0.686948632522141	-0.574015086176046	3.74196199295171e-06	-0.0542016931227217	0.691550377556058	-0.148754372018675	0.273880378571892	-0.122864531130188	0.366992510127624	0.665269998642757	2.2299099714708e-08	0.244566001412671	0.0692812410979947	-0.23507420117112	0.081161088870302	-0.501185052762696	8.33894927596945e-05	0.209054477792575	0.122037746607238	0.0977982549903816
uc011dxs.1	uc011dxs.1	PHF3	chr6	black	0.316405811246175	0.0175132692245866	-0.540395519529688	1.7151823782802e-05	0.152653129940963	0.261359172066903	0.405095312410451	0.00195472225320459	-0.104221063056296	0.444620791240571	-0.490859233017576	0.000122579236805539	-0.410760298545586	0.00166332739120696	0.308792960501006	0.0205811285170585	-0.21178240166102	0.117133028344284	0.640071304741913	1.08664496329471e-07	-0.601991000509824	9.21152736518948e-07	0.27439615418232	0.040702834244966	0.680519630892322	7.93011607050098e-09	-0.598885388784494	1.08335394745737e-06	-0.658423740004473	3.47979278011024e-08	0.266814722964831	0.0468313284487119	-0.201848871444677	0.13574282413311	0.713251978334043	6.90197193064725e-10	0.368129740822484	0.00524710108996919	0.0182706559870512	0.893677433004789	-0.693142561424257	3.21289161879275e-09	-0.241544607182356	0.0729017780716116	0.0818677174525032
uc001wio.4	uc001wio.4	ACIN1	chr14	black	0.316151054131527	0.0176092438071977	-0.601451553795444	9.47589729301425e-07	0.068234405154063	0.617296285467288	0.537661794590933	1.92751209043014e-05	-0.0673265204362494	0.621996968647595	-0.45975078809392	0.000364297287444039	-0.279285638867468	0.0371127639149924	0.221251012874487	0.101270036929431	-0.477480299074803	0.000198338970752811	0.732793730537855	1.35931383818589e-10	-0.701455729618835	1.72761461801062e-09	0.482763485145971	0.000164401958561067	0.667541162838765	1.91895206229775e-08	-0.397415961673341	0.00242218629320982	-0.69280355106356	3.29377117131557e-09	0.394273365461332	0.00264052701123948	-0.0112386655729165	0.934481195467076	0.594954078737267	1.32702640976563e-06	0.278460475029753	0.0376995597396754	0.235157086384339	0.0810508100951666	-0.639233056656857	1.1426015207937e-07	-0.41104560758268	0.00164973717089289	-0.083639863644189
uc003lkp.2	uc003lkp.2	PCDHGA11	chr5	black	-0.315903445909077	0.0177029541452174	0.129919052005838	0.339906455412049	0.754540662361798	1.87164544075486e-11	-0.127569161562035	0.348787111592593	-0.62284880978528	2.95989077596135e-07	0.057341881806695	0.674649977927683	-0.159838245969898	0.239304929885409	-0.141710135558958	0.297498653061236	0.349065913284305	0.00837021833593814	0.310734514723391	0.0197584087342806	-0.302336490987067	0.0235288450103638	-0.241811164429181	0.0725764313520801	0.21538933782881	0.110880581274852	-0.258030003178699	0.0548552668920603	-0.244992909511176	0.0687814567818175	0.0620549826105972	0.649583016672182	-0.180618547215125	0.182818652729888	0.757173716996751	1.45184204178012e-11	0.238303937409675	0.0769506628218465	0.0180879921490916	0.894734363939961	-0.625898084464865	2.48971210538486e-07	-0.150610803274226	0.26786946514643	0.0388204763351261
uc010ono.2	uc010ono.2	SCP2	chr1	black	0.315582392256004	0.0178250928821943	-0.431255509890734	0.00090570646813696	0.0876928886034596	0.520436667006286	0.428510617049239	0.000984704775939074	-0.0114960664660117	0.932984004312022	-0.366555177665717	0.00545918150389111	-0.665320356213266	2.22252796502651e-08	0.120093504436221	0.377979807254213	0.0556417514979996	0.683780873565925	0.514931814786727	4.89648374299734e-05	-0.539090641017747	1.81367506816003e-05	0.0130991605795463	0.923664876421633	0.397578893177483	0.00241131728944075	-0.367713769066796	0.00530241395428886	-0.431612301266846	0.000895868599622649	0.30225344539275	0.023568964437059	0.0979347251549865	0.472710593524881	0.744634481108453	4.73326407327182e-11	0.450075755934799	0.000500751211952566	0.194739658253517	0.150365943213602	-0.592516324298775	1.50290061842022e-06	-0.284097626152115	0.0338394658259297	-0.133590286166848
uc002hzm.1	uc002hzm.1	STAT3	chr17	black	0.315421323061	0.0178866383777149	-0.40510281162017	0.00195430817395326	0.187241387599623	0.167021008826109	0.238265437481116	0.0769998134718918	-0.232435715775702	0.0847338626560984	-0.564501683646942	5.85566619142225e-06	-0.383831818551906	0.00349684098505331	0.461209804024888	0.000346947408398559	-0.0914134560872498	0.502824766366341	0.423695923860368	0.00113836690038586	-0.41449596158772	0.0014930697933194	0.142283932318617	0.295526764229896	0.364909930983075	0.00568877912152806	-0.708094116895887	1.03659543408528e-09	-0.445261015250504	0.000584621407045322	0.000806631514140492	0.995292404163709	-0.240025401843194	0.0747782490558786	0.594223088270495	1.37763437556602e-06	0.593365523329436	1.43930192851197e-06	-0.223160237508432	0.0982831058325861	-0.633712087730223	1.58450474795301e-07	0.0250189658463321	0.854773973068184	0.0162347959806551
uc001xfs.2	uc001xfs.2	HIF1A	chr14	black	0.315275110459695	0.0179426636431345	-0.253202951583225	0.0597178226994774	0.0849759321865318	0.533490127826803	0.11939850257413	0.380766107847672	-0.0525360769406897	0.70057630646239	-0.506277220419265	6.86453397573882e-05	-0.609579588663682	6.15233364557393e-07	0.447404709844052	0.000545824854327259	0.251033705231659	0.0620133447125298	0.190682745653223	0.159217238988778	-0.193269877934786	0.153529551875834	-0.210935995166379	0.118638467268933	0.0624955679902499	0.647258782849531	-0.574854175897779	3.59462156146407e-06	-0.0612527743229151	0.653823442279889	-0.14375534966519	0.290509106890327	-0.123497386966818	0.364510614814882	0.667994792741504	1.86195572422424e-08	0.248959358308856	0.0642743000030124	-0.233201969403962	0.0836837714054341	-0.501681388783313	8.18339913000682e-05	0.204111483901945	0.131320405820527	0.0993837174437055
uc002hzn.1	uc002hzn.1	STAT3	chr17	black	0.315231610445602	0.0179593606417806	-0.404730041592717	0.00197498617556284	0.187342285514757	0.166788305101042	0.237480118199911	0.0780078228654609	-0.232465583403425	0.0846927382939665	-0.564703606790236	5.80110927719173e-06	-0.38334412393062	0.00354224574147266	0.461882474569864	0.000339204176192399	-0.0911222098660138	0.50419229151045	0.422883566556206	0.00116631851323005	-0.413417809970071	0.00154052979001471	0.141909694837974	0.296811887945346	0.365157893991992	0.00565364273884948	-0.709170466656145	9.52933323192444e-10	-0.445390368192679	0.000582211495686306	-8.0300822439999e-05	0.999531352394128	-0.241344021619742	0.0731473669485036	0.594048263892344	1.39000209800058e-06	0.592664477344817	1.49161937479967e-06	-0.225080017518506	0.0953490691281544	-0.632976508670645	1.654251532599e-07	0.0261577861264623	0.848239890139145	0.0176094522289725
uc003fvy.3	uc003fvy.3	SDHAP1	chr3	black	0.314985991499798	0.0180538871448686	-0.525094631119142	3.25413793803791e-05	-0.0898264082512973	0.510299667450001	0.485130884787682	0.000150992108751541	0.115940151367557	0.394812169721818	-0.4241967344933	0.00112143625053563	-0.341064002361752	0.0101008014230714	0.294436290270756	0.0276126593951192	-0.240309469142977	0.0744244947678323	0.515465365153468	4.79411265783474e-05	-0.509548012294406	6.04817699840895e-05	0.328696005431256	0.0133831504073654	0.309232876288949	0.020392217529081	-0.270274067104434	0.043947363749184	-0.409995441451489	0.0017002552000879	0.266791616791451	0.0468510993826806	0.15315076157438	0.259789127700441	0.387293014488378	0.00318912113198725	0.273586610927493	0.041323965592354	0.0408362232059652	0.765075423831384	-0.441568625525031	0.000657333413798499	-0.23417542321358	0.0823645283589615	-0.231349090339795
[truncated: 39,199 more rows]
[truncated: 5 more columns]
