# Supplementary material for: Transcriptomic profiling of the human brain reveals that altered synaptic gene expression is associated with chronological aging
Source: Sci Rep. 2017 Dec 4;7:16890. doi: 10.1038/s41598-017-17322-0 (PMC5715102; doi:10.1038/s41598-017-17322-0)
Supplement: Supplementary file 5 — Supplementary file 4 [file 41598_2017_17322_MOESM5_ESM.xlsx]

## Sheet: black
significant	p.value	term.size	query.size	overlap.size	recall	precision	term.id	domain	subgraph.number	term.name	relative.depth	intersection
TRUE	7.34e-19	348	668	54	0.081	0.155	GO:0044282	BP	347	small molecule catabolic process	5	ACADVL,ENO1,ACACB,PGM1,BCKDHB,HADHA,MT3,CRAT,PRODH,FAH,DECR1,AKT2,GCDH,ALDOC,CPT1A,ALDH2,GPD2,SCP2,ACADM,HMGCL,ABCD3,ALDH6A1,ECHDC2,ACADS,PFKFB2,APOE,MCCC2,GLUL,NPL,HADHB,PFKL,ALDH1L1,GLUD1,DDAH1,AHCYL2,ALDH4A1,CBS,ACOX1,ASRGL1,LRP5,BDH2,ALDH1A1,GPT2,ACAA2,GPT,AHCYL1,PFKFB3,ETFDH,PDDC1,GLUD2,ADH5,HIBCH,DDAH2,BCKDHA
TRUE	1.38e-15	232	668	40	0.06	0.172	GO:0016054	BP	347	organic acid catabolic process	5	ACADVL,ACACB,BCKDHB,HADHA,CRAT,PRODH,FAH,DECR1,AKT2,GCDH,CPT1A,SCP2,ACADM,HMGCL,ABCD3,ALDH6A1,ECHDC2,ACADS,MCCC2,GLUL,NPL,HADHB,ALDH1L1,GLUD1,DDAH1,AHCYL2,ALDH4A1,CBS,ACOX1,ASRGL1,BDH2,GPT2,ACAA2,GPT,AHCYL1,ETFDH,GLUD2,HIBCH,DDAH2,BCKDHA
TRUE	1.38e-15	232	668	40	0.06	0.172	GO:0046395	BP	347	carboxylic acid catabolic process	6	ACADVL,ACACB,BCKDHB,HADHA,CRAT,PRODH,FAH,DECR1,AKT2,GCDH,CPT1A,SCP2,ACADM,HMGCL,ABCD3,ALDH6A1,ECHDC2,ACADS,MCCC2,GLUL,NPL,HADHB,ALDH1L1,GLUD1,DDAH1,AHCYL2,ALDH4A1,CBS,ACOX1,ASRGL1,BDH2,GPT2,ACAA2,GPT,AHCYL1,ETFDH,GLUD2,HIBCH,DDAH2,BCKDHA
TRUE	2.42e-14	1995	668	140	0.21	0.07	GO:0009056	BP	347	catabolic process	3	FYN,UBR2,HSD17B6,RPL18,HYAL2,PYGM,ACADVL,MGLL,ENO1,UNG,ACACB,NT5C2,GPC4,ARAF,OPHN1,PGM1,COL5A3,BCKDHB,HADHA,HSD17B14,MT3,SMOX,EZR,COMT,CRAT,PRTFDC1,PRODH,TIMP3,ABHD4,HIF1A,CST3,CTSH,FAH,DECR1,UBR5,SGTA,AKT2,GCDH,RPL18A,PON2,SMURF2,ALDOC,WFS1,CPT1A,ALDH2,USP4,NCBP2,GPD2,SCP2,FBXO2,ACADM,ECE1,HMGCL,ABCD3,PRDX6,PPP1R8,FBXL5,ALDH6A1,CLU,EPHX2,SPOP,ECHDC2,ACADS,PFKFB2,SDC4,SOX9,HNRNPR,PLD2,SAT1,APOE,N…
TRUE	3.71e-14	1882	668	134	0.201	0.071	GO:1901575	BP	347	organic substance catabolic process	4	FYN,UBR2,RPL18,HYAL2,PYGM,ACADVL,MGLL,ENO1,UNG,ACACB,NT5C2,GPC4,ARAF,OPHN1,PGM1,BCKDHB,HADHA,HSD17B14,MT3,SMOX,EZR,COMT,CRAT,PRTFDC1,PRODH,TIMP3,ABHD4,HIF1A,CST3,CTSH,FAH,DECR1,UBR5,SGTA,AKT2,GCDH,RPL18A,SMURF2,ALDOC,WFS1,CPT1A,ALDH2,USP4,NCBP2,GPD2,SCP2,FBXO2,ACADM,ECE1,HMGCL,ABCD3,PRDX6,PPP1R8,FBXL5,ALDH6A1,CLU,EPHX2,SPOP,ECHDC2,ACADS,PFKFB2,SDC4,SOX9,HNRNPR,PLD2,SAT1,APOE,NCAN,MCCC2,AGO4,PNPLA…
TRUE	1.07e-13	874	668	80	0.12	0.092	GO:0044712	BP	347	single-organism catabolic process	4	PYGM,ACADVL,MGLL,ENO1,UNG,ACACB,NT5C2,PGM1,COL5A3,BCKDHB,HADHA,HSD17B14,MT3,CRAT,PRTFDC1,PRODH,ABHD4,HIF1A,CST3,FAH,DECR1,SGTA,AKT2,GCDH,ALDOC,WFS1,CPT1A,ALDH2,GPD2,SCP2,FBXO2,ACADM,HMGCL,ABCD3,PRDX6,ALDH6A1,ECHDC2,ACADS,PFKFB2,PLD2,APOE,NCAN,MCCC2,PNPLA8,GLUL,NPL,HADHB,PFKL,UBXN4,ALDH1L1,ERLIN2,GLUD1,PLCB3,DDAH1,AHCYL2,ALDH4A1,CBS,ACOX1,ASRGL1,LRP5,BDH2,FABP7,ALDH1A1,GPT2,ACAA2,GPT,STAT3,AHCYL1,…
TRUE	1.82e-11	999	668	82	0.123	0.082	GO:0055114	BP	347	oxidation-reduction process	4	MGST1,HSD17B6,AIFM2,RETSAT,PYGM,ACADVL,ENO1,ACACB,PGM1,BCKDHB,HADHA,HSD17B14,MT3,COQ9,SMOX,HEPH,CRAT,SORBS1,PRODH,CYB5R3,HIF1A,NFATC4,DECR1,AKT2,GCDH,ALDOC,CPT1A,ALDH2,GPD2,SCP2,ACADM,ABCD3,PRDX6,HSDL2,ALDH6A1,PPP1R3C,KDM3B,ECHDC2,FAM213A,ACO1,ACADS,PFKFB2,GFPT2,IL6ST,FADS2,HADHB,SUOX,PTGR2,PFKL,ALDH9A1,ALDH1L1,SCD5,ADHFE1,GLUD1,PLOD2,ACSS1,ALDH4A1,CBS,ACOX1,BDH2,ALDH1A1,LDHD,ACAA2,PFKFB3,NDUFA3,…
TRUE	7.22e-11	72	668	19	0.028	0.264	GO:0006635	BP	347	fatty acid beta-oxidation	7	ACADVL,ACACB,HADHA,CRAT,DECR1,AKT2,GCDH,CPT1A,SCP2,ACADM,ABCD3,ECHDC2,ACADS,HADHB,ACOX1,BDH2,ACAA2,ETFDH,HIBCH
TRUE	9.52e-11	1604	668	111	0.166	0.069	GO:0044248	BP	347	cellular catabolic process	4	UBR2,RPL18,PYGM,ACADVL,MGLL,UNG,ACACB,NT5C2,ARAF,OPHN1,PGM1,BCKDHB,HADHA,MT3,EZR,COMT,CRAT,PRTFDC1,PRODH,TIMP3,HIF1A,CST3,CTSH,FAH,DECR1,UBR5,SGTA,AKT2,GCDH,RPL18A,PON2,SMURF2,WFS1,CPT1A,USP4,NCBP2,GPD2,SCP2,FBXO2,ACADM,ECE1,HMGCL,ABCD3,PRDX6,PPP1R8,FBXL5,ALDH6A1,CLU,EPHX2,SPOP,ECHDC2,ACADS,HNRNPR,APOE,NCAN,MCCC2,AGO4,PNPLA8,GLUL,NPL,HADHB,USP8,HNRNPD,PML,TOB1,EPHX1,UBXN4,ALDH1L1,GNA12,MSN,ERLIN2…
TRUE	2.5e-10	4155	668	222	0.332	0.053	GO:0044710	BP	347	single-organism metabolic process	3	MGST1,FYN,PIK3C2A,ATP1A2,HSD17B6,SH3YL1,AIFM2,RETSAT,HYAL2,FGFR3,PYGM,ACADVL,MGLL,ENO1,UNG,ACACB,TRAF4,NT5C2,GPC4,FBLN1,ARAF,ADCYAP1R1,SLC1A3,LRRC16A,PGM1,COL5A3,C1QTNF3,BCKDHB,HADHA,CPNE3,HSD17B14,MT3,COQ9,SMOX,HEPH,GNPTG,EZR,COMT,CRAT,SORBS1,PRTFDC1,SEC14L2,PRODH,TRIOBP,TIMP3,CYB5R3,ABHD4,HIF1A,PABPN1,NFATC4,PLTP,BMP7,CST3,RBL2,ACSBG1,CTSH,FAH,DECR1,ASAH1,SGTA,AKT2,GCDH,SLC9A3R1,ALDOC,WFS1,CPT1…
TRUE	7.88e-10	961	668	76	0.114	0.079	GO:0019752	BP	347	carboxylic acid metabolic process	6	ACADVL,MGLL,ENO1,ACACB,SLC1A3,PGM1,BCKDHB,HADHA,COMT,CRAT,PRODH,CYB5R3,HIF1A,ACSBG1,FAH,DECR1,AKT2,GCDH,ALDOC,CPT1A,DARS,SCP2,ACADM,HMGCL,ABCD3,ALDH6A1,EPHX2,ECHDC2,ACO1,ACADS,PFKFB2,GLO1,NCAN,GFPT2,CKMT2,MCCC2,FADS2,PSAT1,PNPLA8,GLUL,NPL,HADHB,PTGR2,PFKL,ALDH1L1,SCD5,ERLIN2,ADHFE1,GLUD1,DDAH1,ACSS1,AASDH,AHCYL2,ALDH4A1,CBS,ACOX1,ASRGL1,BDH2,GPT2,ACSF2,ACAA2,GPT,STAT3,AHCYL1,PFKFB3,ETFDH,GATM,SUC…
TRUE	4.95e-09	157	668	25	0.037	0.159	GO:0007156	BP	347	homophilic cell adhesion via plasma membrane adhesion molecules	6	PCDHGA2,FAT1,CDH20,CADM1,PLXNB2,PCDHGA1,PCDHGC3,PCDHGC4,PCDHGA12,PCDHGB6,PCDHGA5,PCDHGA7,PCDHGA6,PCDHGA8,PCDHGA10,PCDHGA11,PCDHGB2,PCDHGB4,PCDHGB7,PCDHGB1,PCDHGA3,PCDHGA9,PCDHGB3,PCDHGA4,PCDHGB5
TRUE	7.54e-09	1087	668	80	0.12	0.074	GO:0006082	BP	347	organic acid metabolic process	4	ACADVL,MGLL,ENO1,ACACB,SLC1A3,LRRC16A,PGM1,BCKDHB,HADHA,COMT,CRAT,PRODH,CYB5R3,HIF1A,ACSBG1,FAH,DECR1,AKT2,GCDH,ALDOC,CPT1A,DARS,SCP2,ACADM,HMGCL,ABCD3,ALDH6A1,EPHX2,ECHDC2,B4GALT4,ACO1,ACADS,PFKFB2,GLO1,NCAN,GFPT2,CKMT2,MCCC2,FADS2,PSAT1,PNPLA8,GLUL,NPL,HADHB,SUOX,PTGR2,PFKL,ALDH1L1,SCD5,CHST7,ERLIN2,ADHFE1,GLUD1,DDAH1,ACSS1,AASDH,AHCYL2,ALDH4A1,CBS,ACOX1,ASRGL1,BDH2,GPT2,ACSF2,ACAA2,GPT,STAT3,A…
TRUE	8.45e-09	1070	668	79	0.118	0.074	GO:0043436	BP	347	oxoacid metabolic process	5	ACADVL,MGLL,ENO1,ACACB,SLC1A3,PGM1,BCKDHB,HADHA,COMT,CRAT,PRODH,CYB5R3,HIF1A,ACSBG1,FAH,DECR1,AKT2,GCDH,ALDOC,CPT1A,DARS,SCP2,ACADM,HMGCL,ABCD3,ALDH6A1,EPHX2,ECHDC2,B4GALT4,ACO1,ACADS,PFKFB2,GLO1,NCAN,GFPT2,CKMT2,MCCC2,FADS2,PSAT1,PNPLA8,GLUL,NPL,HADHB,SUOX,PTGR2,PFKL,ALDH1L1,SCD5,CHST7,ERLIN2,ADHFE1,GLUD1,DDAH1,ACSS1,AASDH,AHCYL2,ALDH4A1,CBS,ACOX1,ASRGL1,BDH2,GPT2,ACSF2,ACAA2,GPT,STAT3,AHCYL1,PF…
TRUE	9.79e-09	115	668	21	0.031	0.183	GO:0009063	BP	347	cellular amino acid catabolic process	3	BCKDHB,PRODH,FAH,GCDH,HMGCL,ALDH6A1,MCCC2,GLUL,GLUD1,DDAH1,AHCYL2,ALDH4A1,CBS,ASRGL1,GPT2,GPT,AHCYL1,GLUD2,HIBCH,DDAH2,BCKDHA
TRUE	1.28e-08	95	668	19	0.028	0.2	GO:0009062	BP	347	fatty acid catabolic process	6	ACADVL,ACACB,HADHA,CRAT,DECR1,AKT2,GCDH,CPT1A,SCP2,ACADM,ABCD3,ECHDC2,ACADS,HADHB,ACOX1,BDH2,ACAA2,ETFDH,HIBCH
TRUE	2.23e-08	98	668	19	0.028	0.194	GO:0019395	BP	347	fatty acid oxidation	6	ACADVL,ACACB,HADHA,CRAT,DECR1,AKT2,GCDH,CPT1A,SCP2,ACADM,ABCD3,ECHDC2,ACADS,HADHB,ACOX1,BDH2,ACAA2,ETFDH,HIBCH
TRUE	3.18e-08	100	668	19	0.028	0.19	GO:0034440	BP	347	lipid oxidation	6	ACADVL,ACACB,HADHA,CRAT,DECR1,AKT2,GCDH,CPT1A,SCP2,ACADM,ABCD3,ECHDC2,ACADS,HADHB,ACOX1,BDH2,ACAA2,ETFDH,HIBCH
TRUE	3.18e-08	100	668	19	0.028	0.19	GO:1901606	BP	347	alpha-amino acid catabolic process	4	PRODH,FAH,GCDH,HMGCL,ALDH6A1,MCCC2,GLUL,GLUD1,DDAH1,AHCYL2,ALDH4A1,CBS,ASRGL1,GPT2,GPT,AHCYL1,GLUD2,HIBCH,DDAH2
TRUE	8.26e-08	117	668	20	0.03	0.171	GO:0072329	BP	347	monocarboxylic acid catabolic process	7	ACADVL,ACACB,HADHA,CRAT,DECR1,AKT2,GCDH,CPT1A,SCP2,ACADM,ABCD3,ECHDC2,ACADS,HADHB,ACOX1,ASRGL1,BDH2,ACAA2,ETFDH,HIBCH
TRUE	2.07e-07	367	668	37	0.055	0.101	GO:1901565	BP	347	organonitrogen compound catabolic process	2	HYAL2,UNG,NT5C2,GPC4,BCKDHB,SMOX,COMT,PRTFDC1,PRODH,CTSH,FAH,GCDH,ECE1,HMGCL,ALDH6A1,SDC4,SAT1,NCAN,MCCC2,PNPLA8,GLUL,ALDH1L1,GLUD1,DDAH1,AHCYL2,ALDH4A1,CBS,ASRGL1,GPT2,GPT,AHCYL1,SDC2,GLUD2,MAOA,HIBCH,DDAH2,BCKDHA
TRUE	3.11e-07	579	668	49	0.073	0.085	GO:0032787	BP	347	monocarboxylic acid metabolic process	7	ACADVL,MGLL,ENO1,ACACB,SLC1A3,PGM1,BCKDHB,HADHA,CRAT,HIF1A,ACSBG1,DECR1,AKT2,GCDH,ALDOC,CPT1A,SCP2,ACADM,ABCD3,EPHX2,ECHDC2,ACADS,PFKFB2,GLO1,NCAN,MCCC2,FADS2,PNPLA8,HADHB,PTGR2,PFKL,SCD5,ERLIN2,ACSS1,AASDH,ACOX1,ASRGL1,BDH2,ACSF2,ACAA2,STAT3,PFKFB3,ETFDH,PDDC1,DHTKD1,INSIG1,HIBCH,GSTM2,BCKDHA
TRUE	6.02e-07	226	668	27	0.04	0.119	GO:0098742	BP	347	cell-cell adhesion via plasma-membrane adhesion molecules	5	PCDHGA2,FAT1,CDH20,FGFRL1,CLDN10,CADM1,PLXNB2,PCDHGA1,PCDHGC3,PCDHGC4,PCDHGA12,PCDHGB6,PCDHGA5,PCDHGA7,PCDHGA6,PCDHGA8,PCDHGA10,PCDHGA11,PCDHGB2,PCDHGB4,PCDHGB7,PCDHGB1,PCDHGA3,PCDHGA9,PCDHGB3,PCDHGA4,PCDHGB5
TRUE	8.08e-07	2055	668	119	0.178	0.058	GO:0044281	BP	347	small molecule metabolic process	4	ATP1A2,RETSAT,ACADVL,MGLL,ENO1,UNG,ACACB,NT5C2,ADCYAP1R1,SLC1A3,LRRC16A,PGM1,C1QTNF3,BCKDHB,HADHA,MT3,COQ9,COMT,CRAT,SORBS1,PRTFDC1,SEC14L2,PRODH,CYB5R3,HIF1A,PLTP,ACSBG1,FAH,DECR1,AKT2,GCDH,ALDOC,WFS1,CPT1A,ALDH2,VEGFA,KAT2B,GNAI2,GPD2,DARS,SCP2,ACADM,HMGCL,ABCD3,PKD2,ALDH6A1,SERP1,EPHX2,ECHDC2,B4GALT4,ACO1,ACADS,ADCK4,PFKFB2,GLO1,APOE,NCAN,GFPT2,CKMT2,MCCC2,RAMP1,FADS2,PSAT1,PNPLA8,GLUL,NPL,HAD…
TRUE	8.65e-07	1679	668	102	0.153	0.061	GO:0007155	BP	347	cell adhesion	3	FYN,GPM6B,PKN2,FERMT2,CLASP1,ENO1,FBLN1,LRRC16A,COL5A3,PCDHGA2,ITGB5,FAT1,SNX5,ITGA6,EZR,SORBS1,TRIOBP,ARHGAP5,PNN,BMP7,MAPRE1,CDH20,PIEZO1,PTN,LFNG,HSPB1,C10ORF54,VEGFA,BCL6,EPB41L5,RAB7L1,CNN3,PRDX6,SORBS3,SDC4,SOX9,FGFRL1,SGCE,ATP1B2,NCAN,PPFIA1,LGALS3,ITGB4,SWAP70,IL6ST,CLDN10,ITGA7,MARCH7,ITGAV,USP8,PML,RHOB,HSPD1,IGSF11,TMEM47,MSN,PLCB3,TWF1,BAG3,MERTK,PPAP2B,IGFBP7,GPR98,MICALL2,INPPL1,AXL…
TRUE	1.03e-06	1685	668	102	0.153	0.061	GO:0022610	BP	347	biological adhesion	2	FYN,GPM6B,PKN2,FERMT2,CLASP1,ENO1,FBLN1,LRRC16A,COL5A3,PCDHGA2,ITGB5,FAT1,SNX5,ITGA6,EZR,SORBS1,TRIOBP,ARHGAP5,PNN,BMP7,MAPRE1,CDH20,PIEZO1,PTN,LFNG,HSPB1,C10ORF54,VEGFA,BCL6,EPB41L5,RAB7L1,CNN3,PRDX6,SORBS3,SDC4,SOX9,FGFRL1,SGCE,ATP1B2,NCAN,PPFIA1,LGALS3,ITGB4,SWAP70,IL6ST,CLDN10,ITGA7,MARCH7,ITGAV,USP8,PML,RHOB,HSPD1,IGSF11,TMEM47,MSN,PLCB3,TWF1,BAG3,MERTK,PPAP2B,IGFBP7,GPR98,MICALL2,INPPL1,AXL…
TRUE	1.13e-06	263	668	29	0.043	0.11	GO:0030258	BP	347	lipid modification	5	FYN,PIK3C2A,FGFR3,ACADVL,ACACB,HADHA,CRAT,DECR1,AKT2,GCDH,CPT1A,SCP2,ACADM,ABCD3,EPHX2,ECHDC2,ACADS,APOE,AGT,HADHB,PPAPDC1B,ACOX1,PPAP2B,BDH2,INPPL1,ACAA2,ETFDH,PDGFA,HIBCH
TRUE	1.18e-06	18	668	8	0.012	0.444	GO:0071294	BP	347	cellular response to zinc ion	7	HVCN1,MT1G,MT2A,MT1E,MT1X,MT1F,MT1A,MT1M
TRUE	1.3e-06	191	668	24	0.036	0.126	GO:0044242	BP	347	cellular lipid catabolic process	5	ACADVL,MGLL,ACACB,HADHA,MT3,CRAT,DECR1,AKT2,GCDH,CPT1A,SCP2,ACADM,ABCD3,ECHDC2,ACADS,APOE,PNPLA8,HADHB,ACOX1,BDH2,FABP7,ACAA2,ETFDH,HIBCH
TRUE	1.53e-06	2799	668	150	0.225	0.054	GO:0010033	BP	347	response to organic substance	4	POLR2J,MGST1,FYN,PTBP1,PIK3C2A,ATP1A2,UBR2,IFNGR1,IL17RB,HYAL2,FGFR3,WIPI1,ACADVL,FERMT2,SRI,ACACB,ADCYAP1R1,ITGB5,HADHA,CPNE3,MT3,ITGA6,EZR,COMT,SORBS1,TIMP3,MLC1,HIF1A,SRSF5,PABPN1,BMP7,CST3,ZNF423,ACSBG1,CTSH,UBR5,SNRNP70,SGTA,PDCD5,AKT2,PTN,HSPB1,SMURF2,WFS1,CPT1A,SLC1A2,SASH1,NR2E1,VEGFA,KAT2B,GNAI2,NCBP2,MAPKAPK3,EPB41L5,FBXO2,HMGCL,F3,ABCD3,ENY2,SERP1,CLU,GJB6,HERPUD2,CNTFR,ITPR2,PFKFB2,BB…
TRUE	1.61e-06	10097	668	426	0.638	0.042	GO:0044763	BP	347	single-organism cellular process	3	TMEM176A,POLR2J,SPATA20,PAX6,JARID2,MGST1,FYN,AKAP8L,PTBP1,PIK3C2A,ATP1A2,UBR2,BCLAF1,SH3YL1,AIFM2,RETSAT,ZIC2,GPM6B,FOXN3,NOP58,IL17RB,WAPAL,RPL18,PKN2,MYLK,YBX1,HYAL2,FGFR3,PYGM,WIPI1,WDR1,TCF3,ACADVL,FERMT2,CLASP1,MGLL,ENO1,SRI,UNG,ACACB,TRAF4,NT5C2,GPC4,FBLN1,ARAF,NEBL,ADCYAP1R1,SLC1A3,OPHN1,LRRC16A,PGM1,EPB41L2,COL5A3,C1QTNF3,ITGB5,BCKDHB,KAT6A,FAT1,HADHA,CPNE3,MT3,ASAP3,COQ9,HEPH,CCNK,GNPTG…
TRUE	2.37e-06	26	668	9	0.013	0.346	GO:0009065	BP	347	glutamine family amino acid catabolic process	5	PRODH,FAH,GLUL,GLUD1,DDAH1,ALDH4A1,ASRGL1,GLUD2,DDAH2
TRUE	2.39e-06	473	668	41	0.061	0.087	GO:0006397	BP	37	mRNA processing	2	POLR2J,LUC7L,AKAP8L,PTBP1,YBX1,HNRNPC,SRSF5,ACIN1,PABPN1,PNN,SNRNP70,HNRNPUL1,RBM28,LUC7L3,USP4,NCBP2,SYF2,PPP1R8,RBM25,HNRNPR,SAFB2,LGALS3,RBM38,PRPF38B,PRPF38A,HNRNPD,SNRPG,SNRNP200,SAP18,HNRNPU,SREK1,CHTOP,RAVER1,LSM6,CPSF2,AHCYL1,HNRNPH1,ZRSR2,ZFP36L1,AKAP17A,RBM8A
TRUE	2.48e-06	404	668	37	0.055	0.092	GO:0008380	BP	37	RNA splicing	2	POLR2J,LUC7L,AKAP8L,PTBP1,YBX1,HNRNPC,SRSF5,ACIN1,PABPN1,PNN,SNRNP70,HNRNPUL1,RBM28,LUC7L3,USP4,NCBP2,SYF2,PPP1R8,RBM25,HNRNPR,LGALS3,RBM38,PRPF38B,PRPF38A,HNRNPD,SNRPG,SNRNP200,SAP18,HNRNPU,SREK1,RAVER1,LSM6,CPSF2,HNRNPH1,ZRSR2,AKAP17A,RBM8A
TRUE	3.23e-06	2643	668	142	0.213	0.054	GO:0070887	BP	347	cellular response to chemical stimulus	4	POLR2J,MGST1,FYN,PTBP1,PIK3C2A,ATP1A2,UBR2,IFNGR1,IL17RB,HYAL2,FGFR3,WIPI1,ACADVL,FERMT2,SRI,ITGB5,CPNE3,MT3,ITGA6,EZR,SORBS1,MKNK2,PRODH,TIMP3,MLC1,HIF1A,SRSF5,PABPN1,NFATC4,BMP7,CST3,ZNF423,CTSH,UBR5,SNRNP70,PDCD5,AKT2,USF2,PTN,HSPB1,SMURF2,WFS1,CPT1A,SASH1,NR2E1,VEGFA,KAT2B,GNAI2,NCBP2,EPB41L5,F3,PKD2,ENY2,SERP1,EPHX2,GJB6,CNTFR,HVCN1,ITPR2,STAU1,BBS2,MT1G,MT2A,SOX9,RAP1B,FGFRL1,PTPN12,TWSG1,G…
TRUE	3.53e-06	4059	668	200	0.299	0.049	GO:0042221	BP	347	response to chemical	3	POLR2J,PAX6,MGST1,FYN,PTBP1,PIK3C2A,ATP1A2,UBR2,IFNGR1,IL17RB,WAPAL,HYAL2,FGFR3,WIPI1,ACADVL,FERMT2,SRI,ACACB,ADCYAP1R1,SLC1A3,OPHN1,ITGB5,HADHA,CPNE3,MT3,ITGA6,EZR,COMT,SORBS1,MKNK2,PRODH,TIMP3,MLC1,HIF1A,SRSF5,PABPN1,NFATC4,BMP7,CST3,ZNF423,ACSBG1,CTSH,UBR5,SNRNP70,SGTA,PDCD5,AKT2,RPL18A,USF2,PON2,PTN,HSPB1,LHX2,SMURF2,WFS1,CPT1A,SLC1A2,SASH1,NR2E1,VEGFA,KAT2B,GNAI2,NCBP2,MAPKAPK3,EPB41L5,FBXO2…
TRUE	4.13e-06	4572	668	220	0.329	0.048	GO:0048519	BP	347	negative regulation of biological process	1	TMEM176A,POLR2J,PAX6,LUC7L,JARID2,FYN,PTBP1,ATP1A2,UBR2,BCLAF1,ZIC2,GPM6B,FOXN3,WAPAL,YBX1,HYAL2,FGFR3,TCF3,ACADVL,CLASP1,ENO1,SRI,UNG,ACACB,FBLN1,ARAF,ADCYAP1R1,OPHN1,LRRC16A,C1QTNF3,KAT6A,MT3,CCNK,ITGA6,HNRNPC,EZR,COMT,NUP188,CIRBP,TRIOBP,TIMP3,HIF1A,NFATC4,BMP7,MAPRE1,SNTA1,CST3,ZNF423,SETD6,RBL2,CTSH,UBR5,SNRNP70,PDCD5,AKT2,CARD8,PTN,LFNG,HSPB1,TMEM176B,AEBP1,DHX58,SMURF2,SLC9A3R1,PHF12,WFS1,…
TRUE	4.15e-06	5291	668	248	0.371	0.047	GO:0048856	BP	347	anatomical structure development	3	TMEM176A,SPATA20,PAX6,LUC7L,JARID2,MGST1,FYN,PTBP1,ZIC2,GPM6B,FOXN3,MYLK,YBX1,HYAL2,FGFR3,WDR1,TCF3,ACADVL,FERMT2,CLASP1,SRI,UNG,ACACB,TRAF4,GPC4,FBLN1,NEBL,ADCYAP1R1,SLC1A3,OPHN1,LRRC16A,COL5A3,ITGB5,KAT6A,FAT1,MT3,ITGA6,EZR,ABLIM1,MKNK2,TRIOBP,HIF1A,SRSF5,ACIN1,ARHGAP5,NFATC4,BMP7,CST3,ZNF423,METRN,ACSBG1,CTSH,AKT2,USF2,PTN,LFNG,HSPB1,PTPRZ1,TMEM176B,AEBP1,LHX2,BCCIP,SMURF2,SLC9A3R1,ALDOC,CPE,W…
TRUE	5.02e-06	298	668	30	0.045	0.101	GO:0016042	BP	347	lipid catabolic process	5	ACADVL,MGLL,ACACB,HADHA,HSD17B14,MT3,CRAT,ABHD4,DECR1,AKT2,GCDH,CPT1A,SCP2,ACADM,ABCD3,PRDX6,ECHDC2,ACADS,PLD2,APOE,PNPLA8,HADHB,PLCB3,ACOX1,BDH2,FABP7,ACAA2,ETFDH,PLCD1,HIBCH
TRUE	7.68e-06	5589	668	258	0.386	0.046	GO:0044767	BP	347	single-organism developmental process	3	TMEM176A,POLR2J,SPATA20,PAX6,LUC7L,JARID2,MGST1,FYN,PTBP1,ZIC2,GPM6B,FOXN3,MYLK,YBX1,HYAL2,FGFR3,WDR1,TCF3,ACADVL,FERMT2,CLASP1,SRI,UNG,ACACB,TRAF4,GPC4,FBLN1,NEBL,ADCYAP1R1,SLC1A3,OPHN1,LRRC16A,COL5A3,C1QTNF3,ITGB5,KAT6A,MT3,ITGA6,HNRNPC,EZR,ABLIM1,MKNK2,TRIOBP,HIF1A,SRSF5,ACIN1,ARHGAP5,NFATC4,BMP7,CST3,ZNF423,SETD6,METRN,ACSBG1,CTSH,AKT2,USF2,PTN,LFNG,HSPB1,PTPRZ1,TMEM176B,AEBP1,LHX2,BCCIP,SMUR…
TRUE	7.68e-06	225	668	25	0.037	0.111	GO:1901605	BP	347	alpha-amino acid metabolic process	3	SLC1A3,COMT,PRODH,FAH,GCDH,HMGCL,ALDH6A1,GFPT2,CKMT2,MCCC2,PSAT1,GLUL,GLUD1,DDAH1,AHCYL2,ALDH4A1,CBS,ASRGL1,GPT2,GPT,AHCYL1,GATM,GLUD2,HIBCH,DDAH2
TRUE	9.73e-06	4266	668	206	0.308	0.048	GO:0048731	BP	347	system development	5	TMEM176A,PAX6,LUC7L,JARID2,MGST1,FYN,ZIC2,GPM6B,FOXN3,MYLK,HYAL2,FGFR3,WDR1,TCF3,CLASP1,SRI,UNG,ACACB,TRAF4,GPC4,NEBL,SLC1A3,OPHN1,COL5A3,KAT6A,MT3,ITGA6,EZR,ABLIM1,MKNK2,HIF1A,SRSF5,ACIN1,ARHGAP5,NFATC4,BMP7,CST3,ZNF423,METRN,ACSBG1,CTSH,AKT2,USF2,PTN,LFNG,HSPB1,PTPRZ1,TMEM176B,AEBP1,LHX2,SMURF2,SLC9A3R1,CPE,WFS1,SLC1A2,SASH1,NR2E1,VEGFA,BCL6,EPB41L5,GPD2,EFEMP1,DOCK7,WLS,ACADM,RAB7L1,ECE1,HMGCL…
TRUE	1.15e-05	5693	668	261	0.391	0.046	GO:0032502	BP	347	developmental process	2	TMEM176A,POLR2J,SPATA20,PAX6,LUC7L,JARID2,MGST1,FYN,PTBP1,ZIC2,GPM6B,FOXN3,MYLK,YBX1,HYAL2,FGFR3,WDR1,TCF3,ACADVL,FERMT2,CLASP1,SRI,UNG,ACACB,TRAF4,GPC4,FBLN1,NEBL,ADCYAP1R1,SLC1A3,OPHN1,LRRC16A,COL5A3,C1QTNF3,ITGB5,KAT6A,FAT1,MT3,ITGA6,HNRNPC,EZR,COMT,ABLIM1,MKNK2,TRIOBP,HIF1A,SRSF5,ACIN1,ARHGAP5,NFATC4,BMP7,CST3,ZNF423,SETD6,METRN,ACSBG1,CTSH,AKT2,USF2,PTN,LFNG,HSPB1,PTPRZ1,TMEM176B,AEBP1,LHX2,…
TRUE	1.19e-05	16757	668	633	0.948	0.038	GO:0008150	BP	347	biological_process	1	TMEM176A,POLR2J,SPATA20,PAX6,LUC7L,JARID2,MGST1,FYN,AKAP8L,PTBP1,PIK3C2A,ATP1A2,UBR2,HSD17B6,IFNGR1,BCLAF1,SH3YL1,AIFM2,RETSAT,ZIC2,GPM6B,FOXN3,NOP58,KMT2C,IL17RB,WAPAL,RPL18,PKN2,MYLK,YBX1,HYAL2,FGFR3,LAPTM4A,PYGM,WIPI1,WDR1,TCF3,ACADVL,FERMT2,CLASP1,MGLL,ENO1,ANO8,SRI,SEC31B,UNG,ACACB,TRAF4,NT5C2,GPC4,FBLN1,ARAF,NEBL,ADCYAP1R1,SLC1A3,OPHN1,LRRC16A,PGM1,EPB41L2,COL5A3,PCDHGA2,C1QTNF3,ITGB5,BCKDH…
TRUE	1.25e-05	1333	668	82	0.123	0.062	GO:0051674	BP	347	localization of cell	3	PAX6,FYN,PKN2,MYLK,HYAL2,WDR1,CLASP1,FBLN1,OPHN1,LRRC16A,FAT1,CPNE3,ASAP3,ITGA6,NUP188,HIF1A,PLTP,MAPRE1,CTSH,AKT2,PTN,HSPB1,SMURF2,SLC9A3R1,SASH1,NR2E1,VEGFA,EPB41L5,DOCK7,F3,PKN1,SDC4,BBS2,SOX9,AMOT,PALLD,PLD2,ATP1B2,APOE,ZSWIM6,SLC7A10,LGALS3,ITGB4,ATP1A4,SWAP70,AGT,TNS3,TUBB2B,PRCP,ITGAV,ASCL1,PML,RAB13,RHOB,SPAG16,GNA12,MSN,NTRK2,EPS8,GJA1,MERTK,APCDD1,VAV2,LRP5,USP24,PPAP2B,HMGB2,AXL,SLC3A2…
TRUE	1.25e-05	1333	668	82	0.123	0.062	GO:0048870	BP	347	cell motility	4	PAX6,FYN,PKN2,MYLK,HYAL2,WDR1,CLASP1,FBLN1,OPHN1,LRRC16A,FAT1,CPNE3,ASAP3,ITGA6,NUP188,HIF1A,PLTP,MAPRE1,CTSH,AKT2,PTN,HSPB1,SMURF2,SLC9A3R1,SASH1,NR2E1,VEGFA,EPB41L5,DOCK7,F3,PKN1,SDC4,BBS2,SOX9,AMOT,PALLD,PLD2,ATP1B2,APOE,ZSWIM6,SLC7A10,LGALS3,ITGB4,ATP1A4,SWAP70,AGT,TNS3,TUBB2B,PRCP,ITGAV,ASCL1,PML,RAB13,RHOB,SPAG16,GNA12,MSN,NTRK2,EPS8,GJA1,MERTK,APCDD1,VAV2,LRP5,USP24,PPAP2B,HMGB2,AXL,SLC3A2…
TRUE	1.37e-05	3046	668	156	0.234	0.051	GO:0023051	BP	347	regulation of signaling	1	FYN,ATP1A2,UBR2,IFNGR1,BCLAF1,HYAL2,FGFR3,MGLL,SRI,TRAF4,FBLN1,ARAF,ADCYAP1R1,SLC1A3,OPHN1,C1QTNF3,KAT6A,MT3,SH3BP2,ITGA6,EZR,SORBS1,TIMP3,HIF1A,ARHGAP5,NFATC4,BMP7,ZNF423,CTSH,UBR5,PDCD5,CARD8,PTN,LFNG,HSPB1,DHX58,SMURF2,SLC9A3R1,WFS1,CPT1A,TPD52L1,SASH1,NR2E1,VEGFA,BCL6,GNAI2,MAPKAPK3,GADD45A,WLS,RAB7L1,ECE1,F3,PKD2,NEK6,ENY2,SERP1,CLU,SORBS3,EPHX2,ITPR2,PKN1,PFKFB2,STAU1,SOX9,AMOT,GLIS2,RHOJ,R…
TRUE	1.88e-05	2629	668	138	0.207	0.052	GO:0035556	BP	347	intracellular signal transduction	4	FYN,PIK3C2A,ATP1A2,UBR2,BCLAF1,PKN2,HYAL2,FGFR3,SRI,TRAF4,FBLN1,ARAF,ADCYAP1R1,OPHN1,C1QTNF3,KAT6A,MT3,EZR,MKNK2,PRODH,TIMP3,HIF1A,PABPN1,ARHGAP5,NFATC4,BMP7,RBL2,CTSH,AKT2,CARD8,HSPB1,DHX58,SLC9A3R1,RAB34,WFS1,TPD52L1,SASH1,VEGFA,BCL6,GNAI2,MAPKAPK3,ASB3,DOCK7,GADD45A,WLS,RAB7L1,F3,PKD2,NEK6,CLU,SORBS3,EPHX2,ITPR2,PKN1,SOX9,AMOT,RHOJ,RAP1B,PLD2,SLC44A2,SEC14L1,ARHGEF6,APOE,GADD45G,GDF1,PPP1R1B,N…
TRUE	1.91e-05	512	668	41	0.061	0.08	GO:0044283	BP	347	small molecule biosynthetic process	5	ACADVL,MGLL,ENO1,ACACB,ADCYAP1R1,SLC1A3,PGM1,C1QTNF3,COQ9,SEC14L2,CYB5R3,PLTP,ALDOC,KAT2B,GPD2,SCP2,ACADM,HMGCL,ABCD3,ADCK4,APOE,NCAN,FADS2,PSAT1,PNPLA8,GLUL,SCD5,ERLIN2,GLUD1,ACSS1,ALDH4A1,CBS,BDH2,GPT2,ACAA2,GPT,GATM,DHCR7,PDDC1,GLUD2,INSIG1
TRUE	2.01e-05	665	668	49	0.073	0.074	GO:0016071	BP	37	mRNA metabolic process	1	POLR2J,LUC7L,AKAP8L,PTBP1,RPL18,YBX1,HNRNPC,SRSF5,ACIN1,PABPN1,PNN,SNRNP70,HNRNPUL1,RPL18A,RBM28,LUC7L3,USP4,NCBP2,SYF2,PPP1R8,RBM25,HNRNPR,SAFB2,LGALS3,RBM38,PRPF38B,AGO4,PRPF38A,HNRNPD,TOB1,SNRPG,SNRNP200,SAP18,HNRNPU,SREK1,MOV10,CHTOP,RPL8,RAVER1,LSM6,CPSF2,AHCYL1,HNRNPH1,ZRSR2,ZFP36L1,PNRC2,AKAP17A,EEF1G,RBM8A
TRUE	2.14e-05	177	668	21	0.031	0.119	GO:0010001	BP	347	glial cell differentiation	2	PAX6,WDR1,MT3,METRN,AKT2,PTPRZ1,NR2E1,CLU,SOX9,GFAP,IL6ST,ASCL1,NTRK2,LGI4,PPAP2B,STAT3,GPR37L1,ID4,RELA,DAG1,SOX2
TRUE	2.74e-05	1208	668	75	0.112	0.062	GO:0016477	BP	347	cell migration	5	PAX6,FYN,PKN2,MYLK,HYAL2,WDR1,CLASP1,OPHN1,LRRC16A,FAT1,CPNE3,ASAP3,ITGA6,NUP188,HIF1A,MAPRE1,CTSH,AKT2,PTN,HSPB1,SMURF2,SLC9A3R1,SASH1,NR2E1,VEGFA,EPB41L5,DOCK7,F3,PKN1,SDC4,SOX9,AMOT,PALLD,ATP1B2,APOE,ZSWIM6,SLC7A10,LGALS3,SWAP70,AGT,TNS3,TUBB2B,PRCP,ITGAV,ASCL1,PML,RAB13,RHOB,GNA12,MSN,NTRK2,EPS8,GJA1,MERTK,APCDD1,VAV2,LRP5,USP24,PPAP2B,HMGB2,AXL,SLC3A2,STAT3,SDC2,EMX2,S1PR1,DAG1,MST1,CD151,HM…
TRUE	3.04e-05	359	668	32	0.048	0.089	GO:0006631	BP	347	fatty acid metabolic process	5	ACADVL,MGLL,ACACB,HADHA,CRAT,ACSBG1,DECR1,AKT2,GCDH,CPT1A,SCP2,ACADM,ABCD3,EPHX2,ECHDC2,ACADS,FADS2,PNPLA8,HADHB,PTGR2,SCD5,ERLIN2,ACSS1,AASDH,ACOX1,BDH2,ACSF2,ACAA2,ETFDH,INSIG1,HIBCH,GSTM2
TRUE	3.14e-05	2392	668	127	0.19	0.053	GO:0009653	BP	347	anatomical structure morphogenesis	3	PAX6,FYN,FOXN3,MYLK,HYAL2,FGFR3,WDR1,FERMT2,CLASP1,GPC4,FBLN1,NEBL,SLC1A3,OPHN1,LRRC16A,ITGB5,FAT1,MT3,ITGA6,EZR,ABLIM1,TRIOBP,HIF1A,NFATC4,BMP7,CST3,METRN,CTSH,PTN,LFNG,HSPB1,PTPRZ1,TMEM176B,LHX2,SMURF2,SLC9A3R1,CPE,SASH1,NR2E1,VEGFA,BCL6,EPB41L5,EFEMP1,DOCK7,WLS,ECE1,F3,SYF2,PKD2,SERP1,CLU,EPHX2,GJB6,PKN1,ADCK4,SDC4,BBS2,SOX9,AMOT,RHOJ,FGFRL1,TWSG1,PALLD,SAT1,APOE,ZSWIM6,RAMP1,ITGB4,NOTCH2,LRP4…
TRUE	3.33e-05	2442	668	129	0.193	0.053	GO:0032879	BP	347	regulation of localization	1	PAX6,FYN,AKAP8L,ATP1A2,GPM6B,IL17RB,WAPAL,PKN2,MYLK,HYAL2,WDR1,CLASP1,SRI,ACACB,FBLN1,ADCYAP1R1,OPHN1,LRRC16A,C1QTNF3,CPNE3,ITGA6,EZR,COMT,NUP188,SORBS1,MLC1,HIF1A,PLTP,BMP7,MAPRE1,SNTA1,CTSH,UBR5,PDCD5,AKT2,CARD8,PTN,HSPB1,SMURF2,SLC9A3R1,WFS1,CPT1A,SLC1A2,SASH1,NR2E1,VEGFA,BCL6,GNAI2,NCBP2,EPB41L5,SCP2,DOCK7,WLS,RAB7L1,F3,PKD2,ENY2,SERP1,HVCN1,ITPR2,PKN1,PFKFB2,SDC4,BBS2,SOX9,AMOT,GLIS2,RAP1B,A…
TRUE	5.34e-05	1539	668	89	0.133	0.058	GO:0023056	BP	347	positive regulation of signaling	2	FYN,BCLAF1,HYAL2,FGFR3,SRI,TRAF4,ARAF,ADCYAP1R1,SLC1A3,C1QTNF3,MT3,SH3BP2,SORBS1,TIMP3,HIF1A,NFATC4,BMP7,ZNF423,CTSH,UBR5,PDCD5,PTN,LFNG,DHX58,SMURF2,SLC9A3R1,TPD52L1,SASH1,NR2E1,VEGFA,GNAI2,MAPKAPK3,GADD45A,WLS,RAB7L1,ECE1,F3,PKD2,NEK6,SERP1,SORBS3,EPHX2,PKN1,PFKFB2,STAU1,SOX9,RAP1B,TWSG1,SLC44A2,GADD45G,GDF1,GFAP,NOTCH2,IL6ST,AGT,GLUL,ITM2C,ITGAV,ASCL1,BNIP2,PML,TOB1,MCL1,TP53BP2,NTRK2,NACC2,GL…
TRUE	5.44e-05	4830	668	224	0.335	0.046	GO:0007275	BP	347	multicellular organism development	4	TMEM176A,SPATA20,PAX6,LUC7L,JARID2,MGST1,FYN,ZIC2,GPM6B,FOXN3,MYLK,YBX1,HYAL2,FGFR3,WDR1,TCF3,CLASP1,SRI,UNG,ACACB,TRAF4,GPC4,FBLN1,NEBL,ADCYAP1R1,SLC1A3,OPHN1,COL5A3,ITGB5,KAT6A,MT3,ITGA6,EZR,ABLIM1,MKNK2,HIF1A,SRSF5,ACIN1,ARHGAP5,NFATC4,BMP7,CST3,ZNF423,METRN,ACSBG1,CTSH,AKT2,USF2,PTN,LFNG,HSPB1,PTPRZ1,TMEM176B,AEBP1,LHX2,SMURF2,SLC9A3R1,CPE,WFS1,SLC1A2,SASH1,NR2E1,VEGFA,BCL6,EPB41L5,GPD2,EFEMP…
TRUE	5.51e-05	1145	668	71	0.106	0.062	GO:0098609	BP	347	cell-cell adhesion	4	FYN,PKN2,ENO1,PCDHGA2,ITGB5,FAT1,SNX5,ITGA6,EZR,BMP7,MAPRE1,CDH20,PIEZO1,LFNG,HSPB1,C10ORF54,BCL6,EPB41L5,RAB7L1,CNN3,PRDX6,SDC4,SOX9,FGFRL1,LGALS3,SWAP70,IL6ST,CLDN10,ITGA7,MARCH7,ITGAV,USP8,HSPD1,TMEM47,MSN,PLCB3,TWF1,BAG3,PPAP2B,GPR98,TTYH1,SLC3A2,SEPT2,CD151,SOX2,CADM1,RAB11B,ZFP36L1,HMGB1,PLXNB2,PCDHGA1,PCDHGC3,PCDHGC4,PCDHGA12,PCDHGB6,PCDHGA5,PCDHGA7,PCDHGA6,PCDHGA8,PCDHGA10,PCDHGA11,PCDHGB…
TRUE	6.7e-05	237	668	24	0.036	0.101	GO:0042063	BP	347	gliogenesis	1	PAX6,WDR1,MT3,METRN,AKT2,PTN,PTPRZ1,NR2E1,CLU,SOX9,GFAP,IL6ST,ASCL1,NTRK2,LGI4,APCDD1,PPAP2B,STAT3,GPR37L1,ID4,RELA,DAG1,SOX2,GPR56
TRUE	6.84e-05	427	668	35	0.052	0.082	GO:0048732	BP	347	gland development	7	PAX6,JARID2,EZR,HIF1A,SRSF5,ARHGAP5,BMP7,CST3,AKT2,USF2,PTN,SLC9A3R1,VEGFA,WLS,ACADM,HMGCL,PKD2,SOX9,TWSG1,HNRNPD,ASCL1,PML,MSN,LRP5,AK4,ID4,RARG,RELA,DAG1,MST1,SOX2,CADM1,RXRA,PDGFA,PHF2
TRUE	7.48e-05	1552	668	89	0.133	0.057	GO:0040011	BP	347	locomotion	2	PAX6,FYN,ATP1A2,PKN2,MYLK,HYAL2,WDR1,CLASP1,FBLN1,OPHN1,LRRC16A,FAT1,CPNE3,ASAP3,ITGA6,EZR,NUP188,HIF1A,PLTP,BMP7,MAPRE1,CTSH,AKT2,PTN,HSPB1,LHX2,SMURF2,SLC9A3R1,SASH1,NR2E1,VEGFA,EPB41L5,DOCK7,F3,EPHX2,PKN1,SDC4,BBS2,SOX9,AMOT,PALLD,PLD2,ATP1B2,APOE,ZSWIM6,SLC7A10,LGALS3,ITGB4,ATP1A4,SWAP70,AGT,TNS3,TUBB2B,PRCP,ITGAV,ASCL1,PML,RAB13,RHOB,SPAG16,GNA12,MSN,NTRK2,EPS8,GJA1,MERTK,APCDD1,VAV2,GRIN2C,…
TRUE	7.51e-05	305	668	28	0.042	0.092	GO:0000377	BP	37	RNA splicing, via transesterification reactions with bulged adenosine as nucleophile	4	POLR2J,LUC7L,PTBP1,YBX1,HNRNPC,SRSF5,PABPN1,PNN,SNRNP70,HNRNPUL1,LUC7L3,USP4,NCBP2,SYF2,RBM25,HNRNPR,HNRNPD,SNRPG,SNRNP200,SAP18,HNRNPU,SREK1,RAVER1,LSM6,CPSF2,HNRNPH1,ZRSR2,RBM8A
TRUE	7.51e-05	305	668	28	0.042	0.092	GO:0000398	BP	37	mRNA splicing, via spliceosome	3	POLR2J,LUC7L,PTBP1,YBX1,HNRNPC,SRSF5,PABPN1,PNN,SNRNP70,HNRNPUL1,LUC7L3,USP4,NCBP2,SYF2,RBM25,HNRNPR,HNRNPD,SNRPG,SNRNP200,SAP18,HNRNPU,SREK1,RAVER1,LSM6,CPSF2,HNRNPH1,ZRSR2,RBM8A
TRUE	7.69e-05	2245	668	119	0.178	0.053	GO:0050793	BP	347	regulation of developmental process	3	TMEM176A,PAX6,LUC7L,FYN,PTBP1,GPM6B,YBX1,FGFR3,WDR1,TCF3,FERMT2,CLASP1,UNG,ACACB,GPC4,FBLN1,LRRC16A,MT3,EZR,TRIOBP,HIF1A,ACIN1,NFATC4,BMP7,CST3,METRN,CTSH,PTN,LFNG,HSPB1,PTPRZ1,TMEM176B,SMURF2,SLC9A3R1,SASH1,NR2E1,VEGFA,BCL6,EPB41L5,EFEMP1,DOCK7,RAB7L1,F3,NEK6,SERP1,EPHX2,FAM213A,PKN1,BBS2,SOX9,AMOT,RHOJ,TWSG1,APOE,ZSWIM6,JUND,CLIP1,GFAP,LGALS3,RBM38,NOTCH2,IL6ST,LRP4,AGO4,ITGA7,AGT,ITM2C,MARCH7,…
TRUE	7.97e-05	1532	668	88	0.132	0.057	GO:0010647	BP	347	positive regulation of cell communication	4	FYN,BCLAF1,HYAL2,FGFR3,SRI,TRAF4,ARAF,ADCYAP1R1,SLC1A3,C1QTNF3,MT3,SH3BP2,SORBS1,TIMP3,HIF1A,NFATC4,BMP7,ZNF423,CTSH,UBR5,PDCD5,PTN,LFNG,DHX58,SMURF2,SLC9A3R1,TPD52L1,SASH1,NR2E1,VEGFA,GNAI2,MAPKAPK3,GADD45A,WLS,RAB7L1,F3,PKD2,NEK6,SERP1,SORBS3,EPHX2,PKN1,PFKFB2,STAU1,SOX9,RAP1B,TWSG1,SLC44A2,GADD45G,GDF1,GFAP,NOTCH2,IL6ST,AGT,GLUL,ITM2C,ITGAV,ASCL1,BNIP2,PML,TOB1,MCL1,TP53BP2,NTRK2,NACC2,GLUD1,E…
TRUE	8.24e-05	1333	668	79	0.118	0.059	GO:0006629	BP	347	lipid metabolic process	4	FYN,PIK3C2A,HSD17B6,SH3YL1,RETSAT,FGFR3,ACADVL,MGLL,ACACB,GPC4,HADHA,CPNE3,HSD17B14,MT3,CRAT,SORBS1,SEC14L2,CYB5R3,ABHD4,PLTP,RBL2,ACSBG1,DECR1,ASAH1,AKT2,GCDH,CPT1A,GPD2,SCP2,ACADM,HMGCL,ABCD3,PRDX6,CLU,EPHX2,ECHDC2,B4GALT4,ACADS,SDC4,PLD2,SLC44A2,APOE,FADS2,PNPLA8,AGT,HADHB,PTGR2,SCD5,ERLIN2,PPAPDC1B,PLCB3,ACSS1,AASDH,VAV2,ACOX1,LRP5,PPAP2B,IGFBP7,BDH2,FABP7,ALDH1A1,SPTSSA,INPPL1,ACSF2,ACAA2,SD…
TRUE	8.62e-05	2274	668	120	0.18	0.053	GO:1901564	BP	347	organonitrogen compound metabolic process	1	MGST1,PTBP1,ATP1A2,RPL18,HYAL2,ENO1,UNG,ACACB,NT5C2,GPC4,ADCYAP1R1,SLC1A3,LRRC16A,PGM1,BCKDHB,COQ9,SMOX,COMT,CRAT,PRTFDC1,CIRBP,MKNK2,PRODH,HIF1A,CTSH,FAH,EIF3J,ASAH1,AKT2,GCDH,RPL18A,HSPB1,AEBP1,ALDOC,CPE,WFS1,CPT1A,VEGFA,GNAI2,NCBP2,DARS,ACADM,ECE1,HMGCL,SPCS2,PKD2,ALDH6A1,SERP1,CLU,B4GALT4,ACO1,PFKFB2,SDC4,GLO1,HNRNPR,SLC44A2,SAT1,APOE,NCAN,GFPT2,CKMT2,MCCC2,RAMP1,HRSP12,TCEAL4,AGO4,PSAT1,PNPL…
TRUE	8.87e-05	6818	668	298	0.446	0.044	GO:0051716	BP	347	cellular response to stimulus	3	POLR2J,PAX6,MGST1,FYN,PTBP1,PIK3C2A,ATP1A2,UBR2,IFNGR1,BCLAF1,FOXN3,IL17RB,PKN2,MYLK,HYAL2,FGFR3,WIPI1,ACADVL,FERMT2,MGLL,SRI,UNG,TRAF4,GPC4,FBLN1,ARAF,ADCYAP1R1,OPHN1,C1QTNF3,ITGB5,KAT6A,CPNE3,MT3,SH3BP2,CCNK,ITGA6,EZR,COMT,NUP188,SORBS1,MKNK2,PRODH,TIMP3,MLC1,HIF1A,SRSF5,PABPN1,ARHGAP5,NFATC4,BMP7,CST3,ZNF423,RBL2,CTSH,UBR5,SNRNP70,SGTA,PDCD5,AKT2,CARD8,USF2,PTN,LFNG,HSPB1,RASSF4,BCCIP,DHX58,SM…
TRUE	9.62e-05	309	668	28	0.042	0.091	GO:0000375	BP	37	RNA splicing, via transesterification reactions	3	POLR2J,LUC7L,PTBP1,YBX1,HNRNPC,SRSF5,PABPN1,PNN,SNRNP70,HNRNPUL1,LUC7L3,USP4,NCBP2,SYF2,RBM25,HNRNPR,HNRNPD,SNRPG,SNRNP200,SAP18,HNRNPU,SREK1,RAVER1,LSM6,CPSF2,HNRNPH1,ZRSR2,RBM8A
TRUE	9.96e-05	3126	668	155	0.232	0.05	GO:0048513	BP	347	animal organ development	6	TMEM176A,PAX6,LUC7L,JARID2,MGST1,FYN,ZIC2,GPM6B,FOXN3,MYLK,HYAL2,FGFR3,WDR1,TCF3,CLASP1,SRI,ACACB,TRAF4,GPC4,NEBL,COL5A3,KAT6A,MT3,ITGA6,EZR,ABLIM1,MKNK2,HIF1A,SRSF5,ACIN1,ARHGAP5,NFATC4,BMP7,CST3,CTSH,AKT2,USF2,PTN,LFNG,PTPRZ1,TMEM176B,AEBP1,LHX2,SMURF2,SLC9A3R1,CPE,WFS1,SLC1A2,NR2E1,VEGFA,BCL6,EPB41L5,GPD2,EFEMP1,DOCK7,WLS,ACADM,ECE1,HMGCL,SYF2,PKD2,SERP1,EPHX2,GJB6,FAM213A,CNTFR,PKN1,ADCK4,SDC…
TRUE	0.000129	124	668	16	0.024	0.129	GO:0022612	BP	347	gland morphogenesis	8	PAX6,EZR,BMP7,PTN,SLC9A3R1,SOX9,TWSG1,PML,MSN,LRP5,ID4,RARG,DAG1,MST1,RXRA,PDGFA
TRUE	0.000144	4251	668	199	0.298	0.047	GO:0048523	BP	347	negative regulation of cellular process	1	TMEM176A,PAX6,JARID2,FYN,PTBP1,ATP1A2,UBR2,BCLAF1,ZIC2,FOXN3,WAPAL,YBX1,HYAL2,TCF3,ACADVL,CLASP1,ENO1,SRI,UNG,ACACB,FBLN1,ARAF,ADCYAP1R1,OPHN1,LRRC16A,C1QTNF3,KAT6A,MT3,CCNK,ITGA6,HNRNPC,EZR,COMT,CIRBP,TRIOBP,TIMP3,HIF1A,NFATC4,BMP7,MAPRE1,SNTA1,CST3,ZNF423,RBL2,CTSH,UBR5,SNRNP70,PDCD5,AKT2,CARD8,PTN,LFNG,HSPB1,TMEM176B,AEBP1,DHX58,SMURF2,SLC9A3R1,PHF12,WFS1,NR2E1,VEGFA,BCL6,KAT2B,USP4,GNAI2,EPB4…
TRUE	0.000162	1697	668	94	0.141	0.055	GO:1902531	BP	347	regulation of intracellular signal transduction	3	FYN,UBR2,BCLAF1,HYAL2,FGFR3,SRI,TRAF4,FBLN1,ARAF,ADCYAP1R1,OPHN1,C1QTNF3,KAT6A,MT3,EZR,TIMP3,HIF1A,ARHGAP5,BMP7,CARD8,HSPB1,DHX58,SLC9A3R1,WFS1,TPD52L1,SASH1,VEGFA,BCL6,GNAI2,MAPKAPK3,GADD45A,WLS,F3,PKD2,NEK6,CLU,SORBS3,EPHX2,PKN1,SOX9,AMOT,RHOJ,RAP1B,SLC44A2,SEC14L1,ARHGEF6,APOE,GADD45G,GDF1,NOTCH2,IL6ST,AGT,PPM1B,ITGAV,BNIP2,PML,MCL1,TP53BP2,RHOB,PSD2,GNA12,NTRK2,NACC2,GJA1,FARP1,TNIK,VAV2,DVL3…
TRUE	0.000164	5900	668	262	0.392	0.044	GO:0044707	BP	347	single-multicellular organism process	3	TMEM176A,POLR2J,SPATA20,PAX6,LUC7L,JARID2,MGST1,FYN,ATP1A2,ZIC2,GPM6B,FOXN3,IL17RB,PKN2,MYLK,YBX1,HYAL2,FGFR3,WDR1,TCF3,ACADVL,CLASP1,SRI,UNG,ACACB,TRAF4,GPC4,FBLN1,NEBL,ADCYAP1R1,SLC1A3,OPHN1,LRRC16A,COL5A3,C1QTNF3,ITGB5,KAT6A,MT3,ITGA6,HNRNPC,EZR,COMT,NUP188,ABLIM1,MKNK2,HIF1A,SRSF5,ACIN1,ARHGAP5,NFATC4,PLTP,BMP7,CST3,ZNF423,SETD6,METRN,ACSBG1,CTSH,AKT2,CARD8,USF2,PTN,LFNG,HSPB1,PTPRZ1,TMEM176B…
TRUE	0.000175	16	668	6	0.009	0.375	GO:0071276	BP	347	cellular response to cadmium ion	1	MT3,MT1G,MT1E,MT1X,MT1F,MT1A
TRUE	0.00021	786	668	52	0.078	0.066	GO:0051270	BP	347	regulation of cellular component movement	2	PAX6,ATP1A2,PKN2,MYLK,HYAL2,CLASP1,SRI,FBLN1,LRRC16A,CPNE3,ITGA6,HIF1A,MAPRE1,CTSH,AKT2,PTN,HSPB1,SMURF2,SLC9A3R1,SASH1,NR2E1,VEGFA,BCL6,EPB41L5,DOCK7,F3,PKN1,SDC4,BBS2,SOX9,AMOT,APOE,ZSWIM6,LGALS3,SWAP70,AGT,PRCP,ITGAV,RHOB,GNA12,MSN,PPAP2B,STAT3,S1PR1,DAG1,MST1,HAP1,HMGB1,PLXNB2,PDGFA,GPR56,MMP28
TRUE	0.000235	13057	668	514	0.769	0.039	GO:0044699	BP	347	single-organism process	2	TMEM176A,POLR2J,SPATA20,PAX6,LUC7L,JARID2,MGST1,FYN,AKAP8L,PTBP1,PIK3C2A,ATP1A2,UBR2,HSD17B6,IFNGR1,BCLAF1,SH3YL1,AIFM2,RETSAT,ZIC2,GPM6B,FOXN3,NOP58,IL17RB,WAPAL,RPL18,PKN2,MYLK,YBX1,HYAL2,FGFR3,PYGM,WIPI1,WDR1,TCF3,ACADVL,FERMT2,CLASP1,MGLL,ENO1,SRI,UNG,ACACB,TRAF4,NT5C2,GPC4,FBLN1,ARAF,NEBL,ADCYAP1R1,SLC1A3,OPHN1,LRRC16A,PGM1,EPB41L2,COL5A3,C1QTNF3,ITGB5,BCKDHB,KAT6A,FAT1,HADHA,CPNE3,HSD17B14,…
TRUE	0.000241	307	668	27	0.04	0.088	GO:0031589	BP	347	cell-substrate adhesion	4	GPM6B,FERMT2,CLASP1,FBLN1,LRRC16A,COL5A3,ITGB5,ITGA6,SORBS1,TRIOBP,PTN,VEGFA,BCL6,EPB41L5,SORBS3,SDC4,FGFRL1,SGCE,PPFIA1,ITGB4,ITGA7,ITGAV,MERTK,MICALL2,AXL,TTYH1,DAG1
TRUE	0.000248	1487	668	84	0.126	0.056	GO:0010941	BP	347	regulation of cell death	1	FYN,BCLAF1,AIFM2,HYAL2,UNG,TRAF4,ARAF,ADCYAP1R1,MT3,ITGA6,PRODH,TIMP3,HIF1A,NFATC4,BMP7,CST3,CTSH,PDCD5,CARD8,PTN,HSPB1,SLC9A3R1,WFS1,TPD52L1,NR2E1,VEGFA,BCL6,GADD45A,RAB7L1,F3,RBM25,CLU,CNTFR,GLO1,SOX9,ARHGEF6,APOE,GADD45G,GDF1,JUND,LGALS3,NOTCH2,IL6ST,AGO4,AGT,ITM2C,ITGAV,ASCL1,BNIP2,ANP32A,PML,MCL1,ANP32E,TP53BP2,RHOB,HSPD1,NTRK2,NACC2,SAP18,BAG3,MERTK,VAV2,ZNF385A,LRP5,HMGB2,ACAA2,AXL,STAT3,G…
TRUE	0.000274	8162	668	344	0.515	0.042	GO:0050896	BP	347	response to stimulus	2	POLR2J,PAX6,JARID2,MGST1,FYN,PTBP1,PIK3C2A,ATP1A2,UBR2,IFNGR1,BCLAF1,FOXN3,IL17RB,WAPAL,PKN2,MYLK,HYAL2,FGFR3,WIPI1,ACADVL,FERMT2,CLASP1,MGLL,ENO1,SRI,UNG,ACACB,TRAF4,GPC4,FBLN1,ARAF,ADCYAP1R1,SLC1A3,OPHN1,LRRC16A,C1QTNF3,ITGB5,KAT6A,HADHA,CPNE3,MT3,SH3BP2,CCNK,ITGA6,EZR,COMT,NUP188,SORBS1,CIRBP,MKNK2,PRODH,TIMP3,BRD1,MLC1,HIF1A,SRSF5,PABPN1,ARHGAP5,NFATC4,BMP7,CST3,ZNF423,SETD6,RBL2,ACSBG1,CTSH,…
TRUE	0.000287	132	668	16	0.024	0.121	GO:0071248	BP	347	cellular response to metal ion	6	CPNE3,MT3,NFATC4,HVCN1,MT1G,MT2A,JUND,SLC41A1,SPAG16,MT1E,MT1X,MT1F,RYR3,MT1A,MT1M,CPNE1
TRUE	0.000292	5810	668	257	0.385	0.044	GO:0051179	BP	347	localization	2	PAX6,FYN,AKAP8L,PIK3C2A,ATP1A2,GPM6B,NOP58,IL17RB,WAPAL,RPL18,PKN2,MYLK,YBX1,HYAL2,LAPTM4A,WIPI1,WDR1,FERMT2,CLASP1,ANO8,SRI,SEC31B,ACACB,FBLN1,ADCYAP1R1,SLC1A3,OPHN1,LRRC16A,C1QTNF3,FAT1,CPNE3,MT3,ASAP3,SNX5,HEPH,GNPTG,ITGA6,EZR,COMT,NUP188,CRAT,SORBS1,SEC14L2,TIMP3,MLC1,ABHD4,HIF1A,SRSF5,PABPN1,PLTP,BMP7,SLCO4A1,MAPRE1,SNTA1,PIEZO1,CTSH,SCG3,UBR5,DCTN6,PDCD5,AKT2,CARD8,RPL18A,USF2,PTN,HSPB1,SMU…
TRUE	0.000296	34	668	8	0.012	0.235	GO:0038066	BP	376	p38MAPK cascade	1	EZR,SASH1,VEGFA,GADD45A,GADD45G,ZFP36L1,MAP3K5,EEF1G
TRUE	0.000325	2996	668	147	0.22	0.049	GO:0010646	BP	347	regulation of cell communication	4	FYN,ATP1A2,UBR2,IFNGR1,BCLAF1,HYAL2,FGFR3,MGLL,SRI,TRAF4,FBLN1,ARAF,ADCYAP1R1,SLC1A3,OPHN1,C1QTNF3,KAT6A,MT3,SH3BP2,ITGA6,EZR,SORBS1,TIMP3,HIF1A,ARHGAP5,NFATC4,BMP7,ZNF423,CTSH,UBR5,PDCD5,CARD8,PTN,LFNG,HSPB1,DHX58,SMURF2,SLC9A3R1,WFS1,CPT1A,TPD52L1,SASH1,NR2E1,VEGFA,BCL6,GNAI2,MAPKAPK3,GADD45A,WLS,RAB7L1,F3,PKD2,NEK6,ENY2,SERP1,CLU,SORBS3,EPHX2,ITPR2,PKN1,PFKFB2,STAU1,SOX9,AMOT,GLIS2,RHOJ,RAP1B,…
TRUE	0.000334	6	668	4	0.006	0.667	GO:0006537	BP	347	glutamate biosynthetic process	4	SLC1A3,GLUD1,ALDH4A1,GLUD2
TRUE	0.000337	67	668	11	0.016	0.164	GO:1903779	BP	347	regulation of cardiac conduction	1	ATP1A2,SRI,ITPR2,ATP1B2,ATP1A4,AGT,AHCYL1,RYR1,ASPH,RYR3,FXYD1
TRUE	0.000485	1046	668	63	0.094	0.06	GO:0044255	BP	347	cellular lipid metabolic process	4	FYN,PIK3C2A,SH3YL1,RETSAT,FGFR3,ACADVL,MGLL,ACACB,GPC4,HADHA,CPNE3,MT3,CRAT,ABHD4,ACSBG1,DECR1,ASAH1,AKT2,GCDH,CPT1A,GPD2,SCP2,ACADM,ABCD3,EPHX2,ECHDC2,B4GALT4,ACADS,SDC4,PLD2,SLC44A2,APOE,FADS2,PNPLA8,AGT,HADHB,PTGR2,SCD5,ERLIN2,PPAPDC1B,ACSS1,AASDH,VAV2,ACOX1,PPAP2B,BDH2,FABP7,ALDH1A1,SPTSSA,INPPL1,ACSF2,ACAA2,SDC2,ETFDH,RXRA,INSIG1,PLCD1,PDGFA,ADH5,HIBCH,GSTM2,CPNE1,CERS1
TRUE	0.000492	728	668	48	0.072	0.066	GO:2000145	BP	347	regulation of cell motility	3	PAX6,PKN2,MYLK,HYAL2,CLASP1,FBLN1,LRRC16A,CPNE3,ITGA6,HIF1A,MAPRE1,CTSH,AKT2,PTN,HSPB1,SMURF2,SLC9A3R1,SASH1,NR2E1,VEGFA,EPB41L5,DOCK7,F3,PKN1,SDC4,BBS2,SOX9,AMOT,APOE,ZSWIM6,LGALS3,SWAP70,AGT,PRCP,ITGAV,RHOB,GNA12,MSN,PPAP2B,STAT3,S1PR1,DAG1,MST1,HMGB1,PLXNB2,PDGFA,GPR56,MMP28
TRUE	0.000539	376	668	30	0.045	0.08	GO:0006091	BP	347	generation of precursor metabolites and energy	4	PYGM,ACADVL,ENO1,PGM1,MT3,COQ9,SORBS1,HIF1A,NFATC4,AKT2,ALDOC,ACADM,PPP1R3C,ACO1,PFKFB2,GFPT2,IL6ST,PFKL,GBAS,ACOX1,STAT3,PFKFB3,NDUFA3,ETFDH,SLC25A33,SUCLG2,DHTKD1,PPP1CC,HMGB1,COX20
TRUE	0.000541	19	668	6	0.009	0.316	GO:0033539	BP	347	fatty acid beta-oxidation using acyl-CoA dehydrogenase	8	ACADVL,GCDH,ACADM,ACADS,ACOX1,ETFDH
TRUE	0.00059	155	668	17	0.025	0.11	GO:0071241	BP	347	cellular response to inorganic substance	5	CPNE3,MT3,NFATC4,HVCN1,MT1G,MT2A,JUND,SLC41A1,HNRNPD,SPAG16,MT1E,MT1X,MT1F,RYR3,MT1A,MT1M,CPNE1
TRUE	0.00064	1390	668	78	0.117	0.056	GO:0043067	BP	347	regulation of programmed cell death	2	FYN,BCLAF1,AIFM2,HYAL2,UNG,TRAF4,ARAF,MT3,ITGA6,TIMP3,HIF1A,NFATC4,BMP7,CST3,CTSH,PDCD5,CARD8,PTN,HSPB1,SLC9A3R1,WFS1,TPD52L1,NR2E1,VEGFA,BCL6,GADD45A,F3,RBM25,CLU,CNTFR,GLO1,SOX9,ARHGEF6,APOE,GADD45G,GDF1,LGALS3,NOTCH2,IL6ST,AGO4,AGT,ITM2C,ITGAV,ASCL1,BNIP2,ANP32A,PML,MCL1,ANP32E,TP53BP2,RHOB,HSPD1,NTRK2,NACC2,SAP18,BAG3,MERTK,VAV2,ZNF385A,LRP5,HMGB2,ACAA2,AXL,STAT3,RARG,RELA,MST1,SOX2,PTTG1IP,N…
TRUE	0.000656	325	668	27	0.04	0.083	GO:0001667	BP	347	ameboidal-type cell migration	6	PKN2,HYAL2,CLASP1,NUP188,HIF1A,CTSH,HSPB1,SMURF2,SASH1,NR2E1,VEGFA,EPB41L5,PKN1,SDC4,SOX9,AMOT,APOE,AGT,PRCP,PML,RAB13,RHOB,GNA12,LRP5,PPAP2B,HMGB1,SOX18
TRUE	0.000675	72	668	11	0.016	0.153	GO:0009064	BP	347	glutamine family amino acid metabolic process	4	SLC1A3,PRODH,FAH,GFPT2,GLUL,GLUD1,DDAH1,ALDH4A1,ASRGL1,GLUD2,DDAH2
TRUE	0.000749	20	668	6	0.009	0.3	GO:0009083	BP	347	branched-chain amino acid catabolic process	4	BCKDHB,HMGCL,ALDH6A1,MCCC2,HIBCH,BCKDHA
TRUE	0.000766	1195	668	69	0.103	0.058	GO:0071495	BP	347	cellular response to endogenous stimulus	4	POLR2J,FYN,PTBP1,PIK3C2A,ATP1A2,UBR2,HYAL2,FGFR3,FERMT2,ITGB5,MT3,EZR,SORBS1,SRSF5,BMP7,ZNF423,CTSH,UBR5,SNRNP70,PDCD5,AKT2,PTN,SMURF2,NR2E1,KAT2B,NCBP2,EPB41L5,ITPR2,BBS2,SOX9,RAP1B,FGFRL1,PTPN12,TWSG1,GADD45G,SAFB2,GDF1,JUND,LRP4,AGT,PRCP,HNRNPD,PML,TOB1,RAB13,NTRK2,EIF4EBP2,HNRNPU,RPL8,CAPN2,IGFBP7,RAB31,STAT3,AHCYL1,HNRNPH1,SLC25A33,MUS81,RARG,RELA,GNG7,RGMA,ZFP36L1,WWOX,RXRA,RYR1,RYR3,GSTM2,…
TRUE	0.000807	1377	668	77	0.115	0.056	GO:0042981	BP	347	regulation of apoptotic process	3	FYN,BCLAF1,AIFM2,HYAL2,UNG,TRAF4,ARAF,MT3,ITGA6,TIMP3,HIF1A,NFATC4,BMP7,CTSH,PDCD5,CARD8,PTN,HSPB1,SLC9A3R1,WFS1,TPD52L1,NR2E1,VEGFA,BCL6,GADD45A,F3,RBM25,CLU,CNTFR,GLO1,SOX9,ARHGEF6,APOE,GADD45G,GDF1,LGALS3,NOTCH2,IL6ST,AGO4,AGT,ITM2C,ITGAV,ASCL1,BNIP2,ANP32A,PML,MCL1,ANP32E,TP53BP2,RHOB,HSPD1,NTRK2,NACC2,SAP18,BAG3,MERTK,VAV2,ZNF385A,LRP5,HMGB2,ACAA2,AXL,STAT3,RARG,RELA,MST1,SOX2,PTTG1IP,NRBP2,…
TRUE	0.000826	461	668	34	0.051	0.074	GO:1901361	BP	347	organic cyclic compound catabolic process	5	RPL18,UNG,NT5C2,HSD17B14,MT3,COMT,PRTFDC1,PRODH,FAH,RPL18A,NCBP2,PPP1R8,ALDH6A1,EPHX2,HNRNPR,APOE,AGO4,HNRNPD,TOB1,ALDH1L1,AHCYL2,ALDH4A1,RPL8,ASRGL1,HMGB2,LSM6,AHCYL1,MUS81,ZFP36L1,MAOA,PNRC2,HMGB1,EEF1G,RBM8A
TRUE	0.000843	144	668	16	0.024	0.111	GO:0008360	BP	347	regulation of cell shape	8	FYN,WDR1,FERMT2,EZR,PTN,SLC9A3R1,VEGFA,RHOJ,ITGA7,ANXA7,GNA12,MSN,EPS8,DAG1,CDC42EP4,PLXNB2
TRUE	0.000849	13	668	5	0.007	0.385	GO:0009437	BP	347	carnitine metabolic process	1	CRAT,CPT1A,ACADM,ALDH9A1,SLC22A5
TRUE	0.000867	1937	668	101	0.151	0.052	GO:0008283	BP	347	cell proliferation	3	PAX6,JARID2,FYN,WAPAL,FGFR3,GPC4,FBLN1,MT3,COMT,HIF1A,BMP7,MAPRE1,CST3,CTSH,UBR5,PDCD5,PTN,PTPRZ1,SLC9A3R1,NR2E1,VEGFA,BCL6,KAT2B,GNAI2,DOCK7,FBXO2,F3,SYF2,PPP1R8,PKD2,CLU,EPHX2,GJB6,CNTFR,PKN1,SDC4,SOX9,RAP1B,FGFRL1,SAT1,APOE,JUND,GFAP,LGALS3,HRSP12,NOTCH2,IL6ST,RERG,AGT,GLUL,APPL2,TNS3,MARCH7,ANXA7,ITGAV,USP8,ASCL1,PML,TOB1,HDGF,HSPD1,NTRK2,NACC2,EPS8,GJA1,LGI4,CHTOP,TNFSF13,LRP5,IGFBP7,HMGB2,F…
TRUE	0.000877	225	668	21	0.031	0.093	GO:0010631	BP	347	epithelial cell migration	7	PKN2,CLASP1,NUP188,HIF1A,CTSH,HSPB1,SASH1,NR2E1,VEGFA,EPB41L5,PKN1,SOX9,AMOT,APOE,AGT,PRCP,RAB13,RHOB,PPAP2B,HMGB1,SOX18
TRUE	0.000926	62	668	10	0.015	0.161	GO:0048708	BP	347	astrocyte differentiation	3	PAX6,MT3,NR2E1,SOX9,GFAP,IL6ST,PPAP2B,STAT3,GPR37L1,ID4
TRUE	0.000929	789	668	50	0.075	0.063	GO:0040012	BP	347	regulation of locomotion	3	PAX6,PKN2,MYLK,HYAL2,CLASP1,FBLN1,LRRC16A,CPNE3,ITGA6,HIF1A,MAPRE1,CTSH,AKT2,PTN,HSPB1,SMURF2,SLC9A3R1,SASH1,NR2E1,VEGFA,EPB41L5,DOCK7,F3,PKN1,SDC4,BBS2,SOX9,AMOT,APOE,ZSWIM6,LGALS3,SWAP70,AGT,PRCP,ITGAV,PML,RHOB,GNA12,MSN,PPAP2B,STAT3,S1PR1,TRIM8,DAG1,MST1,HMGB1,PLXNB2,PDGFA,GPR56,MMP28
TRUE	0.00106	228	668	21	0.031	0.092	GO:0090132	BP	347	epithelium migration	5	PKN2,CLASP1,NUP188,HIF1A,CTSH,HSPB1,SASH1,NR2E1,VEGFA,EPB41L5,PKN1,SOX9,AMOT,APOE,AGT,PRCP,RAB13,RHOB,PPAP2B,HMGB1,SOX18
TRUE	0.00109	2187	668	111	0.166	0.051	GO:0071310	BP	347	cellular response to organic substance	5	POLR2J,FYN,PTBP1,PIK3C2A,ATP1A2,UBR2,IFNGR1,IL17RB,HYAL2,FGFR3,WIPI1,ACADVL,FERMT2,SRI,ITGB5,CPNE3,MT3,ITGA6,EZR,SORBS1,TIMP3,MLC1,HIF1A,SRSF5,PABPN1,BMP7,ZNF423,CTSH,UBR5,SNRNP70,PDCD5,AKT2,PTN,HSPB1,SMURF2,WFS1,CPT1A,SASH1,NR2E1,VEGFA,KAT2B,NCBP2,EPB41L5,F3,ENY2,SERP1,GJB6,CNTFR,ITPR2,BBS2,MT1G,MT2A,SOX9,RAP1B,FGFRL1,PTPN12,TWSG1,GADD45G,SAFB2,GDF1,JUND,IL6ST,LRP4,AGO4,AGT,PRCP,HNRNPD,PML,TOB1,…
TRUE	0.00122	2704	668	132	0.198	0.049	GO:0009966	BP	347	regulation of signal transduction	2	FYN,UBR2,IFNGR1,BCLAF1,HYAL2,FGFR3,MGLL,SRI,TRAF4,FBLN1,ARAF,ADCYAP1R1,OPHN1,C1QTNF3,KAT6A,MT3,SH3BP2,ITGA6,EZR,SORBS1,TIMP3,HIF1A,ARHGAP5,NFATC4,BMP7,ZNF423,CTSH,UBR5,PDCD5,CARD8,LFNG,HSPB1,DHX58,SMURF2,SLC9A3R1,WFS1,TPD52L1,SASH1,VEGFA,BCL6,GNAI2,MAPKAPK3,GADD45A,WLS,RAB7L1,F3,PKD2,NEK6,CLU,SORBS3,EPHX2,PKN1,SOX9,AMOT,GLIS2,RHOJ,RAP1B,PTPN12,TWSG1,SLC44A2,SEC14L1,ARHGEF6,APOE,GADD45G,SAFB2,GDF1…
TRUE	0.00126	375	668	29	0.043	0.077	GO:2001233	BP	347	regulation of apoptotic signaling pathway	4	FYN,BCLAF1,HYAL2,ITGA6,TIMP3,HIF1A,NFATC4,CTSH,PDCD5,HSPB1,SLC9A3R1,WFS1,TPD52L1,CLU,LGALS3,AGT,ITM2C,ITGAV,PML,MCL1,TP53BP2,NACC2,ZNF385A,HMGB2,ACAA2,RELA,PTTG1IP,WWOX,BCL2L2-PABPN1
TRUE	0.00128	452	668	33	0.049	0.073	GO:0006913	BP	265	nucleocytoplasmic transport	2	AKAP8L,NOP58,HYAL2,SRI,C1QTNF3,MT3,NUP188,SRSF5,PABPN1,BMP7,UBR5,SLC9A3R1,BCL6,NCBP2,PKD2,ENY2,AGT,PPM1B,ANP32A,PML,TOB1,ANP32E,SNRPG,RGS20,CHTOP,RANBP3L,CPSF2,STAT3,AHCYL1,DAG1,PTTG1IP,PPP1CC,RBM8A
TRUE	0.00128	2609	668	128	0.192	0.049	GO:0051641	BP	347	cellular localization	3	PAX6,FYN,AKAP8L,ATP1A2,GPM6B,NOP58,WAPAL,RPL18,YBX1,HYAL2,WIPI1,WDR1,FERMT2,CLASP1,SRI,ACACB,ADCYAP1R1,OPHN1,C1QTNF3,MT3,SNX5,GNPTG,EZR,NUP188,SORBS1,TIMP3,MLC1,HIF1A,SRSF5,PABPN1,BMP7,MAPRE1,SNTA1,SCG3,UBR5,DCTN6,PDCD5,AKT2,RPL18A,PTN,SLC9A3R1,RAB34,CPE,PPP6R3,CPT1A,VEGFA,BCL6,USP4,NCBP2,SCP2,DOCK7,WLS,RAB7L1,SPCS2,PKD2,ENY2,CLU,ITPR2,BBS2,SOX9,AMOT,GLIS2,CANX,RAP1B,PLD2,APOE,GADD45G,CLIP1,PPFIA…
TRUE	0.00132	376	668	29	0.043	0.077	GO:0006520	BP	347	cellular amino acid metabolic process	2	SLC1A3,BCKDHB,COMT,PRODH,FAH,GCDH,DARS,HMGCL,ALDH6A1,GFPT2,CKMT2,MCCC2,PSAT1,GLUL,GLUD1,DDAH1,AASDH,AHCYL2,ALDH4A1,CBS,ASRGL1,GPT2,GPT,AHCYL1,GATM,GLUD2,HIBCH,DDAH2,BCKDHA
TRUE	0.00133	1746	668	92	0.138	0.053	GO:0033554	BP	347	cellular response to stress	1	POLR2J,MGST1,BCLAF1,FOXN3,MYLK,WIPI1,ACADVL,UNG,TRAF4,KAT6A,MT3,CCNK,EZR,COMT,NUP188,PRODH,HIF1A,NFATC4,BMP7,CST3,RBL2,UBR5,SGTA,PTN,HSPB1,BCCIP,WFS1,TPD52L1,SASH1,VEGFA,BCL6,FBXO2,GADD45A,SYF2,PKD2,NEK6,SERP1,CLU,PDS5A,PKN1,STAU1,DEK,ARHGEF6,APOE,GADD45G,GFAP,AGT,GLUL,HNRNPD,PML,HDGF,MCL1,RHOB,UBXN4,ERLIN2,NACC2,PPP4C,BAG3,HSPB8,SMARCA5,TNIK,UBE2L6,CBS,DVL3,ZNF385A,HMGB2,STOX1,ACAA2,AXL,SCARA3,C…
TRUE	0.00134	1770	668	93	0.139	0.053	GO:0006928	BP	347	movement of cell or subcellular component	4	PAX6,FYN,ATP1A2,PKN2,MYLK,HYAL2,WDR1,CLASP1,SRI,FBLN1,OPHN1,LRRC16A,FAT1,CPNE3,ASAP3,ITGA6,EZR,NUP188,HIF1A,PLTP,BMP7,MAPRE1,SNTA1,CTSH,AKT2,PTN,HSPB1,LHX2,SMURF2,SLC9A3R1,SASH1,NR2E1,VEGFA,BCL6,EPB41L5,DOCK7,F3,EPHX2,PKN1,SDC4,BBS2,SOX9,AMOT,PALLD,PLD2,ATP1B2,APOE,ZSWIM6,SLC7A10,LGALS3,ITGB4,ATP1A4,SWAP70,AGT,TNS3,TUBB2B,PRCP,ITGAV,ASCL1,PML,RAB13,RHOB,SPAG16,GNA12,MSN,NTRK2,EPS8,GJA1,MERTK,APCD…
TRUE	0.00136	22	668	6	0.009	0.273	GO:0090181	BP	347	regulation of cholesterol metabolic process	2	ACADVL,SEC14L2,EPHX2,APOE,ERLIN2,DHCR7
TRUE	0.00145	677	668	44	0.066	0.065	GO:0030334	BP	347	regulation of cell migration	4	PAX6,MYLK,HYAL2,CLASP1,LRRC16A,CPNE3,ITGA6,HIF1A,MAPRE1,CTSH,AKT2,PTN,HSPB1,SMURF2,SLC9A3R1,SASH1,NR2E1,VEGFA,EPB41L5,DOCK7,F3,SDC4,SOX9,AMOT,APOE,ZSWIM6,LGALS3,SWAP70,AGT,PRCP,ITGAV,RHOB,GNA12,MSN,PPAP2B,STAT3,S1PR1,DAG1,MST1,HMGB1,PLXNB2,PDGFA,GPR56,MMP28
TRUE	0.0015	10105	668	408	0.611	0.04	GO:0044237	BP	347	cellular metabolic process	3	POLR2J,PAX6,LUC7L,JARID2,MGST1,FYN,AKAP8L,PTBP1,PIK3C2A,ATP1A2,UBR2,HSD17B6,BCLAF1,SH3YL1,RETSAT,ZIC2,FOXN3,NOP58,KMT2C,WAPAL,RPL18,PKN2,MYLK,YBX1,HYAL2,FGFR3,PYGM,WIPI1,TCF3,ACADVL,MGLL,ENO1,UNG,ACACB,TRAF4,NT5C2,GPC4,FBLN1,ARAF,ADCYAP1R1,SLC1A3,OPHN1,LRRC16A,PGM1,C1QTNF3,BCKDHB,KAT6A,HADHA,CPNE3,HSD17B14,MT3,COQ9,SMOX,ZNF302,CCNK,GNPTG,ITGA6,HNRNPC,EZR,COMT,NUP188,CRAT,SORBS1,PRTFDC1,CIRBP,MKNK…
TRUE	0.00154	305	668	25	0.037	0.082	GO:0006732	BP	347	coenzyme metabolic process	5	ENO1,ACACB,PGM1,COQ9,HIF1A,ACSBG1,GCDH,ALDOC,HMGCL,ADCK4,PFKFB2,MCCC2,PFKL,ALDH1L1,SCD5,ACSS1,AHCYL2,ACSF2,STAT3,AHCYL1,PFKFB3,SUCLG2,DCAKD,DHTKD1,CARKD
TRUE	0.00154	234	668	21	0.031	0.09	GO:0090130	BP	347	tissue migration	4	PKN2,CLASP1,NUP188,HIF1A,CTSH,HSPB1,SASH1,NR2E1,VEGFA,EPB41L5,PKN1,SOX9,AMOT,APOE,AGT,PRCP,RAB13,RHOB,PPAP2B,HMGB1,SOX18
TRUE	0.00161	1545	668	83	0.124	0.054	GO:0009719	BP	347	response to endogenous stimulus	3	POLR2J,MGST1,FYN,PTBP1,PIK3C2A,ATP1A2,UBR2,HYAL2,FGFR3,FERMT2,ITGB5,HADHA,MT3,EZR,SORBS1,SRSF5,BMP7,ZNF423,ACSBG1,CTSH,UBR5,SNRNP70,PDCD5,AKT2,PTN,SMURF2,SLC1A2,NR2E1,KAT2B,NCBP2,EPB41L5,PKD2,ITPR2,BBS2,SOX9,RAP1B,FGFRL1,PTPN12,TWSG1,GADD45G,SAFB2,GDF1,JUND,PPP1R1B,RERG,LRP4,AGT,PRCP,HNRNPD,ASCL1,PML,TOB1,RAB13,NTRK2,EIF4EBP2,GJA1,HNRNPU,RPL8,LRP5,CAPN2,IGFBP7,HMGB2,INPPL1,RAB31,STAT3,AHCYL1,HNRN…
TRUE	0.00166	1408	668	77	0.115	0.055	GO:0009967	BP	347	positive regulation of signal transduction	3	FYN,BCLAF1,HYAL2,FGFR3,TRAF4,ARAF,ADCYAP1R1,MT3,SH3BP2,SORBS1,TIMP3,HIF1A,NFATC4,BMP7,ZNF423,CTSH,UBR5,PDCD5,LFNG,DHX58,SMURF2,SLC9A3R1,TPD52L1,SASH1,VEGFA,GNAI2,MAPKAPK3,GADD45A,WLS,RAB7L1,F3,PKD2,NEK6,SORBS3,EPHX2,PKN1,SOX9,RAP1B,TWSG1,SLC44A2,GADD45G,GDF1,NOTCH2,IL6ST,AGT,ITM2C,ITGAV,ASCL1,BNIP2,PML,TOB1,MCL1,TP53BP2,NTRK2,NACC2,EPS8,GJA1,TNIK,DVL3,ZNF385A,STOX1,AXL,CDKN2AIP,STAT3,GPR37L1,TRIM…
TRUE	0.00178	23	668	6	0.009	0.261	GO:0009081	BP	347	branched-chain amino acid metabolic process	3	BCKDHB,HMGCL,ALDH6A1,MCCC2,HIBCH,BCKDHA
TRUE	0.00179	460	668	33	0.049	0.072	GO:0051169	BP	265	nuclear transport	1	AKAP8L,NOP58,HYAL2,SRI,C1QTNF3,MT3,NUP188,SRSF5,PABPN1,BMP7,UBR5,SLC9A3R1,BCL6,NCBP2,PKD2,ENY2,AGT,PPM1B,ANP32A,PML,TOB1,ANP32E,SNRPG,RGS20,CHTOP,RANBP3L,CPSF2,STAT3,AHCYL1,DAG1,PTTG1IP,PPP1CC,RBM8A
TRUE	0.00186	2631	668	128	0.192	0.049	GO:0051239	BP	347	regulation of multicellular organismal process	1	TMEM176A,PAX6,LUC7L,JARID2,FYN,ATP1A2,GPM6B,IL17RB,HYAL2,WDR1,TCF3,CLASP1,MGLL,SRI,UNG,ACACB,GPC4,C1QTNF3,MT3,EZR,COMT,HIF1A,ACIN1,NFATC4,BMP7,SNTA1,CST3,METRN,CTSH,CARD8,PTN,LFNG,HSPB1,PTPRZ1,TMEM176B,DHX58,SMURF2,SLC9A3R1,SASH1,NR2E1,VEGFA,BCL6,EPB41L5,EFEMP1,DOCK7,RAB7L1,ECE1,F3,SERP1,CLU,EPHX2,POLR3GL,FAM213A,ITPR2,BBS2,SOX9,AMOT,TWSG1,ATP1B2,SEC14L1,APOE,ZSWIM6,JUND,CLIP1,GFAP,LGALS3,ATP1A4,…
TRUE	0.0019	1164	668	66	0.099	0.057	GO:0051094	BP	347	positive regulation of developmental process	3	PAX6,FYN,GPM6B,TCF3,CLASP1,UNG,ACACB,LRRC16A,EZR,TRIOBP,HIF1A,ACIN1,BMP7,METRN,CTSH,PTN,HSPB1,SMURF2,SASH1,NR2E1,VEGFA,BCL6,EPB41L5,F3,SERP1,BBS2,SOX9,AMOT,APOE,JUND,CLIP1,GFAP,LGALS3,IL6ST,AGT,LLPH,ASCL1,BNIP2,RHOB,NTRK2,GJA1,DDAH1,WIF1,MAML1,ZNF385A,TNFSF13,LRP5,HMGB2,STOX1,PPIB,AXL,GPR37L1,ID4,RELA,DAG1,MST1,HAP1,SOX2,RGMA,ZFP36L1,HMGB1,PLXNB2,MAP3K5,PDGFA,CPNE1,EEF1G
TRUE	0.00217	947	668	56	0.084	0.059	GO:0022603	BP	347	regulation of anatomical structure morphogenesis	4	FYN,WDR1,FERMT2,CLASP1,GPC4,FBLN1,LRRC16A,MT3,EZR,TRIOBP,HIF1A,NFATC4,BMP7,CST3,METRN,CTSH,PTN,LFNG,HSPB1,SMURF2,SLC9A3R1,SASH1,NR2E1,VEGFA,BCL6,F3,EPHX2,PKN1,SOX9,AMOT,RHOJ,APOE,LRP4,AGO4,ITGA7,AGT,ANXA7,PML,RHOB,GNA12,MSN,NTRK2,EPS8,DDAH1,TNIK,DVL3,STOX1,SDC2,DAG1,CDC42EP4,RGMA,RXRA,HMGB1,PLXNB2,PDGFA,GTF2I
TRUE	0.00226	628	668	41	0.061	0.065	GO:0070848	BP	347	response to growth factor	5	POLR2J,FYN,PTBP1,HYAL2,FGFR3,FERMT2,ITGB5,CPNE3,MT3,HIF1A,BMP7,ZNF423,SNRNP70,PDCD5,PTN,HSPB1,SMURF2,VEGFA,NCBP2,EPB41L5,MT1G,SOX9,FGFRL1,PTPN12,TWSG1,GDF1,LRP4,AGT,ASCL1,PML,TOB1,NTRK2,RPL8,HNRNPH1,RELA,HAP1,SOX2,RGMA,ZFP36L1,WWOX,EEF1G
TRUE	0.00231	1469	668	79	0.118	0.054	GO:1901700	BP	347	response to oxygen-containing compound	4	MGST1,FYN,PIK3C2A,ATP1A2,UBR2,HYAL2,SRI,ADCYAP1R1,HADHA,MT3,EZR,COMT,SORBS1,MLC1,HIF1A,SRSF5,PABPN1,BMP7,CST3,CTSH,SNRNP70,AKT2,PTN,CPT1A,SLC1A2,SASH1,KAT2B,GNAI2,MAPKAPK3,HMGCL,PRDX6,PKD2,ENY2,GJB6,ITPR2,PFKFB2,SOX9,RAP1B,APOE,GADD45G,JUND,AGT,GLUL,HNRNPD,ASCL1,PFKL,RAB13,RHOB,MSN,NTRK2,EIF4EBP2,EPS8,GJA1,HNRNPU,LRP5,CAPN2,IGFBP7,HMGB2,INPPL1,AXL,RAB31,STAT3,AHCYL1,GPR37L1,SLC25A33,RARG,RELA,DAG…
TRUE	0.00247	908	668	54	0.081	0.059	GO:0000902	BP	347	cell morphogenesis	6	PAX6,FYN,WDR1,FERMT2,FBLN1,SLC1A3,OPHN1,LRRC16A,MT3,EZR,TRIOBP,NFATC4,BMP7,METRN,PTN,PTPRZ1,LHX2,SLC9A3R1,NR2E1,VEGFA,BCL6,EPB41L5,DOCK7,CLU,EPHX2,RHOJ,FGFRL1,PALLD,APOE,ZSWIM6,LRP4,AGO4,ITGA7,ANXA7,ITGAV,LLPH,GNA12,MSN,NTRK2,EPS8,GJA1,FARP1,MERTK,TNIK,ZNF385A,MICALL2,AXL,SDC2,DAG1,CDC42EP4,RGMA,RILPL1,PLXNB2,CPNE1
TRUE	0.00259	4	668	3	0.004	0.75	GO:0097350	BP	457	neutrophil clearance	1	MERTK,AXL,HMGB1
TRUE	0.00259	4	668	3	0.004	0.75	GO:1901628	BP	278	positive regulation of postsynaptic membrane organization	1	PTN,APOE,LRP4
TRUE	0.00264	16	668	5	0.007	0.312	GO:1900745	BP	376	positive regulation of p38MAPK cascade	2	SASH1,VEGFA,GADD45A,GADD45G,MAP3K5
TRUE	0.00274	1925	668	98	0.147	0.051	GO:0008219	BP	347	cell death	4	FYN,BCLAF1,AIFM2,PKN2,HYAL2,FGFR3,UNG,TRAF4,ARAF,ADCYAP1R1,MT3,ITGA6,MKNK2,PRODH,TIMP3,HIF1A,ACIN1,NFATC4,BMP7,CST3,CTSH,PDCD5,AKT2,CARD8,PTN,HSPB1,SLC9A3R1,WFS1,TPD52L1,NR2E1,VEGFA,BCL6,GADD45A,RAB7L1,F3,NEK6,RBM25,CLU,GJB6,CNTFR,PKN1,GLO1,SOX9,ARHGEF6,APOE,GADD45G,GDF1,JUND,LGALS3,NOTCH2,IL6ST,AGO4,PNPLA8,AGT,ITM2C,RMDN3,ITGAV,ASCL1,BNIP2,ANP32A,PML,MCL1,ANP32E,TP53BP2,RHOB,HSPD1,RGS20,NTRK2,NA…
TRUE	0.00292	1480	668	79	0.118	0.053	GO:0009890	BP	347	negative regulation of biosynthetic process	1	PAX6,JARID2,UBR2,BCLAF1,ZIC2,FOXN3,WAPAL,YBX1,TCF3,ACADVL,ENO1,C1QTNF3,KAT6A,MT3,HNRNPC,EZR,CIRBP,NFATC4,BMP7,ZNF423,AEBP1,SMURF2,PHF12,WFS1,NR2E1,VEGFA,BCL6,GNAI2,RCOR3,SORBS3,PDS5A,SOX9,HNRNPR,GLIS2,APOE,JUND,HRSP12,AGO4,ITM2C,ITM2B,CREBZF,ITGAV,HNRNPD,ASCL1,PML,TOB1,HDGF,ERLIN2,NACC2,EIF4EBP2,SAP18,GJA1,SMARCA5,HNRNPU,MOV10,S100A1,PBXIP1,HMGB2,SALL2,GATAD2A,STAT3,TRIM8,ID4,RARG,RELA,HAP1,EHMT1…
TRUE	0.00314	1072	668	61	0.091	0.057	GO:0060429	BP	347	epithelium development	5	PAX6,WDR1,ACADVL,CLASP1,GPC4,EZR,HIF1A,NFATC4,BMP7,CST3,CTSH,AKT2,PTN,LFNG,LHX2,BCCIP,SMURF2,SLC9A3R1,ALDOC,CPT1A,VEGFA,EPB41L5,CNN3,PKD2,EPHX2,SDC4,SOX9,RAP1B,PALLD,SAFB2,LGALS3,LRP4,AGT,ANXA7,ASCL1,PML,RAB13,RHOB,MSN,RGS20,GJA1,APCDD1,DVL3,LRP5,BDH2,STOX1,SALL2,S1PR1,ID4,RARG,RELA,DAG1,MST1,RGMA,ZFP36L1,RXRA,RILPL1,PLXNB2,PDGFA,SOX18,EEF1G
TRUE	0.00324	940	668	55	0.082	0.059	GO:1901701	BP	347	cellular response to oxygen-containing compound	5	MGST1,FYN,PIK3C2A,UBR2,SRI,MT3,EZR,SORBS1,MLC1,HIF1A,SRSF5,PABPN1,BMP7,CST3,SNRNP70,AKT2,PTN,CPT1A,SASH1,KAT2B,GNAI2,PKD2,ENY2,GJB6,ITPR2,SOX9,RAP1B,GADD45G,AGT,HNRNPD,RAB13,RHOB,MSN,NTRK2,EIF4EBP2,HNRNPU,LRP5,CAPN2,HMGB2,AXL,RAB31,STAT3,AHCYL1,GPR37L1,SLC25A33,RARG,RELA,GNG7,RAB11B,ZFP36L1,MAP3K5,RYR3,CERS1,GATSL3,EEF1G
TRUE	0.00325	3621	668	166	0.249	0.046	GO:0030154	BP	347	cell differentiation	5	TMEM176A,SPATA20,PAX6,JARID2,MGST1,FYN,PTBP1,ZIC2,GPM6B,FOXN3,YBX1,HYAL2,FGFR3,WDR1,TCF3,ACADVL,FERMT2,CLASP1,FBLN1,NEBL,ADCYAP1R1,SLC1A3,OPHN1,LRRC16A,C1QTNF3,ITGB5,KAT6A,MT3,ITGA6,HNRNPC,EZR,TRIOBP,HIF1A,ACIN1,NFATC4,BMP7,CST3,ZNF423,SETD6,METRN,AKT2,PTN,LFNG,PTPRZ1,TMEM176B,LHX2,BCCIP,SLC9A3R1,ALDOC,CPT1A,NR2E1,VEGFA,BCL6,EPB41L5,EFEMP1,DOCK7,ACADM,RAB7L1,CNN3,ALDH6A1,CLU,EPHX2,FAM213A,SDC4,GL…
TRUE	0.00336	130	668	14	0.021	0.108	GO:1903311	BP	37	regulation of mRNA metabolic process	2	PTBP1,PABPN1,SNRNP70,NCBP2,RBM25,HNRNPR,SAFB2,TOB1,SAP18,SREK1,AHCYL1,ZFP36L1,EEF1G,RBM8A
TRUE	0.00336	557	668	37	0.055	0.066	GO:0055065	BP	58	metal ion homeostasis	2	ATP1A2,HYAL2,SRI,ADCYAP1R1,MT3,HEPH,COMT,HIF1A,WFS1,FBXL5,PKD2,EPHX2,ACO1,ITPR2,MT2A,ATP1B2,APOE,ATP1A4,SLC41A1,SWAP70,AGT,RMDN3,ANXA7,ITGAV,PML,SFXN5,GJA1,BDH2,S1PR1,HAP1,RASA3,MT1X,HMGB1,RYR1,RYR3,GSTM2,GTF2I
TRUE	0.00342	942	668	55	0.082	0.058	GO:0072359	BP	347	circulatory system development	6	PAX6,MYLK,SRI,ACACB,NEBL,HIF1A,NFATC4,BMP7,CTSH,PTN,HSPB1,CPE,SASH1,NR2E1,VEGFA,ACADM,ECE1,F3,PKD2,SOX9,AMOT,RHOJ,FGFRL1,SAT1,APOE,RAMP1,NOTCH2,AGT,PRCP,ITGAV,PML,RHOB,NTRK2,GJA1,HNRNPU,DDAH1,PDLIM3,VAV2,MYL3,MAML1,DVL3,LRP5,PPAP2B,S1PR1,DHCR7,ZFP36L1,RXRA,PLCD1,EPOR,HMGB1,RYR1,PDGFA,SOX18,GPR56,GTF2I
TRUE	0.00342	898	668	53	0.079	0.059	GO:1902533	BP	347	positive regulation of intracellular signal transduction	4	FYN,BCLAF1,FGFR3,TRAF4,ARAF,ADCYAP1R1,MT3,DHX58,SLC9A3R1,TPD52L1,SASH1,VEGFA,GNAI2,MAPKAPK3,GADD45A,WLS,F3,PKD2,NEK6,SORBS3,EPHX2,PKN1,SOX9,RAP1B,SLC44A2,GADD45G,NOTCH2,IL6ST,AGT,ITGAV,BNIP2,MCL1,NTRK2,NACC2,GJA1,TNIK,DVL3,ZNF385A,STOX1,AXL,STAT3,GPR37L1,TRIM8,RELA,HAP1,SOX2,HMGB1,MAP3K5,PDGFA,GPR56,ITSN1,GSTM2,CPNE1
TRUE	0.00356	4635	668	205	0.307	0.044	GO:0048522	BP	347	positive regulation of cellular process	3	POLR2J,PAX6,JARID2,FYN,AKAP8L,BCLAF1,AIFM2,ZIC2,FOXN3,IL17RB,WAPAL,PKN2,MYLK,YBX1,HYAL2,FGFR3,WDR1,TCF3,CLASP1,SRI,UNG,ACACB,TRAF4,FBLN1,ARAF,ADCYAP1R1,SLC1A3,LRRC16A,C1QTNF3,KAT6A,CPNE3,MT3,SH3BP2,CCNK,ITGA6,EZR,COMT,SORBS1,CIRBP,SEC14L2,PRODH,TRIOBP,TIMP3,HIF1A,SRSF5,ACIN1,NFATC4,BMP7,MAPRE1,CST3,ZNF423,METRN,PIEZO1,RBL2,CTSH,UBR5,SNRNP70,SGTA,PDCD5,AKT2,CARD8,USF2,PTN,LFNG,HSPB1,LHX2,DHX58,SMU…
TRUE	0.00381	902	668	53	0.079	0.059	GO:0007417	BP	347	central nervous system development	6	PAX6,JARID2,FYN,ZIC2,WDR1,MT3,HIF1A,BMP7,CST3,PTN,PTPRZ1,LHX2,SLC1A2,NR2E1,DOCK7,WLS,PKD2,CLU,EPHX2,ADCK4,BBS2,SOX9,TWSG1,NCAN,GFAP,HRSP12,IL6ST,HNRNPD,ASCL1,NTRK2,GLUD1,BAG3,S100A1,PPAP2B,AK4,FABP7,NDRG2,NAV2,AXL,STAT3,GPR37L1,EMX2,PFKFB3,S1PR1,ID4,HAP1,SOX2,CADM1,EPOR,SLC38A3,PLXNB2,GPR56,RNF103
TRUE	0.00386	3506	668	161	0.241	0.046	GO:0065008	BP	347	regulation of biological quality	1	PAX6,FYN,PIK3C2A,ATP1A2,HSD17B6,RETSAT,GPM6B,YBX1,HYAL2,WDR1,ACADVL,FERMT2,SRI,ACACB,FBLN1,ADCYAP1R1,SLC1A3,LRRC16A,C1QTNF3,HSD17B14,MT3,HEPH,CCNK,HNRNPC,EZR,COMT,CIRBP,TRIOBP,ABHD4,HIF1A,ACIN1,PABPN1,NFATC4,SLCO4A1,SNTA1,CTSH,GCDH,USF2,PTN,HSPB1,SLC9A3R1,CPE,WFS1,CPT1A,NR2E1,VEGFA,BCL6,USP4,ACADM,ECE1,F3,PRDX6,FBXL5,PKD2,ENY2,SERP1,CLU,EPHX2,GJB6,ACO1,ACADS,ITPR2,PKN1,PFKFB2,SLC12A4,STAU1,BBS2,M…
TRUE	0.00407	604	668	39	0.058	0.065	GO:0071363	BP	347	cellular response to growth factor stimulus	6	POLR2J,FYN,PTBP1,HYAL2,FGFR3,FERMT2,ITGB5,CPNE3,MT3,HIF1A,BMP7,ZNF423,SNRNP70,PDCD5,PTN,HSPB1,SMURF2,VEGFA,NCBP2,EPB41L5,MT1G,SOX9,FGFRL1,PTPN12,TWSG1,GDF1,LRP4,AGT,PML,TOB1,NTRK2,RPL8,HNRNPH1,RELA,HAP1,RGMA,ZFP36L1,WWOX,EEF1G
TRUE	0.00441	3797	668	172	0.257	0.045	GO:0048869	BP	347	cellular developmental process	4	TMEM176A,SPATA20,PAX6,JARID2,MGST1,FYN,PTBP1,ZIC2,GPM6B,FOXN3,YBX1,HYAL2,FGFR3,WDR1,TCF3,ACADVL,FERMT2,CLASP1,FBLN1,NEBL,ADCYAP1R1,SLC1A3,OPHN1,LRRC16A,C1QTNF3,ITGB5,KAT6A,MT3,ITGA6,HNRNPC,EZR,TRIOBP,HIF1A,ACIN1,NFATC4,BMP7,CST3,ZNF423,SETD6,METRN,AKT2,PTN,LFNG,PTPRZ1,TMEM176B,LHX2,BCCIP,SLC9A3R1,ALDOC,CPT1A,NR2E1,VEGFA,BCL6,EPB41L5,EFEMP1,DOCK7,ACADM,RAB7L1,CNN3,NEK6,ALDH6A1,CLU,EPHX2,FAM213A,SD…
TRUE	0.00465	629	668	40	0.06	0.064	GO:0048729	BP	347	tissue morphogenesis	4	MYLK,WDR1,CLASP1,GPC4,EZR,HIF1A,NFATC4,BMP7,CTSH,LHX2,SMURF2,SLC9A3R1,VEGFA,EPB41L5,WLS,PKD2,EPHX2,SDC4,SOX9,TWSG1,ITGB4,AGT,PML,RHOB,MSN,GJA1,MYL3,DVL3,LRP5,STOX1,S1PR1,ID4,RARG,DAG1,MST1,RGMA,RXRA,PLXNB2,PDGFA,SOX18
TRUE	0.00467	505	668	34	0.051	0.067	GO:0007423	BP	347	sensory organ development	7	PAX6,HIF1A,BMP7,CST3,PTN,LHX2,SLC9A3R1,NR2E1,VEGFA,GPD2,EFEMP1,ECE1,GJB6,SDC4,SOX9,RHOJ,TWSG1,ASCL1,LRIG1,NTRK2,GJA1,MERTK,DVL3,LRP5,STOX1,SALL2,STAT3,RARG,SOX2,RXRA,INSIG1,HMGB1,LRP10,HMGN1
TRUE	0.00481	201	668	18	0.027	0.09	GO:0006006	BP	347	glucose metabolic process	2	ENO1,ACACB,PGM1,C1QTNF3,SORBS1,AKT2,ALDOC,CPT1A,KAT2B,GPD2,ACADM,SERP1,PFKFB2,PFKL,LRP5,INPPL1,PFKFB3,HMGB1
TRUE	0.00487	18	668	5	0.007	0.278	GO:0043090	BP	69	amino acid import	1	ATP1A2,SLC1A3,SLC1A2,AGT,SLC3A2
TRUE	0.00487	18	668	5	0.007	0.278	GO:0006577	BP	347	amino-acid betaine metabolic process	2	CRAT,CPT1A,ACADM,ALDH9A1,SLC22A5
TRUE	0.00491	1113	668	62	0.093	0.056	GO:1902580	BP	347	single-organism cellular localization	4	PAX6,NOP58,RPL18,HYAL2,FERMT2,CLASP1,SRI,ACACB,OPHN1,C1QTNF3,MT3,EZR,NUP188,SORBS1,HIF1A,BMP7,UBR5,PDCD5,AKT2,RPL18A,PTN,SLC9A3R1,RAB34,CPE,CPT1A,BCL6,NCBP2,SCP2,RAB7L1,PKD2,BBS2,CANX,RAP1B,PLD2,APOE,GADD45G,CLIP1,PPFIA1,RAMP1,LRP4,AGT,PPM1B,SRP14,PML,TOB1,TP53BP2,RAB13,RGS20,STOM,TNIK,RPL8,RAB31,STAT3,ATP5I,DAG1,HAP1,SLC25A20,PTTG1IP,RAB11B,INSIG1,RILPL1,ITSN1
TRUE	0.00494	2151	668	106	0.159	0.049	GO:0007399	BP	347	nervous system development	6	PAX6,JARID2,FYN,ZIC2,GPM6B,WDR1,TCF3,SLC1A3,OPHN1,MT3,EZR,HIF1A,NFATC4,BMP7,CST3,ZNF423,METRN,ACSBG1,AKT2,PTN,PTPRZ1,LHX2,SLC9A3R1,SLC1A2,NR2E1,VEGFA,BCL6,DOCK7,WLS,RAB7L1,PKD2,CLU,EPHX2,CNTFR,ADCK4,SDC4,BBS2,SOX9,GLIS2,TWSG1,APOE,NCAN,ZSWIM6,CLIP1,GFAP,HRSP12,SBF2,NOTCH2,IL6ST,LRP4,MSI1,ITM2C,ITM2B,TUBB2B,HNRNPD,LLPH,ASCL1,BNIP2,RAB13,LRIG1,NTRK2,GLUD1,BAG3,GJA1,FARP1,LGI4,TNIK,APCDD1,S100A1,DVL…
TRUE	0.00497	135	668	14	0.021	0.104	GO:0061351	BP	347	neural precursor cell proliferation	4	PAX6,HIF1A,PTPRZ1,NR2E1,VEGFA,DOCK7,EPHX2,ASCL1,FABP7,GPR37L1,EMX2,ID4,PLXNB2,GPR56
TRUE	0.00498	1459	668	77	0.115	0.053	GO:0031327	BP	347	negative regulation of cellular biosynthetic process	2	PAX6,JARID2,UBR2,BCLAF1,ZIC2,FOXN3,WAPAL,YBX1,TCF3,ACADVL,ENO1,C1QTNF3,KAT6A,MT3,HNRNPC,EZR,CIRBP,NFATC4,BMP7,ZNF423,AEBP1,SMURF2,PHF12,WFS1,NR2E1,VEGFA,BCL6,GNAI2,RCOR3,SORBS3,PDS5A,SOX9,HNRNPR,GLIS2,JUND,HRSP12,AGO4,ITM2C,ITM2B,CREBZF,HNRNPD,ASCL1,PML,TOB1,HDGF,ERLIN2,NACC2,EIF4EBP2,SAP18,GJA1,SMARCA5,HNRNPU,MOV10,S100A1,PBXIP1,HMGB2,SALL2,GATAD2A,STAT3,TRIM8,ID4,RARG,RELA,HAP1,EHMT1,SOX2,MTA1,…
TRUE	0.00509	1791	668	91	0.136	0.051	GO:0006915	BP	347	apoptotic process	6	FYN,BCLAF1,AIFM2,PKN2,HYAL2,FGFR3,UNG,TRAF4,ARAF,MT3,ITGA6,MKNK2,PRODH,TIMP3,HIF1A,ACIN1,NFATC4,BMP7,CST3,CTSH,PDCD5,AKT2,CARD8,PTN,HSPB1,SLC9A3R1,WFS1,TPD52L1,NR2E1,VEGFA,BCL6,GADD45A,F3,NEK6,RBM25,CLU,GJB6,CNTFR,PKN1,GLO1,SOX9,ARHGEF6,APOE,GADD45G,GDF1,LGALS3,NOTCH2,IL6ST,AGO4,AGT,ITM2C,RMDN3,ITGAV,ASCL1,BNIP2,ANP32A,PML,MCL1,ANP32E,TP53BP2,RHOB,HSPD1,NTRK2,NACC2,SAP18,BAG3,GJA1,MERTK,VAV2,ZNF3…
TRUE	0.00532	238	668	20	0.03	0.084	GO:0045926	BP	347	negative regulation of growth	2	HYAL2,FGFR3,ENO1,MT3,HIF1A,BCL6,BBS2,MT1G,MT2A,RERG,AGT,PML,GJA1,CDKN2AIP,MT1E,RGMA,MT1X,MT1F,MT1A,MT1M
TRUE	0.00554	449	668	31	0.046	0.069	GO:1902532	BP	347	negative regulation of intracellular signal transduction	4	UBR2,HYAL2,SRI,FBLN1,C1QTNF3,EZR,TIMP3,HIF1A,BMP7,CARD8,HSPB1,DHX58,SLC9A3R1,WFS1,BCL6,PKD2,CLU,SEC14L1,APOE,PPM1B,MCL1,ZNF385A,NDRG2,RELA,DAG1,PTTG1IP,RASA3,GSTM2,CPNE1,GATSL3,BCL2L2-PABPN1
TRUE	0.0056	572	668	37	0.055	0.065	GO:0048598	BP	347	embryonic morphogenesis	4	PAX6,CLASP1,ITGB5,HIF1A,BMP7,LHX2,SLC9A3R1,EPB41L5,EFEMP1,WLS,ECE1,SYF2,PKD2,GJB6,SDC4,SOX9,AMOT,TWSG1,ITGB4,LRP4,ITGA7,ITGAV,LRIG1,GNA12,GJA1,DVL3,LRP5,PPAP2B,STOX1,RARG,DAG1,SOX2,RGMA,ZFP36L1,INSIG1,PLXNB2,SOX18
TRUE	0.00564	1512	668	79	0.118	0.052	GO:0042127	BP	347	regulation of cell proliferation	1	PAX6,JARID2,FYN,WAPAL,FGFR3,FBLN1,COMT,HIF1A,BMP7,CST3,CTSH,PDCD5,PTN,PTPRZ1,SLC9A3R1,NR2E1,VEGFA,BCL6,KAT2B,GNAI2,FBXO2,F3,SYF2,PKD2,GJB6,CNTFR,PKN1,SDC4,SOX9,FGFRL1,SAT1,APOE,JUND,GFAP,LGALS3,HRSP12,NOTCH2,IL6ST,RERG,AGT,GLUL,TNS3,MARCH7,ITGAV,ASCL1,PML,TOB1,NTRK2,NACC2,GJA1,CHTOP,TNFSF13,LRP5,IGFBP7,HMGB2,FABP7,INPPL1,STOX1,NDRG2,STAT3,GPR37L1,S1PR1,SLC25A33,ID4,MYEOV2,RARG,DHCR7,RELA,MST1,SOX…
TRUE	0.00571	28	668	6	0.009	0.214	GO:1900744	BP	376	regulation of p38MAPK cascade	1	EZR,SASH1,VEGFA,GADD45A,GADD45G,MAP3K5
TRUE	0.00608	51	668	8	0.012	0.157	GO:0035272	BP	347	exocrine system development	6	PAX6,BMP7,CST3,WLS,SOX9,TWSG1,DAG1,PDGFA
TRUE	0.00629	5	668	3	0.004	0.6	GO:0036018	BP	46	cellular response to erythropoietin	2	MT2A,MT1X,EPOR
TRUE	0.00629	5	668	3	0.004	0.6	GO:1902430	BP	347	negative regulation of beta-amyloid formation	1	CLU,APOE,HAP1
TRUE	0.00637	11	668	4	0.006	0.364	GO:2001198	BP	219	regulation of dendritic cell differentiation	1	TMEM176A,TMEM176B,LGALS3,HMGB1
TRUE	0.00637	11	668	4	0.006	0.364	GO:0036376	BP	284	sodium ion export from cell	2	ATP1A2,ATP1B2,ATP1A4,FXYD1
TRUE	0.00637	107	668	12	0.018	0.112	GO:0072089	BP	347	stem cell proliferation	4	PAX6,FBLN1,HIF1A,NR2E1,VEGFA,DOCK7,ASCL1,HMGB2,ID4,ZFP36L1,PLXNB2,SOX18
TRUE	0.00646	2785	668	131	0.196	0.047	GO:0031325	BP	347	positive regulation of cellular metabolic process	4	POLR2J,PAX6,JARID2,FYN,AKAP8L,BCLAF1,ZIC2,FOXN3,YBX1,HYAL2,FGFR3,TCF3,UNG,ACACB,TRAF4,FBLN1,ARAF,ADCYAP1R1,KAT6A,MT3,CCNK,ITGA6,EZR,COMT,SORBS1,CIRBP,SEC14L2,HIF1A,SRSF5,NFATC4,BMP7,CST3,ZNF423,CTSH,SNRNP70,SGTA,PDCD5,AKT2,CARD8,USF2,HSPB1,LHX2,WFS1,CPT1A,CDK2AP1,TPD52L1,SASH1,NR2E1,VEGFA,BCL6,KAT2B,GNAI2,NCBP2,MAPKAPK3,DOCK7,GADD45A,RAB7L1,ECE1,F3,FBXL5,PKD2,ENY2,SERP1,CLU,SORBS3,EPHX2,PKN1,PFKF…
TRUE	0.00648	297	668	23	0.034	0.077	GO:0016053	BP	347	organic acid biosynthetic process	1	ACADVL,MGLL,ACACB,SLC1A3,SCP2,ABCD3,NCAN,FADS2,PSAT1,PNPLA8,GLUL,SCD5,ERLIN2,GLUD1,ACSS1,ALDH4A1,CBS,GPT2,GPT,GATM,PDDC1,GLUD2,INSIG1
TRUE	0.00648	297	668	23	0.034	0.077	GO:0046394	BP	347	carboxylic acid biosynthetic process	2	ACADVL,MGLL,ACACB,SLC1A3,SCP2,ABCD3,NCAN,FADS2,PSAT1,PNPLA8,GLUL,SCD5,ERLIN2,GLUD1,ACSS1,ALDH4A1,CBS,GPT2,GPT,GATM,PDDC1,GLUD2,INSIG1
TRUE	0.0065	78	668	10	0.015	0.128	GO:0046031	BP	347	ADP metabolic process	3	ENO1,PGM1,HIF1A,ALDOC,PFKFB2,PFKL,AK4,STAT3,PFKFB3,DHTKD1
TRUE	0.00659	990	668	56	0.084	0.057	GO:0009887	BP	347	animal organ morphogenesis	7	PAX6,FOXN3,MYLK,HYAL2,FGFR3,GPC4,ITGA6,EZR,ABLIM1,HIF1A,BMP7,CTSH,PTN,LFNG,TMEM176B,SMURF2,SLC9A3R1,CPE,VEGFA,EFEMP1,PKD2,SERP1,EPHX2,GJB6,BBS2,SOX9,FGFRL1,TWSG1,ITGB4,NOTCH2,LRP4,AGT,PML,LRIG1,MSN,NTRK2,GJA1,MYL3,DVL3,LRP5,INPPL1,STOX1,STAT3,S1PR1,ID4,RARG,RELA,DAG1,MST1,WWOX,RXRA,INSIG1,RYR1,PDGFA,SOX18,HMGN1
TRUE	0.00671	434	668	30	0.045	0.069	GO:0019439	BP	347	aromatic compound catabolic process	5	RPL18,UNG,NT5C2,COMT,PRTFDC1,FAH,RPL18A,PON2,NCBP2,PPP1R8,EPHX2,HNRNPR,AGO4,HNRNPD,TOB1,EPHX1,ALDH1L1,AHCYL2,RPL8,ASRGL1,HMGB2,LSM6,AHCYL1,MUS81,ZFP36L1,MAOA,PNRC2,HMGB1,EEF1G,RBM8A
TRUE	0.00711	376	668	27	0.04	0.072	GO:0051186	BP	347	cofactor metabolic process	4	ENO1,ACACB,PGM1,COQ9,HIF1A,ACSBG1,GCDH,ALDOC,HMGCL,ADCK4,PFKFB2,MCCC2,PFKL,ALDH1L1,SCD5,ACSS1,AHCYL2,BDH2,ISCA2,ACSF2,STAT3,AHCYL1,PFKFB3,SUCLG2,DCAKD,DHTKD1,CARKD
TRUE	0.00723	5194	668	224	0.335	0.043	GO:0048518	BP	347	positive regulation of biological process	2	POLR2J,PAX6,JARID2,FYN,AKAP8L,BCLAF1,AIFM2,ZIC2,GPM6B,FOXN3,IL17RB,WAPAL,PKN2,MYLK,YBX1,HYAL2,FGFR3,WDR1,TCF3,CLASP1,SRI,UNG,ACACB,TRAF4,FBLN1,ARAF,ADCYAP1R1,SLC1A3,LRRC16A,C1QTNF3,KAT6A,CPNE3,MT3,SH3BP2,CCNK,ITGA6,EZR,COMT,SORBS1,CIRBP,SEC14L2,PRODH,TRIOBP,TIMP3,MLC1,HIF1A,SRSF5,ACIN1,NFATC4,PLTP,BMP7,MAPRE1,CST3,ZNF423,METRN,PIEZO1,RBL2,CTSH,UBR5,SNRNP70,SGTA,PDCD5,AKT2,CARD8,USF2,PTN,LFNG,HSPB…
TRUE	0.00739	10599	668	420	0.629	0.04	GO:0071704	BP	347	organic substance metabolic process	3	POLR2J,PAX6,LUC7L,JARID2,MGST1,FYN,AKAP8L,PTBP1,PIK3C2A,ATP1A2,UBR2,HSD17B6,BCLAF1,SH3YL1,RETSAT,ZIC2,FOXN3,NOP58,KMT2C,WAPAL,RPL18,PKN2,MYLK,YBX1,HYAL2,FGFR3,PYGM,WIPI1,TCF3,ACADVL,MGLL,ENO1,SRI,UNG,ACACB,TRAF4,NT5C2,GPC4,FBLN1,ARAF,ADCYAP1R1,SLC1A3,OPHN1,LRRC16A,PGM1,COL5A3,C1QTNF3,BCKDHB,KAT6A,HADHA,CPNE3,HSD17B14,MT3,COQ9,SMOX,ZNF302,CCNK,GNPTG,ITGA6,HNRNPC,EZR,COMT,NUP188,CRAT,SORBS1,PRTFDC1…
TRUE	0.00746	1812	668	91	0.136	0.05	GO:0012501	BP	347	programmed cell death	5	FYN,BCLAF1,AIFM2,PKN2,HYAL2,FGFR3,UNG,TRAF4,ARAF,MT3,ITGA6,MKNK2,PRODH,TIMP3,HIF1A,ACIN1,NFATC4,BMP7,CST3,CTSH,PDCD5,AKT2,CARD8,PTN,HSPB1,SLC9A3R1,WFS1,TPD52L1,NR2E1,VEGFA,BCL6,GADD45A,F3,NEK6,RBM25,CLU,GJB6,CNTFR,PKN1,GLO1,SOX9,ARHGEF6,APOE,GADD45G,GDF1,LGALS3,NOTCH2,IL6ST,AGO4,AGT,ITM2C,RMDN3,ITGAV,ASCL1,BNIP2,ANP32A,PML,MCL1,ANP32E,TP53BP2,RHOB,HSPD1,NTRK2,NACC2,SAP18,BAG3,GJA1,MERTK,VAV2,ZNF3…
TRUE	0.00759	94	668	11	0.016	0.117	GO:0006112	BP	347	energy reserve metabolic process	6	PYGM,PGM1,MT3,SORBS1,AKT2,ACADM,PPP1R3C,GFPT2,IL6ST,PPP1CC,HMGB1
TRUE	0.00761	10975	668	433	0.648	0.039	GO:0008152	BP	347	metabolic process	2	POLR2J,PAX6,LUC7L,JARID2,MGST1,FYN,AKAP8L,PTBP1,PIK3C2A,ATP1A2,UBR2,HSD17B6,BCLAF1,SH3YL1,AIFM2,RETSAT,ZIC2,FOXN3,NOP58,KMT2C,WAPAL,RPL18,PKN2,MYLK,YBX1,HYAL2,FGFR3,PYGM,WIPI1,TCF3,ACADVL,MGLL,ENO1,SRI,UNG,ACACB,TRAF4,NT5C2,GPC4,FBLN1,ARAF,ADCYAP1R1,SLC1A3,OPHN1,LRRC16A,PGM1,COL5A3,C1QTNF3,BCKDHB,KAT6A,HADHA,CPNE3,HSD17B14,MT3,COQ9,SMOX,ZNF302,HEPH,CCNK,GNPTG,ITGA6,HNRNPC,EZR,COMT,NUP188,CRAT,SOR…
TRUE	0.00762	996	668	56	0.084	0.056	GO:0032989	BP	347	cellular component morphogenesis	5	PAX6,FYN,WDR1,FERMT2,CLASP1,FBLN1,NEBL,SLC1A3,OPHN1,LRRC16A,MT3,EZR,TRIOBP,NFATC4,BMP7,METRN,PTN,PTPRZ1,LHX2,SLC9A3R1,NR2E1,VEGFA,BCL6,EPB41L5,DOCK7,CLU,EPHX2,RHOJ,FGFRL1,PALLD,APOE,ZSWIM6,LRP4,AGO4,ITGA7,ANXA7,ITGAV,LLPH,GNA12,MSN,NTRK2,EPS8,GJA1,FARP1,MERTK,TNIK,ZNF385A,MICALL2,AXL,SDC2,DAG1,CDC42EP4,RGMA,RILPL1,PLXNB2,CPNE1
TRUE	0.0077	3175	668	146	0.219	0.046	GO:0006793	BP	347	phosphorus metabolic process	4	PAX6,FYN,AKAP8L,PIK3C2A,ATP1A2,SH3YL1,PKN2,MYLK,HYAL2,FGFR3,ENO1,UNG,ACACB,TRAF4,NT5C2,FBLN1,ARAF,ADCYAP1R1,PGM1,HADHA,CPNE3,MT3,COQ9,CCNK,GNPTG,ITGA6,EZR,PRTFDC1,MKNK2,TIMP3,ABHD4,HIF1A,PABPN1,BMP7,RBL2,ACSBG1,CTSH,AKT2,GCDH,HSPB1,PTPRZ1,BCCIP,SLC9A3R1,ALDOC,WFS1,ELP4,PPP6R3,CDK2AP1,TPD52L1,SASH1,VEGFA,KAT2B,GNAI2,MAPKAPK3,GPD2,EFEMP1,DOCK7,GADD45A,HMGCL,PKD2,NEK6,PPP1R3C,CLU,SORBS3,EPHX2,PKN1,A…
TRUE	0.00794	53	668	8	0.012	0.151	GO:0010043	BP	347	response to zinc ion	6	HVCN1,MT1G,MT2A,MT1E,MT1X,MT1F,MT1A,MT1M
TRUE	0.00807	500	668	33	0.049	0.066	GO:0048514	BP	347	blood vessel morphogenesis	8	MYLK,HIF1A,NFATC4,CTSH,PTN,HSPB1,SASH1,NR2E1,VEGFA,F3,PKD2,AMOT,SAT1,APOE,RAMP1,AGT,PRCP,ITGAV,PML,RHOB,NTRK2,GJA1,DDAH1,VAV2,LRP5,S1PR1,ZFP36L1,PLCD1,HMGB1,PDGFA,SOX18,GPR56,GTF2I
TRUE	0.0081	439	668	30	0.045	0.068	GO:0022604	BP	347	regulation of cell morphogenesis	7	FYN,WDR1,FERMT2,FBLN1,LRRC16A,MT3,EZR,TRIOBP,NFATC4,METRN,PTN,SLC9A3R1,NR2E1,VEGFA,RHOJ,APOE,LRP4,AGO4,ITGA7,ANXA7,GNA12,MSN,NTRK2,EPS8,TNIK,SDC2,DAG1,CDC42EP4,RGMA,PLXNB2
TRUE	0.00831	20	668	5	0.007	0.25	GO:0006907	BP	97	pinocytosis	1	LRRC16A,SNX5,RAB34,MAPKAPK3,AXL
TRUE	0.00843	193	668	17	0.025	0.088	GO:0034329	BP	242	cell junction assembly	1	GPM6B,PKN2,WDR1,FERMT2,CLASP1,ITGA6,SORBS1,VEGFA,EPB41L5,SDC4,RAP1B,ITGB4,AGT,RAB13,GJA1,MICALL2,CD151
TRUE	0.00846	30	668	6	0.009	0.2	GO:0006536	BP	347	glutamate metabolic process	5	SLC1A3,PRODH,GLUL,GLUD1,ALDH4A1,GLUD2
TRUE	0.00882	586	668	37	0.055	0.063	GO:0001568	BP	347	blood vessel development	7	PAX6,MYLK,HIF1A,NFATC4,BMP7,CTSH,PTN,HSPB1,SASH1,NR2E1,VEGFA,F3,PKD2,AMOT,SAT1,APOE,RAMP1,AGT,PRCP,ITGAV,PML,RHOB,NTRK2,GJA1,DDAH1,VAV2,LRP5,PPAP2B,S1PR1,DHCR7,ZFP36L1,PLCD1,HMGB1,PDGFA,SOX18,GPR56,GTF2I
TRUE	0.00904	54	668	8	0.012	0.148	GO:0019320	BP	347	hexose catabolic process	2	ENO1,PGM1,ALDOC,PFKFB2,PFKL,LRP5,ALDH1A1,PFKFB3
TRUE	0.00906	608	668	38	0.057	0.062	GO:0001944	BP	347	vasculature development	6	PAX6,MYLK,HIF1A,NFATC4,BMP7,CTSH,PTN,HSPB1,SASH1,NR2E1,VEGFA,F3,PKD2,AMOT,RHOJ,SAT1,APOE,RAMP1,AGT,PRCP,ITGAV,PML,RHOB,NTRK2,GJA1,DDAH1,VAV2,LRP5,PPAP2B,S1PR1,DHCR7,ZFP36L1,PLCD1,HMGB1,PDGFA,SOX18,GPR56,GTF2I
TRUE	0.00929	12	668	4	0.006	0.333	GO:1901201	BP	162	regulation of extracellular matrix assembly	2	CLASP1,SOX9,AGT,DAG1
TRUE	0.00929	12	668	4	0.006	0.333	GO:0006069	BP	347	ethanol oxidation	2	ALDH2,ACSS1,ALDH1A1,ADH5
TRUE	0.00931	1994	668	98	0.147	0.049	GO:0048584	BP	347	positive regulation of response to stimulus	2	FYN,BCLAF1,IL17RB,MYLK,HYAL2,FGFR3,SRI,UNG,TRAF4,ARAF,ADCYAP1R1,MT3,SH3BP2,EZR,SORBS1,TIMP3,HIF1A,NFATC4,BMP7,ZNF423,CTSH,UBR5,SGTA,PDCD5,AKT2,LFNG,HSPB1,DHX58,SMURF2,SLC9A3R1,TPD52L1,SASH1,VEGFA,GNAI2,MAPKAPK3,GADD45A,WLS,RAB7L1,F3,PKD2,NEK6,CLU,SORBS3,EPHX2,PKN1,SOX9,RAP1B,TWSG1,PLD2,SLC44A2,SEC14L1,GADD45G,GDF1,LGALS3,SWAP70,NOTCH2,IL6ST,AGT,ITM2C,ITGAV,ASCL1,BNIP2,PML,TOB1,MCL1,TP53BP2,HSPD1,…
TRUE	0.00934	738	668	44	0.066	0.06	GO:0071705	BP	347	nitrogen compound transport	5	AKAP8L,ATP1A2,GPM6B,SRI,SLC1A3,NUP188,HIF1A,SRSF5,PABPN1,SLCO4A1,SLC9A3R1,CPT1A,SLC1A2,NCBP2,SLC1A4,ENY2,SERP1,ITPR2,PFKFB2,SLC44A2,SEC14L1,SLC7A10,PPFIA1,AGT,GLUL,PFKL,NTRK2,GLUD1,GJA1,AHCTF1,CHTOP,LRP5,SLC15A2,CPSF2,SLC3A2,SEPT2,SLC25A33,SLC25A20,RAB11B,ZFP36L1,SLC38A3,SLC22A5,EEF1G,RBM8A
TRUE	0.00938	848	668	49	0.073	0.058	GO:0060341	BP	347	regulation of cellular localization	2	FYN,AKAP8L,ATP1A2,GPM6B,WAPAL,HYAL2,WDR1,SRI,ADCYAP1R1,C1QTNF3,EZR,SORBS1,MLC1,HIF1A,BMP7,SNTA1,UBR5,PDCD5,AKT2,PTN,SLC9A3R1,NCBP2,SCP2,RAB7L1,PKD2,ENY2,GLIS2,RAP1B,PPFIA1,LRP4,PPM1B,PML,TP53BP2,MSN,RGS20,STOM,GJA1,DVL3,LRP5,RANBP3L,MICALL2,TRIM8,HAP1,RAB11B,ZFP36L1,PPP1CC,INSIG1,GSTM2,EEF1G
TRUE	0.01	196	668	17	0.025	0.087	GO:0007160	BP	347	cell-matrix adhesion	5	GPM6B,FERMT2,CLASP1,COL5A3,ITGB5,ITGA6,SORBS1,VEGFA,BCL6,EPB41L5,SDC4,SGCE,PPFIA1,ITGB4,ITGA7,ITGAV,DAG1
TRUE	0.0102	31	668	6	0.009	0.194	GO:0006007	BP	347	glucose catabolic process	3	ENO1,ALDOC,PFKFB2,PFKL,LRP5,PFKFB3
TRUE	0.0103	528	668	34	0.051	0.064	GO:0002009	BP	347	morphogenesis of an epithelium	5	WDR1,CLASP1,GPC4,EZR,HIF1A,NFATC4,BMP7,CTSH,LHX2,SMURF2,SLC9A3R1,VEGFA,EPB41L5,PKD2,EPHX2,SDC4,SOX9,AGT,PML,RHOB,MSN,GJA1,DVL3,LRP5,STOX1,ID4,RARG,DAG1,MST1,RGMA,RXRA,PLXNB2,PDGFA,SOX18
TRUE	0.0103	145	668	14	0.021	0.097	GO:0044724	BP	347	single-organism carbohydrate catabolic process	1	PYGM,ENO1,PGM1,HIF1A,ALDOC,GPD2,PFKFB2,PFKL,LRP5,ALDH1A1,STAT3,PFKFB3,DHTKD1,HMGB1
TRUE	0.0109	69	668	9	0.013	0.13	GO:0006096	BP	347	glycolytic process	1	ENO1,PGM1,HIF1A,ALDOC,PFKFB2,PFKL,STAT3,PFKFB3,DHTKD1
TRUE	0.011	146	668	14	0.021	0.096	GO:0043491	BP	347	protein kinase B signaling	5	HYAL2,MT3,SLC9A3R1,F3,SOX9,NTRK2,MERTK,STOX1,AXL,DAG1,ZFP36L1,PDGFA,ITSN1,CPNE1
TRUE	0.0111	679	668	41	0.061	0.06	GO:0050767	BP	347	regulation of neurogenesis	1	PAX6,FYN,WDR1,TCF3,MT3,HIF1A,NFATC4,BMP7,METRN,PTN,PTPRZ1,NR2E1,VEGFA,BCL6,DOCK7,RAB7L1,SOX9,APOE,ZSWIM6,CLIP1,GFAP,IL6ST,LRP4,ITM2C,LLPH,ASCL1,BNIP2,NTRK2,TNIK,HMGB2,STAT3,SDC2,GPR37L1,ID4,RELA,HAP1,SOX2,RGMA,PLXNB2,GPR56,CPNE1
TRUE	0.0112	967	668	54	0.081	0.056	GO:0040007	BP	347	growth	2	NOP58,IL17RB,HYAL2,FGFR3,ENO1,ACACB,MT3,EZR,HIF1A,BMP7,LHX2,WFS1,SLC1A2,VEGFA,BCL6,EPB41L5,GPD2,SERP1,BBS2,MT1G,MT2A,SOX9,PTPN12,APOE,NOTCH2,RERG,LRP4,AGT,ITGAV,LLPH,PML,IGSF11,GJA1,IGFBP7,PPIB,SLC3A2,FAM107A,CDKN2AIP,STAT3,MT1E,S1PR1,SLC25A33,RARG,DHCR7,MST1,SOX2,RGMA,ZFP36L1,RXRA,MT1X,MT1F,MT1A,MT1M,CPNE1
TRUE	0.0112	290	668	22	0.033	0.076	GO:0006066	BP	347	alcohol metabolic process	5	RETSAT,ACADVL,ADCYAP1R1,MT3,SEC14L2,CYB5R3,ALDH2,GPD2,EPHX2,APOE,ERLIN2,PLCB3,ACSS1,LRP5,ALDH1A1,INPPL1,ACAA2,DHCR7,RXRA,INSIG1,PLCD1,ADH5
TRUE	0.0112	489	668	32	0.048	0.065	GO:0006875	BP	58	cellular metal ion homeostasis	3	ATP1A2,SRI,ADCYAP1R1,MT3,HEPH,HIF1A,WFS1,PKD2,EPHX2,ACO1,ITPR2,MT2A,ATP1B2,APOE,ATP1A4,SLC41A1,SWAP70,AGT,RMDN3,ANXA7,ITGAV,PML,GJA1,S1PR1,HAP1,RASA3,MT1X,HMGB1,RYR1,RYR3,GSTM2,GTF2I
TRUE	0.0117	6120	668	257	0.385	0.042	GO:0044700	BP	347	single organism signaling	3	POLR2J,PAX6,FYN,PTBP1,PIK3C2A,ATP1A2,UBR2,IFNGR1,BCLAF1,IL17RB,PKN2,HYAL2,FGFR3,WIPI1,ACADVL,FERMT2,MGLL,SRI,TRAF4,GPC4,FBLN1,ARAF,ADCYAP1R1,SLC1A3,OPHN1,C1QTNF3,ITGB5,KAT6A,FAT1,CPNE3,MT3,SH3BP2,ITGA6,EZR,SORBS1,MKNK2,PRODH,TIMP3,HIF1A,PABPN1,ARHGAP5,NFATC4,BMP7,ZNF423,RBL2,CTSH,UBR5,PDCD5,AKT2,CARD8,PTN,LFNG,HSPB1,RASSF4,DHX58,SMURF2,SLC9A3R1,RAB34,CPE,WFS1,CPT1A,SLC1A2,TPD52L1,SASH1,NR2E1,VEGF…
TRUE	0.0119	617	668	38	0.057	0.062	GO:0072358	BP	347	cardiovascular system development	6	PAX6,MYLK,HIF1A,NFATC4,BMP7,CTSH,PTN,HSPB1,SASH1,NR2E1,VEGFA,F3,PKD2,AMOT,RHOJ,SAT1,APOE,RAMP1,AGT,PRCP,ITGAV,PML,RHOB,NTRK2,GJA1,DDAH1,VAV2,LRP5,PPAP2B,S1PR1,DHCR7,ZFP36L1,PLCD1,HMGB1,PDGFA,SOX18,GPR56,GTF2I
TRUE	0.0119	2477	668	117	0.175	0.047	GO:0009892	BP	347	negative regulation of metabolic process	2	POLR2J,PAX6,JARID2,FYN,PTBP1,UBR2,BCLAF1,ZIC2,FOXN3,WAPAL,YBX1,HYAL2,TCF3,ACADVL,ENO1,ACACB,FBLN1,OPHN1,C1QTNF3,KAT6A,MT3,HNRNPC,EZR,COMT,NUP188,CIRBP,TIMP3,HIF1A,NFATC4,BMP7,SNTA1,CST3,ZNF423,RBL2,UBR5,HSPB1,AEBP1,SMURF2,SLC9A3R1,PHF12,WFS1,NR2E1,VEGFA,BCL6,KAT2B,USP4,GNAI2,NCBP2,GADD45A,RCOR3,CLU,SORBS3,PDS5A,PKN1,BBS2,SOX9,HNRNPR,GLIS2,APOE,JUND,PPP1R1B,HRSP12,SWAP70,AGO4,AGT,ITM2C,ITM2B,CREBZ…
TRUE	0.012	596	668	37	0.055	0.062	GO:0010942	BP	347	positive regulation of cell death	2	BCLAF1,AIFM2,HYAL2,MT3,ITGA6,PRODH,TIMP3,NFATC4,BMP7,CTSH,PDCD5,CARD8,PTN,SLC9A3R1,TPD52L1,BCL6,GADD45A,F3,CLU,ARHGEF6,GADD45G,AGT,ITM2C,ASCL1,PML,MCL1,TP53BP2,RHOB,HSPD1,NACC2,SAP18,VAV2,RARG,WWOX,HMGB1,MAP3K5,ITSN1
TRUE	0.0122	6	668	3	0.004	0.5	GO:0042940	BP	217	D-amino acid transport	1	SLC1A3,SLC1A2,SLC7A10
TRUE	0.0122	6	668	3	0.004	0.5	GO:0036017	BP	46	response to erythropoietin	1	MT2A,MT1X,EPOR
TRUE	0.0122	6	668	3	0.004	0.5	GO:0031086	BP	129	nuclear-transcribed mRNA catabolic process, deadenylation-independent decay	1	ZFP36L1,PNRC2,EEF1G
TRUE	0.0122	70	668	9	0.013	0.129	GO:0006757	BP	347	ATP generation from ADP	1	ENO1,PGM1,HIF1A,ALDOC,PFKFB2,PFKL,STAT3,PFKFB3,DHTKD1
TRUE	0.0127	44	668	7	0.01	0.159	GO:2000179	BP	347	positive regulation of neural precursor cell proliferation	1	PAX6,HIF1A,NR2E1,VEGFA,ASCL1,GPR37L1,GPR56
TRUE	0.0129	100	668	11	0.016	0.11	GO:0050684	BP	37	regulation of mRNA processing	1	PTBP1,PABPN1,SNRNP70,NCBP2,RBM25,SAFB2,SAP18,SREK1,AHCYL1,ZFP36L1,RBM8A
TRUE	0.013	13	668	4	0.006	0.308	GO:0021978	BP	226	telencephalon regionalization	1	PAX6,LHX2,EMX2,GPR56
TRUE	0.013	13	668	4	0.006	0.308	GO:0071436	BP	284	sodium ion export	1	ATP1A2,ATP1B2,ATP1A4,FXYD1
TRUE	0.013	13	668	4	0.006	0.308	GO:0040034	BP	347	regulation of development, heterochronic	4	PAX6,NR2E1,ASCL1,HMGN1
TRUE	0.013	13	668	4	0.006	0.308	GO:0045540	BP	347	regulation of cholesterol biosynthetic process	3	SEC14L2,APOE,ERLIN2,DHCR7
TRUE	0.013	13	668	4	0.006	0.308	GO:0021781	BP	347	glial cell fate commitment	1	PAX6,SOX9,ASCL1,SOX2
TRUE	0.0131	57	668	8	0.012	0.14	GO:0016444	BP	262	somatic cell DNA recombination	1	TCF3,UNG,BCL6,SWAP70,HSPD1,TNFSF13,HMGB2,HMGB1
TRUE	0.0131	57	668	8	0.012	0.14	GO:0002562	BP	262	somatic diversification of immune receptors via germline recombination within a single locus	2	TCF3,UNG,BCL6,SWAP70,HSPD1,TNFSF13,HMGB2,HMGB1
TRUE	0.0133	412	668	28	0.042	0.068	GO:0042493	BP	347	response to drug	4	MGST1,FYN,ACACB,ADCYAP1R1,SLC1A3,HADHA,MT3,COMT,CST3,RPL18A,PTN,CPT1A,SLC1A2,ABCD3,MT2A,JUND,HNRNPD,SRP14,GNA12,DVL3,AK4,SLC15A2,HMGB2,STAT3,EMX2,RELA,SLC22A5,CERS1
TRUE	0.0133	6132	668	257	0.385	0.042	GO:0023052	BP	347	signaling	2	POLR2J,PAX6,FYN,PTBP1,PIK3C2A,ATP1A2,UBR2,IFNGR1,BCLAF1,IL17RB,PKN2,HYAL2,FGFR3,WIPI1,ACADVL,FERMT2,MGLL,SRI,TRAF4,GPC4,FBLN1,ARAF,ADCYAP1R1,SLC1A3,OPHN1,C1QTNF3,ITGB5,KAT6A,FAT1,CPNE3,MT3,SH3BP2,ITGA6,EZR,SORBS1,MKNK2,PRODH,TIMP3,HIF1A,PABPN1,ARHGAP5,NFATC4,BMP7,ZNF423,RBL2,CTSH,UBR5,PDCD5,AKT2,CARD8,PTN,LFNG,HSPB1,RASSF4,DHX58,SMURF2,SLC9A3R1,RAB34,CPE,WFS1,CPT1A,SLC1A2,TPD52L1,SASH1,NR2E1,VEGF…
TRUE	0.0133	22	668	5	0.007	0.227	GO:0009084	BP	347	glutamine family amino acid biosynthetic process	1	SLC1A3,GLUL,GLUD1,ALDH4A1,GLUD2
TRUE	0.0134	1462	668	75	0.112	0.051	GO:0010629	BP	347	negative regulation of gene expression	1	POLR2J,PAX6,JARID2,FYN,PTBP1,UBR2,BCLAF1,ZIC2,FOXN3,YBX1,TCF3,ENO1,ACACB,KAT6A,MT3,EZR,NUP188,CIRBP,NFATC4,BMP7,ZNF423,RBL2,AEBP1,SMURF2,PHF12,WFS1,NR2E1,VEGFA,BCL6,NCBP2,RCOR3,SORBS3,BBS2,SOX9,HNRNPR,GLIS2,JUND,HRSP12,AGO4,CREBZF,ANXA7,HNRNPD,ASCL1,PML,TOB1,HDGF,NACC2,EIF4EBP2,SAP18,GJA1,SMARCA5,MOV10,S100A1,PBXIP1,HMGB2,INPPL1,STOX1,SALL2,GATAD2A,STAT3,TRIM8,ID4,RARG,RELA,HAP1,EHMT1,SOX2,NELFA,…
TRUE	0.0136	333	668	24	0.036	0.072	GO:0001654	BP	347	eye development	8	PAX6,HIF1A,BMP7,CST3,PTN,LHX2,NR2E1,VEGFA,GPD2,EFEMP1,SOX9,RHOJ,TWSG1,NTRK2,GJA1,MERTK,LRP5,SALL2,STAT3,RARG,SOX2,RXRA,HMGB1,HMGN1
TRUE	0.014	6896	668	285	0.427	0.041	GO:0032501	BP	347	multicellular organismal process	2	TMEM176A,POLR2J,SPATA20,PAX6,LUC7L,JARID2,MGST1,FYN,PIK3C2A,ATP1A2,UBR2,ZIC2,GPM6B,FOXN3,IL17RB,PKN2,MYLK,YBX1,HYAL2,FGFR3,WDR1,TCF3,ACADVL,CLASP1,MGLL,SRI,UNG,ACACB,TRAF4,GPC4,FBLN1,NEBL,ADCYAP1R1,SLC1A3,OPHN1,LRRC16A,COL5A3,C1QTNF3,ITGB5,KAT6A,MT3,ITGA6,HNRNPC,EZR,COMT,NUP188,SORBS1,ABLIM1,MKNK2,TIMP3,CYB5R3,HIF1A,SRSF5,ACIN1,PABPN1,ARHGAP5,NFATC4,PLTP,BMP7,SNTA1,CST3,ZNF423,SETD6,METRN,ACSBG1,…
TRUE	0.0141	1394	668	72	0.108	0.052	GO:0010558	BP	347	negative regulation of macromolecule biosynthetic process	2	PAX6,JARID2,UBR2,BCLAF1,ZIC2,FOXN3,WAPAL,YBX1,TCF3,ENO1,KAT6A,MT3,HNRNPC,EZR,CIRBP,NFATC4,BMP7,ZNF423,AEBP1,SMURF2,PHF12,WFS1,NR2E1,VEGFA,BCL6,RCOR3,SORBS3,PDS5A,SOX9,HNRNPR,GLIS2,JUND,HRSP12,AGO4,ITM2C,ITM2B,CREBZF,ITGAV,HNRNPD,ASCL1,PML,TOB1,HDGF,NACC2,EIF4EBP2,SAP18,GJA1,SMARCA5,HNRNPU,MOV10,S100A1,PBXIP1,HMGB2,SALL2,GATAD2A,STAT3,TRIM8,ID4,RARG,RELA,HAP1,EHMT1,SOX2,MTA1,NELFA,ZFP36L1,RXRA,HMG…
TRUE	0.0142	86	668	10	0.015	0.116	GO:0007044	BP	242	cell-substrate junction assembly	2	GPM6B,FERMT2,CLASP1,ITGA6,SORBS1,VEGFA,EPB41L5,SDC4,ITGB4,CD151
TRUE	0.0142	86	668	10	0.015	0.116	GO:0008652	BP	347	cellular amino acid biosynthetic process	3	SLC1A3,PSAT1,GLUL,GLUD1,ALDH4A1,CBS,GPT2,GPT,GATM,GLUD2
TRUE	0.0143	167	668	15	0.022	0.09	GO:0010632	BP	347	regulation of epithelial cell migration	5	CLASP1,HIF1A,CTSH,HSPB1,SASH1,NR2E1,VEGFA,EPB41L5,SOX9,APOE,AGT,PRCP,RHOB,PPAP2B,HMGB1
TRUE	0.0144	645	668	39	0.058	0.06	GO:0000904	BP	347	cell morphogenesis involved in differentiation	7	PAX6,FYN,WDR1,FERMT2,FBLN1,SLC1A3,OPHN1,LRRC16A,MT3,EZR,TRIOBP,NFATC4,BMP7,METRN,PTPRZ1,LHX2,SLC9A3R1,NR2E1,VEGFA,EPB41L5,DOCK7,EPHX2,FGFRL1,PALLD,APOE,LRP4,ITGAV,NTRK2,FARP1,MERTK,TNIK,ZNF385A,MICALL2,AXL,SDC2,DAG1,RGMA,RILPL1,PLXNB2
TRUE	0.0146	581	668	36	0.054	0.062	GO:0035295	BP	347	tube development	5	PAX6,TRAF4,ITGA6,HIF1A,NFATC4,BMP7,CTSH,PTN,LHX2,VEGFA,EPB41L5,PKD2,SDC4,SOX9,ITGB4,HRSP12,AGT,TNS3,ASCL1,PML,RHOB,GJA1,DVL3,LRP5,SALL2,RARG,DHCR7,DAG1,MST1,RGMA,ZFP36L1,HMGB1,PLXNB2,PDGFA,SOX18,GPR56
TRUE	0.015	822	668	47	0.07	0.057	GO:0051093	BP	347	negative regulation of developmental process	2	TMEM176A,PAX6,LUC7L,PTBP1,YBX1,FGFR3,CLASP1,FBLN1,MT3,HIF1A,NFATC4,BMP7,CST3,PTN,LFNG,TMEM176B,NR2E1,BCL6,EFEMP1,RAB7L1,BBS2,SOX9,AMOT,TWSG1,GFAP,LRP4,AGT,ITM2C,ITGAV,ASCL1,PML,TOB1,GJA1,LRP5,GPR98,STAT3,GPR37L1,ID4,RARG,SOX2,RGMA,ZFP36L1,INSIG1,HMGB1,GPR56,EEF1G,GTF2I
TRUE	0.0155	278	668	21	0.031	0.076	GO:0015980	BP	347	energy derivation by oxidation of organic compounds	5	PYGM,ACADVL,PGM1,MT3,COQ9,SORBS1,HIF1A,NFATC4,AKT2,ACADM,PPP1R3C,ACO1,GFPT2,IL6ST,NDUFA3,ETFDH,SUCLG2,DHTKD1,PPP1CC,HMGB1,COX20
TRUE	0.0165	59	668	8	0.012	0.136	GO:0072091	BP	347	regulation of stem cell proliferation	2	PAX6,FBLN1,HIF1A,NR2E1,VEGFA,HMGB2,ZFP36L1,SOX18
TRUE	0.0169	88	668	10	0.015	0.114	GO:0006165	BP	347	nucleoside diphosphate phosphorylation	8	ENO1,PGM1,HIF1A,ALDOC,PFKFB2,PFKL,AK4,STAT3,PFKFB3,DHTKD1
TRUE	0.0172	608	668	37	0.055	0.061	GO:0005975	BP	347	carbohydrate metabolic process	4	HYAL2,PYGM,ENO1,ACACB,ADCYAP1R1,PGM1,C1QTNF3,GNPTG,SORBS1,CYB5R3,HIF1A,AKT2,ALDOC,CPT1A,ALDH2,KAT2B,GPD2,ACADM,PPP1R3C,SERP1,B4GALT4,PFKFB2,GLO1,GFPT2,IL6ST,NPL,PFKL,CHST7,LRP5,ALDH1A1,INPPL1,SLC3A2,STAT3,PFKFB3,DHTKD1,PPP1CC,HMGB1
TRUE	0.0172	1310	668	68	0.102	0.052	GO:2000113	BP	347	negative regulation of cellular macromolecule biosynthetic process	3	PAX6,JARID2,UBR2,BCLAF1,ZIC2,FOXN3,WAPAL,YBX1,TCF3,ENO1,KAT6A,MT3,HNRNPC,EZR,CIRBP,NFATC4,BMP7,ZNF423,AEBP1,SMURF2,PHF12,WFS1,NR2E1,VEGFA,BCL6,RCOR3,SORBS3,PDS5A,SOX9,HNRNPR,GLIS2,JUND,HRSP12,AGO4,ITM2C,ITM2B,CREBZF,HNRNPD,ASCL1,PML,TOB1,HDGF,NACC2,EIF4EBP2,GJA1,SMARCA5,HNRNPU,MOV10,S100A1,PBXIP1,HMGB2,SALL2,GATAD2A,STAT3,ID4,RARG,RELA,HAP1,EHMT1,SOX2,NELFA,ZFP36L1,RXRA,HMGB1,PHF2,SOX18,CERS1,EEF…
TRUE	0.0176	243	668	19	0.028	0.078	GO:0019318	BP	347	hexose metabolic process	1	ENO1,ACACB,PGM1,C1QTNF3,SORBS1,AKT2,ALDOC,CPT1A,KAT2B,GPD2,ACADM,SERP1,PFKFB2,PFKL,LRP5,ALDH1A1,INPPL1,PFKFB3,HMGB1
TRUE	0.0177	14	668	4	0.006	0.286	GO:1902001	BP	365	fatty acid transmembrane transport	1	ACACB,AKT2,CPT1A,SLC25A20
TRUE	0.0177	14	668	4	0.006	0.286	GO:0006067	BP	347	ethanol metabolic process	1	ALDH2,ACSS1,ALDH1A1,ADH5
TRUE	0.0178	104	668	11	0.016	0.106	GO:0010634	BP	347	positive regulation of epithelial cell migration	6	CLASP1,HIF1A,CTSH,HSPB1,SASH1,VEGFA,EPB41L5,SOX9,AGT,RHOB,PPAP2B
TRUE	0.0185	154	668	14	0.021	0.091	GO:0016052	BP	347	carbohydrate catabolic process	5	PYGM,ENO1,PGM1,HIF1A,ALDOC,GPD2,PFKFB2,PFKL,LRP5,ALDH1A1,STAT3,PFKFB3,DHTKD1,HMGB1
TRUE	0.0187	2	668	2	0.003	1	GO:0010813	BP	207	neuropeptide catabolic process	1	CTSH,ECE1
TRUE	0.0187	2	668	2	0.003	1	GO:0002424	BP	535	T cell mediated immune response to tumor cell	1	HSPD1,HMGB1
TRUE	0.0187	2	668	2	0.003	1	GO:0002840	BP	535	regulation of T cell mediated immune response to tumor cell	2	HSPD1,HMGB1
TRUE	0.0187	2	668	2	0.003	1	GO:1901629	BP	483	regulation of presynaptic membrane organization	1	APOE,LRP4
TRUE	0.0187	2	668	2	0.003	1	GO:1904580	BP	347	regulation of intracellular mRNA localization	3	ZFP36L1,EEF1G
TRUE	0.0187	2	668	2	0.003	1	GO:1904582	BP	347	positive regulation of intracellular mRNA localization	4	ZFP36L1,EEF1G
TRUE	0.0187	2	668	2	0.003	1	GO:1904395	BP	278	positive regulation of skeletal muscle acetylcholine-gated channel clustering	1	PTN,LRP4
TRUE	0.0189	463	668	30	0.045	0.065	GO:1901615	BP	347	organic hydroxy compound metabolic process	4	RETSAT,ACADVL,ADCYAP1R1,MT3,COMT,SEC14L2,CYB5R3,HIF1A,PLTP,ALDH2,GPD2,SCP2,EPHX2,PFKFB2,APOE,PSAT1,ERLIN2,PLCB3,ACSS1,LRP5,ALDH1A1,INPPL1,ACAA2,DHCR7,PDDC1,RXRA,INSIG1,PLCD1,MAOA,ADH5
TRUE	0.0193	2286	668	108	0.162	0.047	GO:0010605	BP	347	negative regulation of macromolecule metabolic process	1	POLR2J,PAX6,JARID2,FYN,PTBP1,UBR2,BCLAF1,ZIC2,FOXN3,WAPAL,YBX1,HYAL2,TCF3,ENO1,ACACB,FBLN1,OPHN1,KAT6A,MT3,HNRNPC,EZR,NUP188,CIRBP,TIMP3,NFATC4,BMP7,SNTA1,CST3,ZNF423,RBL2,UBR5,HSPB1,AEBP1,SMURF2,SLC9A3R1,PHF12,WFS1,NR2E1,VEGFA,BCL6,KAT2B,USP4,NCBP2,GADD45A,RCOR3,CLU,SORBS3,PDS5A,PKN1,BBS2,SOX9,HNRNPR,GLIS2,APOE,JUND,PPP1R1B,HRSP12,SWAP70,AGO4,AGT,ITM2C,ITM2B,CREBZF,ANXA7,ITGAV,HNRNPD,ASCL1,PML,T…
TRUE	0.0199	35	668	6	0.009	0.171	GO:0048255	BP	239	mRNA stabilization	1	YBX1,HNRNPC,CIRBP,HNRNPD,HNRNPU,EEF1G
TRUE	0.0201	75	668	9	0.013	0.12	GO:0019218	BP	347	regulation of steroid metabolic process	1	ACADVL,SEC14L2,EPHX2,APOE,AGT,ERLIN2,IGFBP7,DHCR7,INSIG1
TRUE	0.0202	24	668	5	0.007	0.208	GO:0090162	BP	87	establishment of epithelial cell polarity	1	CLASP1,EZR,SLC9A3R1,MSN,FRMD4A
TRUE	0.0202	24	668	5	0.007	0.208	GO:0007263	BP	301	nitric oxide mediated signal transduction	1	APOE,AGT,DDAH1,MT1X,DDAH2
TRUE	0.0202	657	668	39	0.058	0.059	GO:0030029	BP	347	actin filament-based process	4	ATP1A2,GPM6B,WDR1,CLASP1,SRI,NEBL,OPHN1,LRRC16A,EPB41L2,ITGB5,FAT1,ASAP3,EZR,SORBS1,TRIOBP,SNTA1,SLC9A3R1,BCL6,EPB41L5,CNN3,SORBS3,SDC4,AMOT,RHOJ,PALLD,PPFIA1,SWAP70,RAB13,TWF1,EPS8,GJA1,TNIK,PDLIM3,MYL3,MICALL2,INPPL1,S1PR1,CDC42EP4,PDGFA
TRUE	0.0203	970	668	53	0.079	0.055	GO:0048646	BP	347	anatomical structure formation involved in morphogenesis	3	PAX6,WDR1,CLASP1,NEBL,ITGB5,ITGA6,HIF1A,NFATC4,BMP7,CTSH,PTN,LFNG,HSPB1,LHX2,SASH1,NR2E1,VEGFA,BCL6,EPB41L5,WLS,F3,PKN1,SDC4,SOX9,AMOT,TWSG1,SAT1,RAMP1,ITGB4,ITGA7,AGT,PRCP,ITGAV,PML,RHOB,RGS20,DDAH1,VAV2,DVL3,ZNF385A,CAPN2,S1PR1,RARG,DAG1,SOX2,RGMA,PLCD1,HMGB1,PLXNB2,PDGFA,SOX18,GPR56,GTF2I
TRUE	0.0203	6147	668	256	0.383	0.042	GO:0007154	BP	347	cell communication	3	POLR2J,PAX6,FYN,PTBP1,PIK3C2A,ATP1A2,UBR2,IFNGR1,BCLAF1,IL17RB,PKN2,HYAL2,FGFR3,WIPI1,ACADVL,FERMT2,MGLL,SRI,TRAF4,GPC4,FBLN1,ARAF,ADCYAP1R1,SLC1A3,OPHN1,C1QTNF3,ITGB5,KAT6A,FAT1,CPNE3,MT3,SH3BP2,ITGA6,EZR,COMT,SORBS1,MKNK2,PRODH,TIMP3,HIF1A,PABPN1,ARHGAP5,NFATC4,BMP7,ZNF423,RBL2,CTSH,UBR5,PDCD5,AKT2,CARD8,USF2,PTN,LFNG,HSPB1,RASSF4,DHX58,SMURF2,SLC9A3R1,RAB34,CPE,WFS1,CPT1A,SLC1A2,TPD52L1,SASH1,…
TRUE	0.0206	122	668	12	0.018	0.098	GO:0008203	BP	347	cholesterol metabolic process	1	ACADVL,MT3,SEC14L2,CYB5R3,EPHX2,APOE,ERLIN2,LRP5,ACAA2,DHCR7,RXRA,INSIG1
TRUE	0.0208	903	668	50	0.075	0.055	GO:0051050	BP	347	positive regulation of transport	3	IL17RB,MYLK,HYAL2,CLASP1,SRI,ADCYAP1R1,C1QTNF3,EZR,SORBS1,MLC1,HIF1A,PLTP,UBR5,PDCD5,AKT2,CARD8,WFS1,SLC1A2,VEGFA,NCBP2,SCP2,WLS,RAB7L1,PKD2,SERP1,PFKFB2,SDC4,ATP1B2,APOE,LGALS3,AGT,GLUL,ITGAV,TP53BP2,MSN,STOM,GLUD1,GJA1,MERTK,S100A1,RANBP3L,MICALL2,AXL,AHCYL1,HAP1,CADM1,SLC38A3,HMGB1,GSTM2,FXYD1
TRUE	0.0208	1367	668	70	0.105	0.051	GO:0042325	BP	347	regulation of phosphorylation	1	PAX6,FYN,AKAP8L,HYAL2,FGFR3,TRAF4,FBLN1,ARAF,MT3,CCNK,ITGA6,EZR,TIMP3,HIF1A,BMP7,RBL2,AKT2,HSPB1,BCCIP,SLC9A3R1,ELP4,CDK2AP1,TPD52L1,SASH1,VEGFA,KAT2B,GNAI2,MAPKAPK3,DOCK7,GADD45A,PKD2,CLU,SORBS3,EPHX2,PKN1,PFKFB2,SDC4,SOX9,RAP1B,APOE,GADD45G,GDF1,PPP1R1B,IL6ST,LRP4,AGT,ITGAV,BNIP2,PML,NTRK2,TWF1,TNIK,VAV2,DVL3,LRP5,PPAP2B,STOX1,NDRG2,STAT3,GPR37L1,SLC25A33,DAG1,CTDSP2,SOX2,LIMK2,HMGB1,PLXNB2,MAP…
TRUE	0.0209	7	668	3	0.004	0.429	GO:0021796	BP	226	cerebral cortex regionalization	1	PAX6,EMX2,GPR56
TRUE	0.0209	7	668	3	0.004	0.429	GO:0006538	BP	347	glutamate catabolic process	6	GLUL,GLUD1,GLUD2
TRUE	0.0209	156	668	14	0.021	0.09	GO:0034249	BP	347	negative regulation of cellular amide metabolic process	3	CIRBP,CLU,HNRNPR,APOE,HRSP12,AGO4,HNRNPD,TOB1,EIF4EBP2,MOV10,STAT3,HAP1,ZFP36L1,EEF1G
TRUE	0.0209	7	668	3	0.004	0.429	GO:1902992	BP	347	negative regulation of amyloid precursor protein catabolic process	1	CLU,APOE,HAP1
TRUE	0.0215	4605	668	198	0.296	0.043	GO:0006810	BP	347	transport	4	FYN,AKAP8L,PIK3C2A,ATP1A2,GPM6B,NOP58,IL17RB,RPL18,MYLK,HYAL2,LAPTM4A,WIPI1,WDR1,CLASP1,ANO8,SRI,SEC31B,ACACB,ADCYAP1R1,SLC1A3,OPHN1,LRRC16A,C1QTNF3,CPNE3,MT3,SNX5,HEPH,GNPTG,EZR,COMT,NUP188,CRAT,SORBS1,SEC14L2,TIMP3,MLC1,HIF1A,SRSF5,PABPN1,PLTP,BMP7,SLCO4A1,SNTA1,PIEZO1,SCG3,UBR5,DCTN6,PDCD5,AKT2,CARD8,RPL18A,USF2,SLC9A3R1,RAB34,WFS1,PPP6R3,CPT1A,SLC1A2,VEGFA,BCL6,GNAI2,NCBP2,MAPKAPK3,SLC35F5,SL…
TRUE	0.0216	1488	668	75	0.112	0.05	GO:0051172	BP	347	negative regulation of nitrogen compound metabolic process	1	PAX6,JARID2,PTBP1,UBR2,BCLAF1,ZIC2,FOXN3,WAPAL,YBX1,TCF3,ENO1,KAT6A,MT3,HNRNPC,EZR,COMT,CIRBP,NFATC4,BMP7,ZNF423,UBR5,AEBP1,SMURF2,PHF12,WFS1,NR2E1,VEGFA,BCL6,GNAI2,RCOR3,CLU,SORBS3,PDS5A,SOX9,HNRNPR,GLIS2,APOE,JUND,HRSP12,AGO4,CREBZF,HNRNPD,ASCL1,PML,TOB1,HDGF,NACC2,EIF4EBP2,SAP18,GJA1,SMARCA5,HNRNPU,MOV10,S100A1,PBXIP1,HMGB2,SALL2,GATAD2A,STAT3,TRIM8,ID4,RARG,RELA,HAP1,EHMT1,SOX2,MTA1,NELFA,ZFP…
TRUE	0.0216	174	668	15	0.022	0.086	GO:2001235	BP	347	positive regulation of apoptotic signaling pathway	5	BCLAF1,HYAL2,TIMP3,NFATC4,CTSH,PDCD5,SLC9A3R1,TPD52L1,AGT,ITM2C,PML,MCL1,TP53BP2,NACC2,WWOX
TRUE	0.0219	91	668	10	0.015	0.11	GO:0001676	BP	347	long-chain fatty acid metabolic process	6	MGLL,ACSBG1,CPT1A,SCP2,EPHX2,FADS2,PNPLA8,SCD5,ACOX1,GSTM2
TRUE	0.022	682	668	40	0.06	0.059	GO:0007420	BP	347	brain development	7	PAX6,FYN,ZIC2,MT3,HIF1A,BMP7,CST3,PTN,LHX2,SLC1A2,NR2E1,DOCK7,WLS,EPHX2,ADCK4,BBS2,TWSG1,HRSP12,HNRNPD,ASCL1,NTRK2,GLUD1,BAG3,S100A1,AK4,FABP7,NDRG2,AXL,GPR37L1,EMX2,PFKFB3,S1PR1,ID4,HAP1,SOX2,CADM1,EPOR,SLC38A3,PLXNB2,GPR56
TRUE	0.0227	3592	668	159	0.238	0.044	GO:0048583	BP	347	regulation of response to stimulus	1	JARID2,FYN,UBR2,IFNGR1,BCLAF1,IL17RB,MYLK,HYAL2,FGFR3,CLASP1,MGLL,SRI,UNG,TRAF4,FBLN1,ARAF,ADCYAP1R1,OPHN1,C1QTNF3,KAT6A,MT3,SH3BP2,ITGA6,EZR,NUP188,SORBS1,TIMP3,MLC1,HIF1A,ARHGAP5,NFATC4,BMP7,ZNF423,SETD6,CTSH,UBR5,SGTA,PDCD5,AKT2,CARD8,LFNG,HSPB1,DHX58,SMURF2,SLC9A3R1,WFS1,TPD52L1,SASH1,VEGFA,BCL6,GNAI2,MAPKAPK3,GADD45A,WLS,RAB7L1,F3,PKD2,NEK6,ENY2,CLU,SORBS3,EPHX2,PKN1,DEK,BBS2,SOX9,AMOT,GLIS2…
TRUE	0.023	469	668	30	0.045	0.064	GO:0010035	BP	347	response to inorganic substance	4	CPNE3,MT3,NFATC4,BMP7,CST3,PKD2,ACO1,HVCN1,MT1G,MT2A,JUND,SLC41A1,ANXA7,HNRNPD,ASCL1,RHOB,SPAG16,AXL,AHCYL1,MT1E,GPR37L1,RELA,MT1X,S100A16,MAP3K5,MT1F,RYR3,MT1A,MT1M,CPNE1
TRUE	0.0232	36	668	6	0.009	0.167	GO:0043489	BP	239	RNA stabilization	1	YBX1,HNRNPC,CIRBP,HNRNPD,HNRNPU,EEF1G
TRUE	0.0235	15	668	4	0.006	0.267	GO:0043092	BP	69	L-amino acid import	2	ATP1A2,SLC1A3,SLC1A2,AGT
TRUE	0.0235	15	668	4	0.006	0.267	GO:0043649	BP	347	dicarboxylic acid catabolic process	7	GLUL,ALDH1L1,GLUD1,GLUD2
TRUE	0.0235	15	668	4	0.006	0.267	GO:0006000	BP	347	fructose metabolic process	2	ALDOC,PFKFB2,ALDH1A1,PFKFB3
TRUE	0.0245	308	668	22	0.033	0.071	GO:0010038	BP	347	response to metal ion	5	CPNE3,MT3,NFATC4,ACO1,HVCN1,MT1G,MT2A,JUND,SLC41A1,ANXA7,HNRNPD,ASCL1,SPAG16,AHCYL1,MT1E,MT1X,S100A16,MT1F,RYR3,MT1A,MT1M,CPNE1
TRUE	0.0254	63	668	8	0.012	0.127	GO:0002200	BP	262	somatic diversification of immune receptors	1	TCF3,UNG,BCL6,SWAP70,HSPD1,TNFSF13,HMGB2,HMGB1
TRUE	0.0256	177	668	15	0.022	0.085	GO:0007369	BP	347	gastrulation	5	CLASP1,ITGB5,BMP7,EPB41L5,WLS,SYF2,AMOT,TWSG1,ITGB4,ITGA7,ITGAV,LRP5,PPAP2B,DAG1,SOX2
TRUE	0.0259	15037	668	566	0.847	0.038	GO:0009987	BP	347	cellular process	2	TMEM176A,POLR2J,SPATA20,PAX6,LUC7L,JARID2,MGST1,FYN,AKAP8L,PTBP1,PIK3C2A,ATP1A2,UBR2,HSD17B6,IFNGR1,BCLAF1,SH3YL1,AIFM2,RETSAT,ZIC2,GPM6B,FOXN3,NOP58,KMT2C,IL17RB,WAPAL,RPL18,PKN2,MYLK,YBX1,HYAL2,FGFR3,PYGM,WIPI1,WDR1,TCF3,ACADVL,FERMT2,CLASP1,MGLL,ENO1,SRI,UNG,ACACB,TRAF4,NT5C2,GPC4,FBLN1,ARAF,NEBL,ADCYAP1R1,SLC1A3,OPHN1,LRRC16A,PGM1,EPB41L2,COL5A3,C1QTNF3,ITGB5,BCKDHB,KAT6A,FAT1,HADHA,CPNE3,HSD…
TRUE	0.0259	93	668	10	0.015	0.108	GO:0009135	BP	347	purine nucleoside diphosphate metabolic process	1	ENO1,PGM1,HIF1A,ALDOC,PFKFB2,PFKL,AK4,STAT3,PFKFB3,DHTKD1
TRUE	0.0259	93	668	10	0.015	0.108	GO:0009179	BP	347	purine ribonucleoside diphosphate metabolic process	2	ENO1,PGM1,HIF1A,ALDOC,PFKFB2,PFKL,AK4,STAT3,PFKFB3,DHTKD1
TRUE	0.0262	2810	668	128	0.192	0.046	GO:0033036	BP	347	macromolecule localization	3	PAX6,FYN,AKAP8L,GPM6B,NOP58,IL17RB,WAPAL,RPL18,YBX1,HYAL2,WIPI1,FERMT2,SRI,SEC31B,ACACB,C1QTNF3,MT3,SNX5,GNPTG,EZR,NUP188,SORBS1,MLC1,ABHD4,HIF1A,SRSF5,PABPN1,PLTP,BMP7,MAPRE1,UBR5,PDCD5,AKT2,CARD8,RPL18A,PTN,SLC9A3R1,RAB34,CPE,CPT1A,BCL6,USP4,NCBP2,EPB41L5,SCP2,WLS,RAB7L1,ABCD3,SPCS2,PKD2,ENY2,SERP1,CLU,ITPR2,PFKFB2,BBS2,SOX9,AMOT,GLIS2,CANX,APOE,GADD45G,CLIP1,PPFIA1,RAMP1,SWAP70,LRP4,PNPLA8,AGT…
TRUE	0.0263	2988	668	135	0.202	0.045	GO:0009893	BP	347	positive regulation of metabolic process	3	POLR2J,PAX6,JARID2,FYN,AKAP8L,BCLAF1,ZIC2,FOXN3,YBX1,HYAL2,FGFR3,TCF3,UNG,ACACB,TRAF4,FBLN1,ARAF,ADCYAP1R1,KAT6A,MT3,CCNK,ITGA6,EZR,COMT,SORBS1,CIRBP,SEC14L2,HIF1A,SRSF5,NFATC4,BMP7,CST3,ZNF423,CTSH,SNRNP70,SGTA,PDCD5,AKT2,CARD8,USF2,HSPB1,LHX2,WFS1,CPT1A,CDK2AP1,TPD52L1,SASH1,NR2E1,VEGFA,BCL6,KAT2B,GNAI2,NCBP2,MAPKAPK3,DOCK7,GADD45A,RAB7L1,ECE1,F3,FBXL5,PKD2,ENY2,SERP1,CLU,SORBS3,EPHX2,PKN1,PFKF…
TRUE	0.0264	2233	668	105	0.157	0.047	GO:0016310	BP	347	phosphorylation	6	PAX6,FYN,AKAP8L,PIK3C2A,PKN2,MYLK,HYAL2,FGFR3,ENO1,TRAF4,NT5C2,FBLN1,ARAF,PGM1,CPNE3,MT3,COQ9,CCNK,GNPTG,ITGA6,EZR,MKNK2,TIMP3,HIF1A,PABPN1,BMP7,RBL2,CTSH,AKT2,HSPB1,BCCIP,SLC9A3R1,ALDOC,ELP4,CDK2AP1,TPD52L1,SASH1,VEGFA,KAT2B,GNAI2,MAPKAPK3,EFEMP1,DOCK7,GADD45A,PKD2,NEK6,CLU,SORBS3,EPHX2,PKN1,ADCK4,PFKFB2,SDC4,SOX9,RAP1B,ARHGEF6,APOE,GADD45G,GDF1,CKMT2,PPP1R1B,IL6ST,LRP4,AGT,NEK1,ITGAV,BNIP2,PML,…
TRUE	0.027	178	668	15	0.022	0.084	GO:0032845	BP	347	negative regulation of homeostatic process	1	ATP1A2,SRI,HNRNPC,COMT,PKD2,ENY2,ITPR2,HNRNPU,HAP1,ZFP36L1,RASA3,RYR1,RYR3,GSTM2,EEF1G
TRUE	0.0271	391	668	26	0.039	0.066	GO:0030335	BP	347	positive regulation of cell migration	5	MYLK,CLASP1,LRRC16A,CPNE3,ITGA6,HIF1A,MAPRE1,CTSH,AKT2,HSPB1,SMURF2,SASH1,VEGFA,EPB41L5,DOCK7,F3,SOX9,LGALS3,SWAP70,AGT,ITGAV,RHOB,PPAP2B,S1PR1,HMGB1,PDGFA
TRUE	0.0276	50	668	7	0.01	0.14	GO:0006695	BP	347	cholesterol biosynthetic process	2	SEC14L2,CYB5R3,APOE,ERLIN2,ACAA2,DHCR7,INSIG1
TRUE	0.0281	94	668	10	0.015	0.106	GO:0046939	BP	347	nucleotide phosphorylation	7	ENO1,PGM1,HIF1A,ALDOC,PFKFB2,PFKL,AK4,STAT3,PFKFB3,DHTKD1
TRUE	0.0281	64	668	8	0.012	0.125	GO:0046365	BP	347	monosaccharide catabolic process	2	ENO1,PGM1,ALDOC,PFKFB2,PFKL,LRP5,ALDH1A1,PFKFB3
TRUE	0.0286	561	668	34	0.051	0.061	GO:0043065	BP	347	positive regulation of apoptotic process	4	BCLAF1,AIFM2,HYAL2,ITGA6,TIMP3,NFATC4,BMP7,CTSH,PDCD5,CARD8,PTN,SLC9A3R1,TPD52L1,BCL6,GADD45A,F3,ARHGEF6,GADD45G,AGT,ITM2C,ASCL1,PML,MCL1,TP53BP2,RHOB,HSPD1,NACC2,SAP18,VAV2,RARG,WWOX,HMGB1,MAP3K5,ITSN1
TRUE	0.0288	2489	668	115	0.172	0.046	GO:0051246	BP	48	regulation of protein metabolic process	1	PAX6,JARID2,FYN,AKAP8L,HYAL2,FGFR3,TRAF4,FBLN1,ARAF,OPHN1,MT3,CCNK,EZR,CIRBP,MKNK2,TIMP3,BMP7,SNTA1,CST3,CTSH,EIF3J,UBR5,SGTA,PDCD5,AKT2,CARD8,HSPB1,BCCIP,SLC9A3R1,WFS1,ELP4,PPP6R3,CDK2AP1,TPD52L1,SASH1,VEGFA,BCL6,KAT2B,USP4,GNAI2,NCBP2,MAPKAPK3,DOCK7,FBXO2,GADD45A,ECE1,F3,FBXL5,PKD2,SERP1,CLU,SORBS3,EPHX2,SPOP,ACO1,PKN1,SDC4,SOX9,HNRNPR,RAP1B,APOE,GADD45G,GDF1,PPP1R1B,RAMP1,HRSP12,SWAP70,IL6ST,L…
TRUE	0.0295	26	668	5	0.007	0.192	GO:0006735	BP	347	NADH regeneration	1	ENO1,ALDOC,PFKFB2,PFKL,PFKFB3
TRUE	0.0295	26	668	5	0.007	0.192	GO:0061718	BP	347	glucose catabolic process to pyruvate	4	ENO1,ALDOC,PFKFB2,PFKL,PFKFB3
TRUE	0.0295	26	668	5	0.007	0.192	GO:0060740	BP	347	prostate gland epithelium morphogenesis	1	BMP7,SOX9,ID4,RARG,RXRA
TRUE	0.0295	26	668	5	0.007	0.192	GO:0061621	BP	347	canonical glycolysis	4	ENO1,ALDOC,PFKFB2,PFKL,PFKFB3
TRUE	0.0297	5674	668	237	0.355	0.042	GO:0007165	BP	347	signal transduction	3	POLR2J,PAX6,FYN,PTBP1,PIK3C2A,ATP1A2,UBR2,IFNGR1,BCLAF1,IL17RB,PKN2,HYAL2,FGFR3,WIPI1,ACADVL,FERMT2,MGLL,SRI,TRAF4,GPC4,FBLN1,ARAF,ADCYAP1R1,OPHN1,C1QTNF3,ITGB5,KAT6A,CPNE3,MT3,SH3BP2,ITGA6,EZR,SORBS1,MKNK2,PRODH,TIMP3,HIF1A,PABPN1,ARHGAP5,NFATC4,BMP7,ZNF423,RBL2,CTSH,UBR5,PDCD5,AKT2,CARD8,PTN,LFNG,HSPB1,RASSF4,DHX58,SMURF2,SLC9A3R1,RAB34,CPE,WFS1,TPD52L1,SASH1,NR2E1,VEGFA,BCL6,KAT2B,GNAI2,NCBP2,…
TRUE	0.0299	162	668	14	0.021	0.086	GO:0031032	BP	347	actomyosin structure organization	2	WDR1,CLASP1,NEBL,LRRC16A,EPB41L2,ITGB5,ASAP3,SORBS1,EPB41L5,CNN3,SORBS3,SDC4,PPFIA1,S1PR1
TRUE	0.0299	353	668	24	0.036	0.068	GO:0034504	BP	303	protein localization to nucleus	1	FYN,NOP58,HYAL2,SRI,C1QTNF3,MT3,NUP188,BMP7,UBR5,SLC9A3R1,BCL6,PKD2,SOX9,GLIS2,AGT,PPM1B,PML,TOB1,TOR1AIP1,RGS20,STAT3,TRIM8,DAG1,PTTG1IP
TRUE	0.0304	95	668	10	0.015	0.105	GO:0009185	BP	347	ribonucleoside diphosphate metabolic process	1	ENO1,PGM1,HIF1A,ALDOC,PFKFB2,PFKL,AK4,STAT3,PFKFB3,DHTKD1
TRUE	0.0305	16	668	4	0.006	0.25	GO:0043650	BP	347	dicarboxylic acid biosynthetic process	3	SLC1A3,GLUD1,ALDH4A1,GLUD2
TRUE	0.031	128	668	12	0.018	0.094	GO:1902652	BP	347	secondary alcohol metabolic process	6	ACADVL,MT3,SEC14L2,CYB5R3,EPHX2,APOE,ERLIN2,LRP5,ACAA2,DHCR7,RXRA,INSIG1
TRUE	0.031	51	668	7	0.01	0.137	GO:1902653	BP	347	secondary alcohol biosynthetic process	1	SEC14L2,CYB5R3,APOE,ERLIN2,ACAA2,DHCR7,INSIG1
TRUE	0.031	128	668	12	0.018	0.094	GO:0051017	BP	347	actin filament bundle assembly	1	CLASP1,LRRC16A,ITGB5,ASAP3,EZR,SORBS1,SORBS3,SDC4,PPFIA1,SWAP70,EPS8,S1PR1
TRUE	0.0312	1413	668	71	0.106	0.05	GO:0044711	BP	347	single-organism biosynthetic process	4	MGST1,PIK3C2A,SH3YL1,FGFR3,ACADVL,MGLL,ENO1,ACACB,ADCYAP1R1,SLC1A3,PGM1,C1QTNF3,CPNE3,COQ9,SORBS1,PRTFDC1,SEC14L2,CYB5R3,PLTP,AKT2,ALDOC,WFS1,KAT2B,GNAI2,GPD2,SCP2,ACADM,HMGCL,ABCD3,PPP1R3C,B4GALT4,ADCK4,PLD2,SLC44A2,APOE,NCAN,RAMP1,FADS2,PSAT1,PNPLA8,GLUL,SCD5,GBAS,CHST7,ERLIN2,GLUD1,ACSS1,ALDH4A1,CBS,PPAP2B,AK4,IGFBP7,BDH2,SPTSSA,INPPL1,GPT2,ACAA2,GPT,STAT3,GSTM4,ATP5I,GATM,DHCR7,DCAKD,PDDC1,GL…
TRUE	0.0315	416	668	27	0.04	0.065	GO:0051272	BP	347	positive regulation of cellular component movement	3	MYLK,CLASP1,LRRC16A,CPNE3,ITGA6,HIF1A,MAPRE1,CTSH,AKT2,HSPB1,SMURF2,SASH1,VEGFA,BCL6,EPB41L5,DOCK7,F3,SOX9,LGALS3,SWAP70,AGT,ITGAV,RHOB,PPAP2B,S1PR1,HMGB1,PDGFA
TRUE	0.0316	718	668	41	0.061	0.057	GO:0060322	BP	347	head development	4	PAX6,FYN,ZIC2,MT3,HIF1A,BMP7,CST3,PTN,LHX2,SLC1A2,NR2E1,DOCK7,WLS,EPHX2,ADCK4,BBS2,TWSG1,HRSP12,HNRNPD,ASCL1,NTRK2,GLUD1,BAG3,S100A1,AK4,FABP7,NDRG2,AXL,GPR37L1,EMX2,PFKFB3,S1PR1,ID4,RARG,HAP1,SOX2,CADM1,EPOR,SLC38A3,PLXNB2,GPR56
TRUE	0.0317	80	668	9	0.013	0.113	GO:0005977	BP	347	glycogen metabolic process	2	PYGM,PGM1,SORBS1,AKT2,ACADM,PPP1R3C,IL6ST,PPP1CC,HMGB1
TRUE	0.0318	1414	668	71	0.106	0.05	GO:0051240	BP	347	positive regulation of multicellular organismal process	2	PAX6,FYN,GPM6B,IL17RB,HYAL2,TCF3,CLASP1,UNG,ACACB,C1QTNF3,EZR,HIF1A,ACIN1,NFATC4,BMP7,METRN,CTSH,CARD8,PTN,HSPB1,DHX58,SMURF2,SASH1,NR2E1,VEGFA,BCL6,EPB41L5,F3,SERP1,CLU,EPHX2,POLR3GL,BBS2,SOX9,AMOT,SEC14L1,APOE,JUND,CLIP1,GFAP,LGALS3,IL6ST,AGT,LLPH,ASCL1,BNIP2,RHOB,HSPD1,NTRK2,GJA1,DDAH1,TNFSF13,PPAP2B,HMGB2,STOX1,PPIB,AXL,GPR37L1,ID4,RELA,DAG1,MST1,HAP1,RGMA,CADM1,ZFP36L1,HMGB1,PLXNB2,SLC22A5,P…
TRUE	0.0325	8	668	3	0.004	0.375	GO:0051938	BP	69	L-glutamate import	1	ATP1A2,SLC1A3,SLC1A2
TRUE	0.0325	8	668	3	0.004	0.375	GO:0071679	BP	187	commissural neuron axon guidance	1	VEGFA,EPHX2,DAG1
TRUE	0.0325	8	668	3	0.004	0.375	GO:0071313	BP	297	cellular response to caffeine	2	RYR1,RYR3,GSTM2
TRUE	0.0331	566	668	34	0.051	0.06	GO:0043068	BP	347	positive regulation of programmed cell death	3	BCLAF1,AIFM2,HYAL2,ITGA6,TIMP3,NFATC4,BMP7,CTSH,PDCD5,CARD8,PTN,SLC9A3R1,TPD52L1,BCL6,GADD45A,F3,ARHGEF6,GADD45G,AGT,ITM2C,ASCL1,PML,MCL1,TP53BP2,RHOB,HSPD1,NACC2,SAP18,VAV2,RARG,WWOX,HMGB1,MAP3K5,ITSN1
TRUE	0.0334	765	668	43	0.064	0.056	GO:0051960	BP	347	regulation of nervous system development	3	PAX6,FYN,WDR1,TCF3,MT3,HIF1A,NFATC4,BMP7,METRN,PTN,PTPRZ1,NR2E1,VEGFA,BCL6,DOCK7,RAB7L1,SOX9,APOE,ZSWIM6,CLIP1,GFAP,IL6ST,LRP4,ITM2C,LLPH,ASCL1,BNIP2,NTRK2,TNIK,DVL3,HMGB2,STAT3,SDC2,GPR37L1,ID4,RARG,RELA,HAP1,SOX2,RGMA,PLXNB2,GPR56,CPNE1
TRUE	0.0336	654	668	38	0.057	0.058	GO:0098771	BP	58	inorganic ion homeostasis	1	ATP1A2,HYAL2,SRI,ADCYAP1R1,MT3,HEPH,COMT,HIF1A,SLC9A3R1,WFS1,FBXL5,PKD2,EPHX2,ACO1,ITPR2,MT2A,ATP1B2,APOE,ATP1A4,SLC41A1,SWAP70,AGT,RMDN3,ANXA7,ITGAV,PML,SFXN5,GJA1,BDH2,S1PR1,HAP1,RASA3,MT1X,HMGB1,RYR1,RYR3,GSTM2,GTF2I
TRUE	0.0338	788	668	44	0.066	0.056	GO:0060284	BP	347	regulation of cell development	1	PAX6,FYN,WDR1,TCF3,FBLN1,LRRC16A,MT3,TRIOBP,HIF1A,NFATC4,BMP7,METRN,PTN,PTPRZ1,NR2E1,VEGFA,BCL6,DOCK7,RAB7L1,SOX9,APOE,ZSWIM6,CLIP1,GFAP,IL6ST,LRP4,ITM2C,LLPH,ASCL1,BNIP2,NTRK2,TNIK,HMGB2,STAT3,SDC2,GPR37L1,ID4,RELA,HAP1,SOX2,RGMA,PLXNB2,GPR56,CPNE1
TRUE	0.0342	2326	668	108	0.162	0.046	GO:0032268	BP	48	regulation of cellular protein metabolic process	1	PAX6,JARID2,FYN,AKAP8L,HYAL2,FGFR3,TRAF4,FBLN1,ARAF,OPHN1,MT3,CCNK,EZR,CIRBP,MKNK2,TIMP3,BMP7,SNTA1,CST3,CTSH,EIF3J,UBR5,SGTA,PDCD5,AKT2,CARD8,HSPB1,BCCIP,SLC9A3R1,WFS1,ELP4,PPP6R3,CDK2AP1,TPD52L1,SASH1,VEGFA,BCL6,KAT2B,USP4,GNAI2,NCBP2,MAPKAPK3,DOCK7,FBXO2,GADD45A,F3,FBXL5,PKD2,SERP1,CLU,SORBS3,EPHX2,ACO1,PKN1,SDC4,SOX9,HNRNPR,RAP1B,APOE,GADD45G,GDF1,PPP1R1B,RAMP1,HRSP12,SWAP70,IL6ST,LRP4,AGO4,A…
TRUE	0.0343	66	668	8	0.012	0.121	GO:0015807	BP	69	L-amino acid transport	1	ATP1A2,SLC1A3,SLC1A2,SLC1A4,SLC7A10,AGT,SEPT2,SLC38A3
TRUE	0.0345	81	668	9	0.013	0.111	GO:0044042	BP	347	glucan metabolic process	1	PYGM,PGM1,SORBS1,AKT2,ACADM,PPP1R3C,IL6ST,PPP1CC,HMGB1
TRUE	0.0345	81	668	9	0.013	0.111	GO:0006073	BP	347	cellular glucan metabolic process	1	PYGM,PGM1,SORBS1,AKT2,ACADM,PPP1R3C,IL6ST,PPP1CC,HMGB1
TRUE	0.0348	113	668	11	0.016	0.097	GO:0055076	BP	58	transition metal ion homeostasis	3	HYAL2,SRI,MT3,HEPH,HIF1A,FBXL5,ACO1,MT2A,SFXN5,BDH2,MT1X
TRUE	0.0352	27	668	5	0.007	0.185	GO:0001504	BP	26	neurotransmitter uptake	1	ATP1A2,GPM6B,SLC1A3,GFAP,GLUL
TRUE	0.0352	27	668	5	0.007	0.185	GO:0085029	BP	162	extracellular matrix assembly	1	GPM6B,CLASP1,SOX9,AGT,DAG1
TRUE	0.0352	27	668	5	0.007	0.185	GO:1901522	BP	347	positive regulation of transcription from RNA polymerase II promoter involved in cellular response to chemical stimulus	5	MT3,HIF1A,USF2,VEGFA,RXRA
TRUE	0.0352	27	668	5	0.007	0.185	GO:0061615	BP	347	glycolytic process through fructose-6-phosphate	2	ENO1,ALDOC,PFKFB2,PFKL,PFKFB3
TRUE	0.0352	27	668	5	0.007	0.185	GO:0061620	BP	347	glycolytic process through glucose-6-phosphate	3	ENO1,ALDOC,PFKFB2,PFKL,PFKFB3
TRUE	0.0354	39	668	6	0.009	0.154	GO:0007431	BP	347	salivary gland development	7	PAX6,BMP7,CST3,TWSG1,DAG1,PDGFA
TRUE	0.0355	10168	668	399	0.597	0.039	GO:0044238	BP	347	primary metabolic process	3	POLR2J,PAX6,LUC7L,JARID2,FYN,AKAP8L,PTBP1,PIK3C2A,ATP1A2,UBR2,HSD17B6,BCLAF1,SH3YL1,RETSAT,ZIC2,FOXN3,NOP58,KMT2C,WAPAL,RPL18,PKN2,MYLK,YBX1,HYAL2,FGFR3,PYGM,WIPI1,TCF3,ACADVL,MGLL,ENO1,SRI,UNG,ACACB,TRAF4,NT5C2,GPC4,FBLN1,ARAF,ADCYAP1R1,SLC1A3,OPHN1,PGM1,C1QTNF3,BCKDHB,KAT6A,HADHA,CPNE3,HSD17B14,MT3,COQ9,ZNF302,CCNK,GNPTG,ITGA6,HNRNPC,EZR,COMT,NUP188,CRAT,SORBS1,PRTFDC1,CIRBP,MKNK2,SEC14L2,PRODH…
TRUE	0.0362	591	668	35	0.052	0.059	GO:0007264	BP	347	small GTPase mediated signal transduction	5	ADCYAP1R1,OPHN1,ARHGAP5,RAB34,BCL6,MAPKAPK3,DOCK7,RAB7L1,AMOT,RHOJ,RAP1B,PLD2,ARHGEF6,APOE,NOTCH2,RERG,BNIP2,RAB13,RHOB,G3BP1,PSD2,GNA12,EPS8,FARP1,RAB28,VAV2,RHOBTB3,ARHGEF40,RAB31,CDC42EP4,RAB11B,RASA3,RALGAPA2,GPR56,ITSN1
TRUE	0.0364	318	668	22	0.033	0.069	GO:0017038	BP	108	protein import	1	NOP58,HYAL2,SRI,C1QTNF3,MT3,NUP188,BMP7,UBR5,PDCD5,SLC9A3R1,BCL6,PKD2,CLU,APOE,AGT,PPM1B,PML,TOB1,RGS20,STAT3,DAG1,PTTG1IP
TRUE	0.0365	3091	668	138	0.207	0.045	GO:0006796	BP	347	phosphate-containing compound metabolic process	5	PAX6,FYN,AKAP8L,PIK3C2A,ATP1A2,SH3YL1,PKN2,MYLK,HYAL2,FGFR3,ENO1,UNG,TRAF4,NT5C2,FBLN1,ARAF,ADCYAP1R1,PGM1,HADHA,CPNE3,MT3,COQ9,CCNK,GNPTG,ITGA6,EZR,PRTFDC1,MKNK2,TIMP3,ABHD4,HIF1A,PABPN1,BMP7,RBL2,CTSH,AKT2,HSPB1,PTPRZ1,BCCIP,SLC9A3R1,ALDOC,WFS1,ELP4,PPP6R3,CDK2AP1,TPD52L1,SASH1,VEGFA,KAT2B,GNAI2,MAPKAPK3,GPD2,EFEMP1,DOCK7,GADD45A,PKD2,NEK6,PPP1R3C,CLU,SORBS3,EPHX2,PKN1,ADCK4,PFKFB2,SDC4,SOX9,RA…
TRUE	0.0376	82	668	9	0.013	0.11	GO:0030038	BP	347	contractile actin filament bundle assembly	2	CLASP1,LRRC16A,ITGB5,ASAP3,SORBS1,SORBS3,SDC4,PPFIA1,S1PR1
TRUE	0.0376	82	668	9	0.013	0.11	GO:0043149	BP	347	stress fiber assembly	3	CLASP1,LRRC16A,ITGB5,ASAP3,SORBS1,SORBS3,SDC4,PPFIA1,S1PR1
TRUE	0.0377	131	668	12	0.018	0.092	GO:0001889	BP	347	liver development	8	JARID2,SRSF5,PTN,ACADM,HMGCL,PKD2,SOX9,HNRNPD,AK4,RELA,CADM1,PHF2
TRUE	0.0377	2308	668	107	0.16	0.046	GO:0031324	BP	347	negative regulation of cellular metabolic process	2	PAX6,JARID2,FYN,PTBP1,UBR2,BCLAF1,ZIC2,FOXN3,WAPAL,YBX1,HYAL2,TCF3,ACADVL,ENO1,ACACB,FBLN1,OPHN1,C1QTNF3,KAT6A,MT3,HNRNPC,EZR,COMT,CIRBP,TIMP3,HIF1A,NFATC4,BMP7,SNTA1,CST3,ZNF423,UBR5,HSPB1,AEBP1,SMURF2,SLC9A3R1,PHF12,WFS1,NR2E1,VEGFA,BCL6,KAT2B,USP4,GNAI2,GADD45A,RCOR3,CLU,SORBS3,PDS5A,PKN1,SOX9,HNRNPR,GLIS2,APOE,JUND,PPP1R1B,HRSP12,SWAP70,AGO4,AGT,ITM2C,ITM2B,CREBZF,ITGAV,HNRNPD,ASCL1,PML,TOB1,…
TRUE	0.0377	131	668	12	0.018	0.092	GO:0061572	BP	347	actin filament bundle organization	1	CLASP1,LRRC16A,ITGB5,ASAP3,EZR,SORBS1,SORBS3,SDC4,PPFIA1,SWAP70,EPS8,S1PR1
TRUE	0.0377	131	668	12	0.018	0.092	GO:0061337	BP	347	cardiac conduction	1	ATP1A2,SRI,ITPR2,ATP1B2,ATP1A4,AGT,GJA1,AHCYL1,RYR1,ASPH,RYR3,FXYD1
TRUE	0.038	2109	668	99	0.148	0.047	GO:0051649	BP	347	establishment of localization in cell	4	PAX6,AKAP8L,ATP1A2,GPM6B,NOP58,RPL18,HYAL2,WIPI1,WDR1,CLASP1,SRI,ACACB,ADCYAP1R1,OPHN1,C1QTNF3,MT3,SNX5,GNPTG,EZR,NUP188,TIMP3,MLC1,HIF1A,SRSF5,PABPN1,BMP7,SNTA1,SCG3,UBR5,DCTN6,PDCD5,AKT2,RPL18A,SLC9A3R1,PPP6R3,CPT1A,VEGFA,BCL6,NCBP2,SCP2,WLS,RAB7L1,SPCS2,PKD2,ENY2,CLU,ITPR2,BBS2,CANX,RAP1B,PLD2,APOE,CLIP1,PPFIA1,RAMP1,AGT,PPM1B,SRP14,ANP32A,PML,TOB1,ANP32E,TP53BP2,RHOB,SNRPG,DENND2A,MSN,RGS20,S…
TRUE	0.0388	53	668	7	0.01	0.132	GO:0007405	BP	347	neuroblast proliferation	1	PAX6,HIF1A,VEGFA,DOCK7,ASCL1,ID4,PLXNB2
TRUE	0.0391	572	668	34	0.051	0.059	GO:0030036	BP	347	actin cytoskeleton organization	1	GPM6B,WDR1,CLASP1,NEBL,OPHN1,LRRC16A,EPB41L2,ITGB5,FAT1,ASAP3,EZR,SORBS1,TRIOBP,SLC9A3R1,BCL6,EPB41L5,CNN3,SORBS3,SDC4,AMOT,RHOJ,PALLD,PPFIA1,SWAP70,RAB13,TWF1,EPS8,TNIK,PDLIM3,MICALL2,INPPL1,S1PR1,CDC42EP4,PDGFA
TRUE	0.0395	1001	668	53	0.079	0.053	GO:0051241	BP	347	negative regulation of multicellular organismal process	2	TMEM176A,PAX6,LUC7L,JARID2,ATP1A2,SRI,C1QTNF3,MT3,EZR,COMT,HIF1A,NFATC4,BMP7,CST3,PTN,LFNG,TMEM176B,DHX58,NR2E1,BCL6,EFEMP1,RAB7L1,BBS2,SOX9,AMOT,TWSG1,APOE,GFAP,LRP4,AGT,ITM2C,PPM1B,ASCL1,PML,TOB1,GJA1,MERTK,UBE2L6,LRP5,NDRG2,AXL,STAT3,GPR37L1,ID4,RARG,SOX2,RGMA,ZFP36L1,HMGB1,PDGFA,GPR56,EEF1G,GTF2I
TRUE	0.0398	909	668	49	0.073	0.054	GO:0006396	BP	37	RNA processing	1	POLR2J,LUC7L,AKAP8L,PTBP1,NOP58,RPL18,YBX1,HNRNPC,SRSF5,ACIN1,PABPN1,PNN,SNRNP70,HNRNPUL1,RPL18A,RBM28,LUC7L3,USP4,NCBP2,SYF2,PPP1R8,RBM25,HNRNPR,SAFB2,LGALS3,RBM38,PRPF38B,AGO4,PRPF38A,MPHOSPH6,HNRNPD,PELP1,SNRPG,SNRNP200,SAP18,HNRNPU,SREK1,CHTOP,RPL8,RAVER1,U2SURP,LSM6,CPSF2,AHCYL1,HNRNPH1,ZRSR2,ZFP36L1,AKAP17A,RBM8A
TRUE	0.0404	639	668	37	0.055	0.058	GO:0055080	BP	58	cation homeostasis	1	ATP1A2,HYAL2,SRI,ADCYAP1R1,MT3,HEPH,COMT,HIF1A,WFS1,FBXL5,PKD2,EPHX2,ACO1,ITPR2,MT2A,ATP1B2,APOE,ATP1A4,SLC41A1,SWAP70,AGT,RMDN3,ANXA7,ITGAV,PML,SFXN5,GJA1,BDH2,S1PR1,HAP1,RASA3,MT1X,HMGB1,RYR1,RYR3,GSTM2,GTF2I
TRUE	0.0408	83	668	9	0.013	0.108	GO:0034446	BP	347	substrate adhesion-dependent cell spreading	8	FERMT2,FBLN1,LRRC16A,TRIOBP,FGFRL1,ITGAV,MERTK,MICALL2,AXL
TRUE	0.0413	1769	668	85	0.127	0.048	GO:0009888	BP	347	tissue development	4	PAX6,LUC7L,GPM6B,MYLK,HYAL2,FGFR3,WDR1,ACADVL,CLASP1,GPC4,NEBL,ITGB5,ITGA6,EZR,HIF1A,NFATC4,BMP7,CST3,CTSH,AKT2,PTN,LFNG,LHX2,BCCIP,SMURF2,SLC9A3R1,ALDOC,CPT1A,VEGFA,EPB41L5,EFEMP1,WLS,ACADM,CNN3,PKD2,EPHX2,SDC4,BBS2,SOX9,RAP1B,PTPN12,TWSG1,PALLD,SAFB2,LGALS3,ITGB4,LRP4,ITGA7,AGT,ANXA7,ITGAV,ASCL1,PML,RAB13,RHOB,MSN,RGS20,GJA1,HNRNPU,C16ORF89,APCDD1,MYL3,MAML1,DVL3,LRP5,BDH2,STOX1,SALL2,S1PR1,ID4…
TRUE	0.0413	574	668	34	0.051	0.059	GO:0097190	BP	347	apoptotic signaling pathway	4	FYN,BCLAF1,HYAL2,FGFR3,ITGA6,MKNK2,PRODH,TIMP3,HIF1A,NFATC4,CTSH,PDCD5,HSPB1,SLC9A3R1,WFS1,TPD52L1,CLU,LGALS3,AGT,ITM2C,ITGAV,PML,MCL1,TP53BP2,NACC2,BAG3,ZNF385A,HMGB2,ACAA2,RELA,PTTG1IP,WWOX,MAP3K5,BCL2L2-PABPN1
TRUE	0.0415	68	668	8	0.012	0.118	GO:0006970	BP	269	response to osmotic stress	1	MYLK,MLC1,PKD2,PKN1,LRRC8A,ANXA7,SCARA3,ZFP36L1
TRUE	0.0416	28	668	5	0.007	0.179	GO:1902893	BP	313	regulation of pri-miRNA transcription from RNA polymerase II promoter	1	HIF1A,NFATC4,SOX9,STAT3,RELA
TRUE	0.0416	28	668	5	0.007	0.179	GO:0060512	BP	347	prostate gland morphogenesis	1	BMP7,SOX9,ID4,RARG,RXRA
TRUE	0.0431	2798	668	126	0.189	0.045	GO:0010604	BP	347	positive regulation of macromolecule metabolic process	4	POLR2J,PAX6,JARID2,FYN,AKAP8L,BCLAF1,ZIC2,FOXN3,YBX1,HYAL2,FGFR3,TCF3,UNG,TRAF4,FBLN1,ARAF,KAT6A,MT3,CCNK,ITGA6,EZR,SORBS1,CIRBP,SEC14L2,HIF1A,SRSF5,NFATC4,BMP7,CST3,ZNF423,CTSH,SNRNP70,SGTA,PDCD5,AKT2,CARD8,USF2,HSPB1,LHX2,WFS1,CDK2AP1,TPD52L1,SASH1,NR2E1,VEGFA,BCL6,KAT2B,GNAI2,NCBP2,MAPKAPK3,DOCK7,GADD45A,RAB7L1,ECE1,F3,FBXL5,PKD2,ENY2,SERP1,CLU,SORBS3,EPHX2,PKN1,SDC4,DEK,SOX9,HNRNPR,GLIS2,RAP1…
TRUE	0.0438	405	668	26	0.039	0.064	GO:2000147	BP	347	positive regulation of cell motility	4	MYLK,CLASP1,LRRC16A,CPNE3,ITGA6,HIF1A,MAPRE1,CTSH,AKT2,HSPB1,SMURF2,SASH1,VEGFA,EPB41L5,DOCK7,F3,SOX9,LGALS3,SWAP70,AGT,ITGAV,RHOB,PPAP2B,S1PR1,HMGB1,PDGFA
TRUE	0.0444	914	668	49	0.073	0.054	GO:0051345	BP	428	positive regulation of hydrolase activity	1	FYN,FGFR3,FBLN1,ADCYAP1R1,OPHN1,ASAP3,ITGA6,ARHGAP5,CTSH,PDCD5,AKT2,CARD8,VEGFA,DOCK7,F3,ATP1B2,ARHGEF6,GADD45G,SBF2,AGT,BNIP2,PML,TOR1AIP1,HSPD1,PSD2,DENND2A,RGS20,FARP1,HNRNPU,VAV2,CHTOP,MYL3,DVL3,GRIN2C,HMGB2,ALDH1A1,ARHGEF40,ST5,TBC1D2B,STAT3,S1PR1,CDC42EP4,RASA3,RALGAPA2,HMGB1,MAP3K5,PDGFA,ASPH,ITSN1
TRUE	0.0444	100	668	10	0.015	0.1	GO:0044070	BP	474	regulation of anion transport	1	ATP1A2,AKT2,APOE,AGT,LRRC8A,TTYH1,SEPT2,AHCYL1,RAB11B,SLC38A3
TRUE	0.0444	2826	668	127	0.19	0.045	GO:0065009	BP	79	regulation of molecular function	1	FYN,ATP1A2,ZIC2,WAPAL,HYAL2,FGFR3,TCF3,SRI,ACACB,TRAF4,FBLN1,ARAF,ADCYAP1R1,OPHN1,MT3,PHACTR3,ASAP3,CCNK,ITGA6,TIMP3,HIF1A,PABPN1,ARHGAP5,NFATC4,BMP7,MAPRE1,CST3,SETD6,RBL2,CTSH,SNRNP70,PDCD5,AKT2,CARD8,PTN,LFNG,HSPB1,LHX2,BCCIP,SLC9A3R1,WFS1,ELP4,PPP6R3,TPD52L1,SASH1,VEGFA,BCL6,KAT2B,GNAI2,MAPKAPK3,EPB41L5,DOCK7,GADD45A,CNN3,F3,PPP1R8,PKD2,PPP1R3C,CLU,PKN1,PFKFB2,SDC4,HNRNPR,AMOT,GLIS2,ATP1B2,AR…
TRUE	0.0448	469	668	29	0.043	0.062	GO:0010608	BP	455	posttranscriptional regulation of gene expression	1	YBX1,HNRNPC,CIRBP,MKNK2,EIF3J,AKT2,HSPB1,NCBP2,EPB41L5,SERP1,ACO1,HNRNPR,HRSP12,AGO4,HNRNPD,ANP32A,TOB1,NACC2,EIF4EBP2,HNRNPU,MOV10,ZNF385A,TNFSF13,STAT3,HAP1,ZFP36L1,RXRA,EEF1G,RBM8A
TRUE	0.045	1054	668	55	0.082	0.052	GO:0048878	BP	279	chemical homeostasis	1	PAX6,ATP1A2,HYAL2,ACADVL,SRI,ADCYAP1R1,C1QTNF3,MT3,HEPH,COMT,HIF1A,CTSH,GCDH,USF2,SLC9A3R1,WFS1,VEGFA,ACADM,FBXL5,PKD2,ENY2,EPHX2,GJB6,ACO1,ACADS,ITPR2,STAU1,MT2A,ATP1B2,APOE,ATP1A4,SLC41A1,SWAP70,AGT,PRCP,RMDN3,ANXA7,ITGAV,PML,SFXN5,GJA1,LRP5,BDH2,STAT3,S1PR1,AQP4,HAP1,RAB11B,RASA3,MT1X,HMGB1,RYR1,RYR3,GSTM2,GTF2I
TRUE	0.0454	134	668	12	0.018	0.09	GO:0061008	BP	347	hepaticobiliary system development	6	JARID2,SRSF5,PTN,ACADM,HMGCL,PKD2,SOX9,HNRNPD,AK4,RELA,CADM1,PHF2
TRUE	0.0457	1702	668	82	0.123	0.048	GO:2000026	BP	347	regulation of multicellular organismal development	2	TMEM176A,PAX6,LUC7L,FYN,GPM6B,WDR1,TCF3,CLASP1,UNG,ACACB,GPC4,MT3,HIF1A,ACIN1,NFATC4,BMP7,METRN,CTSH,PTN,LFNG,HSPB1,PTPRZ1,TMEM176B,SMURF2,SASH1,NR2E1,VEGFA,BCL6,EPB41L5,EFEMP1,DOCK7,RAB7L1,F3,EPHX2,FAM213A,SOX9,AMOT,APOE,ZSWIM6,CLIP1,GFAP,LGALS3,IL6ST,LRP4,AGT,ITM2C,MARCH7,LLPH,ASCL1,BNIP2,PML,RHOB,NTRK2,GJA1,DDAH1,TNIK,DVL3,TNFSF13,HMGB2,STOX1,AXL,STAT3,SDC2,GPR37L1,S1PR1,ID4,RARG,RELA,DAG1,MST…
TRUE	0.0461	245	668	18	0.027	0.073	GO:0050768	BP	347	negative regulation of neurogenesis	2	PAX6,MT3,NFATC4,BMP7,PTN,NR2E1,RAB7L1,SOX9,GFAP,LRP4,ITM2C,ASCL1,STAT3,GPR37L1,ID4,SOX2,RGMA,GPR56
TRUE	0.0466	226	668	17	0.025	0.075	GO:0097191	BP	347	extrinsic apoptotic signaling pathway	5	FYN,HYAL2,FGFR3,ITGA6,MKNK2,TIMP3,LGALS3,AGT,ITM2C,ITGAV,PML,MCL1,BAG3,HMGB2,RELA,WWOX,BCL2L2-PABPN1
TRUE	0.0475	9	668	3	0.004	0.333	GO:0006853	BP	365	carnitine shuttle	1	ACACB,CPT1A,SLC25A20
TRUE	0.0475	9	668	3	0.004	0.333	GO:0045198	BP	87	establishment of epithelial cell apical/basal polarity	1	EZR,SLC9A3R1,MSN
TRUE	0.0475	9	668	3	0.004	0.333	GO:0044351	BP	97	macropinocytosis	2	LRRC16A,RAB34,MAPKAPK3
TRUE	0.0475	9	668	3	0.004	0.333	GO:0051481	BP	381	negative regulation of cytosolic calcium ion concentration	1	ATP1A2,RYR3,GTF2I
TRUE	0.0475	9	668	3	0.004	0.333	GO:1901203	BP	162	positive regulation of extracellular matrix assembly	2	CLASP1,SOX9,DAG1
TRUE	0.0475	9	668	3	0.004	0.333	GO:0033210	BP	345	leptin-mediated signaling pathway	1	MT3,BBS2,STAT3
TRUE	0.0475	9	668	3	0.004	0.333	GO:0046439	BP	398	L-cysteine metabolic process	1	AHCYL2,CBS,AHCYL1
TRUE	0.0475	9	668	3	0.004	0.333	GO:0071415	BP	297	cellular response to purine-containing compound	1	RYR1,RYR3,GSTM2
TRUE	0.0478	101	668	10	0.015	0.099	GO:0043648	BP	347	dicarboxylic acid metabolic process	7	SLC1A3,PRODH,GLUL,ALDH1L1,ADHFE1,GLUD1,ALDH4A1,GPT2,SUCLG2,GLUD2
TRUE	0.0484	18	668	4	0.006	0.222	GO:1903055	BP	162	positive regulation of extracellular matrix organization	1	CLASP1,SOX9,AGT,DAG1
TRUE	0.0488	227	668	17	0.025	0.075	GO:0034599	BP	347	cellular response to oxidative stress	1	MGST1,MT3,PRODH,HIF1A,BMP7,CST3,HSPB1,PKD2,STAU1,HNRNPD,PML,MCL1,RHOB,AXL,GPR37L1,RELA,MAP3K5
TRUE	0.0492	1200	668	61	0.091	0.051	GO:0009057	BP	347	macromolecule catabolic process	5	FYN,UBR2,RPL18,HYAL2,PYGM,GPC4,ARAF,OPHN1,PGM1,EZR,TIMP3,CST3,CTSH,UBR5,SGTA,RPL18A,SMURF2,WFS1,USP4,NCBP2,FBXO2,PPP1R8,FBXL5,CLU,SPOP,SDC4,SOX9,HNRNPR,APOE,NCAN,AGO4,USP8,HNRNPD,PML,TOB1,LYPLAL1,UBXN4,GNA12,MSN,ERLIN2,GJA1,UBE2L6,RPL8,GRIN2C,USP24,CAPN2,HMGB2,LSM6,KCTD5,SDC2,MUS81,RELA,MTA1,PTTG1IP,ZFP36L1,PNRC2,HMGB1,MGEA5,RNF103,EEF1G,RBM8A
TRUE	0.0495	286	668	20	0.03	0.07	GO:0051170	BP	265	nuclear import	3	NOP58,HYAL2,SRI,C1QTNF3,MT3,NUP188,BMP7,UBR5,SLC9A3R1,BCL6,PKD2,AGT,PPM1B,PML,TOB1,SNRPG,RGS20,STAT3,DAG1,PTTG1IP
TRUE	0.0495	4738	668	200	0.299	0.042	GO:0051234	BP	347	establishment of localization	3	PAX6,FYN,AKAP8L,PIK3C2A,ATP1A2,GPM6B,NOP58,IL17RB,RPL18,MYLK,HYAL2,LAPTM4A,WIPI1,WDR1,CLASP1,ANO8,SRI,SEC31B,ACACB,ADCYAP1R1,SLC1A3,OPHN1,LRRC16A,C1QTNF3,CPNE3,MT3,SNX5,HEPH,GNPTG,EZR,COMT,NUP188,CRAT,SORBS1,SEC14L2,TIMP3,MLC1,HIF1A,SRSF5,PABPN1,PLTP,BMP7,SLCO4A1,SNTA1,PIEZO1,SCG3,UBR5,DCTN6,PDCD5,AKT2,CARD8,RPL18A,USF2,SLC9A3R1,RAB34,WFS1,PPP6R3,CPT1A,SLC1A2,VEGFA,BCL6,GNAI2,NCBP2,MAPKAPK3,SLC35…
TRUE	0.05	581	668	34	0.051	0.059	GO:0080135	BP	347	regulation of cellular response to stress	2	BCLAF1,TRAF4,EZR,NUP188,HIF1A,BMP7,UBR5,SGTA,HSPB1,WFS1,TPD52L1,SASH1,VEGFA,BCL6,GADD45A,NEK6,CLU,PKN1,DEK,GADD45G,PML,MCL1,NACC2,PPP4C,BAG3,HSPB8,TNIK,DVL3,ZNF385A,GPR37L1,RGMA,PTTG1IP,HMGB1,MAP3K5
TRUE	3.31e-13	10599	668	472	0.707	0.045	GO:0005737	CC	32	cytoplasm	5	PAX6,MGST1,FYN,AKAP8L,PIK3C2A,ATP1A2,UBR2,HSD17B6,IFNGR1,BCLAF1,AIFM2,RETSAT,ZIC2,NOP58,IL17RB,WAPAL,RPL18,PKN2,MYLK,YBX1,HYAL2,FGFR3,LAPTM4A,PYGM,WIPI1,WDR1,TCF3,ACADVL,MRVI1,FERMT2,CLASP1,MGLL,ENO1,SRI,SEC31B,UNG,ACACB,TRAF4,NT5C2,GPC4,GPR137B,ARAF,NEBL,ADCYAP1R1,OPHN1,LRRC16A,PGM1,EPB41L2,COL5A3,ITGB5,BCKDHB,KAT6A,FAT1,HADHA,CPNE3,HSD17B14,MT3,ASAP3,COQ9,SMOX,SNX5,HEPH,GNPTG,HNRNPC,EZR,COMT,CR…
TRUE	8.25e-13	8001	668	380	0.569	0.047	GO:0044444	CC	32	cytoplasmic part	6	MGST1,FYN,PIK3C2A,ATP1A2,UBR2,HSD17B6,IFNGR1,AIFM2,RETSAT,WAPAL,RPL18,PKN2,MYLK,YBX1,HYAL2,FGFR3,LAPTM4A,PYGM,WIPI1,WDR1,ACADVL,MRVI1,FERMT2,CLASP1,MGLL,ENO1,SRI,SEC31B,UNG,ACACB,TRAF4,NT5C2,GPC4,GPR137B,ARAF,NEBL,ADCYAP1R1,OPHN1,LRRC16A,PGM1,EPB41L2,COL5A3,ITGB5,BCKDHB,KAT6A,FAT1,HADHA,CPNE3,HSD17B14,MT3,COQ9,SMOX,SNX5,HEPH,GNPTG,HNRNPC,EZR,COMT,CRAT,SORBS1,PRTFDC1,CIRBP,PRODH,TIMP3,CYB5R3,MLC1,…
TRUE	3.59e-10	11980	668	506	0.757	0.042	GO:0043227	CC	32	membrane-bounded organelle	2	POLR2J,PAX6,LUC7L,JARID2,MGST1,FYN,AKAP8L,PTBP1,PIK3C2A,ATP1A2,UBR2,HSD17B6,IFNGR1,BCLAF1,AIFM2,RETSAT,ZIC2,FOXN3,NOP58,KMT2C,WAPAL,RPL18,PKN2,MYLK,YBX1,HYAL2,FGFR3,LAPTM4A,PYGM,WIPI1,WDR1,TCF3,ACADVL,MRVI1,FERMT2,CLASP1,MGLL,ENO1,SRI,SEC31B,UNG,ACACB,TRAF4,GPC4,GPR137B,FBLN1,ARAF,NEBL,ADCYAP1R1,LRRC16A,PGM1,EPB41L2,COL5A3,C1QTNF3,ITGB5,BCKDHB,KAT6A,FAT1,HADHA,CPNE3,MT3,PHACTR3,COQ9,SMOX,SNX5,ZNF…
TRUE	1.76e-09	2763	668	160	0.24	0.058	GO:1903561	CC	32	extracellular vesicle	3	PTBP1,PIK3C2A,ATP1A2,MYLK,YBX1,PYGM,WDR1,CLASP1,ENO1,SRI,GPC4,FBLN1,NEBL,LRRC16A,PGM1,EPB41L2,COL5A3,C1QTNF3,ITGB5,FAT1,CPNE3,GNPTG,HNRNPC,EZR,COMT,SEC14L2,TIMP3,CYB5R3,CST3,RBL2,CTSH,FAH,DECR1,ASAH1,PDCD5,LFNG,HSPB1,AEBP1,SLC9A3R1,ALDOC,RAB34,CPE,ALDH2,GNAI2,EFEMP1,DARS,SLC1A4,SCP2,FBXO2,WLS,ACADM,RAB7L1,ECE1,F3,PRDX6,PKD2,ALDH6A1,CLU,EPHX2,FAM213A,ACO1,SDC4,STAU1,GLO1,RHOJ,WDR60,CANX,RAP1B,TWSG…
TRUE	1.81e-09	2764	668	160	0.24	0.058	GO:0043230	CC	32	extracellular organelle	2	PTBP1,PIK3C2A,ATP1A2,MYLK,YBX1,PYGM,WDR1,CLASP1,ENO1,SRI,GPC4,FBLN1,NEBL,LRRC16A,PGM1,EPB41L2,COL5A3,C1QTNF3,ITGB5,FAT1,CPNE3,GNPTG,HNRNPC,EZR,COMT,SEC14L2,TIMP3,CYB5R3,CST3,RBL2,CTSH,FAH,DECR1,ASAH1,PDCD5,LFNG,HSPB1,AEBP1,SLC9A3R1,ALDOC,RAB34,CPE,ALDH2,GNAI2,EFEMP1,DARS,SLC1A4,SCP2,FBXO2,WLS,ACADM,RAB7L1,ECE1,F3,PRDX6,PKD2,ALDH6A1,CLU,EPHX2,FAM213A,ACO1,SDC4,STAU1,GLO1,RHOJ,WDR60,CANX,RAP1B,TWSG…
TRUE	4.13e-09	2748	668	158	0.237	0.057	GO:0070062	CC	32	extracellular exosome	4	PTBP1,PIK3C2A,MYLK,YBX1,PYGM,WDR1,CLASP1,ENO1,SRI,GPC4,FBLN1,NEBL,LRRC16A,PGM1,EPB41L2,COL5A3,C1QTNF3,ITGB5,FAT1,CPNE3,GNPTG,HNRNPC,EZR,COMT,SEC14L2,TIMP3,CYB5R3,CST3,RBL2,CTSH,FAH,DECR1,ASAH1,PDCD5,HSPB1,AEBP1,SLC9A3R1,ALDOC,RAB34,CPE,ALDH2,GNAI2,EFEMP1,DARS,SLC1A4,SCP2,FBXO2,WLS,ACADM,RAB7L1,ECE1,F3,PRDX6,PKD2,ALDH6A1,CLU,EPHX2,FAM213A,ACO1,SDC4,STAU1,GLO1,RHOJ,WDR60,CANX,RAP1B,TWSG1,SLC44A2,AP…
TRUE	4.54e-09	10318	668	446	0.668	0.043	GO:0043231	CC	32	intracellular membrane-bounded organelle	3	POLR2J,PAX6,LUC7L,JARID2,MGST1,FYN,AKAP8L,PTBP1,PIK3C2A,ATP1A2,UBR2,HSD17B6,IFNGR1,BCLAF1,AIFM2,RETSAT,ZIC2,FOXN3,NOP58,KMT2C,WAPAL,RPL18,PKN2,YBX1,HYAL2,FGFR3,LAPTM4A,WIPI1,TCF3,ACADVL,MRVI1,FERMT2,CLASP1,MGLL,ENO1,SRI,SEC31B,UNG,ACACB,TRAF4,GPC4,GPR137B,ARAF,ADCYAP1R1,LRRC16A,EPB41L2,COL5A3,BCKDHB,KAT6A,FAT1,HADHA,CPNE3,MT3,PHACTR3,COQ9,SMOX,ZNF302,CCNK,GNPTG,HNRNPC,EZR,COMT,NUP188,CRAT,SORBS1,…
TRUE	5.16e-08	13571	668	548	0.82	0.04	GO:0044424	CC	32	intracellular part	4	POLR2J,PAX6,LUC7L,JARID2,MGST1,FYN,AKAP8L,PTBP1,PIK3C2A,ATP1A2,UBR2,HSD17B6,IFNGR1,BCLAF1,AIFM2,RETSAT,ZIC2,FOXN3,NOP58,KMT2C,IL17RB,WAPAL,RPL18,PKN2,MYLK,YBX1,HYAL2,FGFR3,LAPTM4A,PYGM,WIPI1,WDR1,TCF3,ACADVL,MRVI1,FERMT2,CLASP1,MGLL,ENO1,SRI,SEC31B,UNG,ACACB,TRAF4,NT5C2,GPC4,GPR137B,ARAF,NEBL,ADCYAP1R1,OPHN1,LRRC16A,PGM1,EPB41L2,COL5A3,ITGB5,BCKDHB,KAT6A,FAT1,HADHA,CPNE3,HSD17B14,MT3,PHACTR3,ASAP…
TRUE	5.39e-08	12783	668	523	0.783	0.041	GO:0043226	CC	32	organelle	1	POLR2J,PAX6,LUC7L,JARID2,MGST1,FYN,AKAP8L,PTBP1,PIK3C2A,ATP1A2,UBR2,HSD17B6,IFNGR1,BCLAF1,AIFM2,RETSAT,ZIC2,FOXN3,NOP58,KMT2C,WAPAL,RPL18,PKN2,MYLK,YBX1,HYAL2,FGFR3,LAPTM4A,PYGM,WIPI1,WDR1,TCF3,ACADVL,MRVI1,FERMT2,CLASP1,MGLL,ENO1,SRI,SEC31B,UNG,ACACB,TRAF4,GPC4,GPR137B,FBLN1,ARAF,NEBL,ADCYAP1R1,LRRC16A,PGM1,EPB41L2,COL5A3,C1QTNF3,ITGB5,BCKDHB,KAT6A,FAT1,HADHA,CPNE3,MT3,PHACTR3,COQ9,SMOX,SNX5,ZNF…
TRUE	7.04e-08	3355	668	179	0.268	0.053	GO:0005829	CC	32	cytosol	6	FYN,PIK3C2A,UBR2,AIFM2,WAPAL,RPL18,PKN2,MYLK,HYAL2,PYGM,WIPI1,WDR1,FERMT2,CLASP1,MGLL,ENO1,SRI,ACACB,NT5C2,ARAF,OPHN1,LRRC16A,PGM1,CPNE3,HSD17B14,MT3,SMOX,SNX5,HNRNPC,EZR,COMT,SORBS1,PRTFDC1,CYB5R3,HIF1A,ACIN1,ARHGAP5,NFATC4,MAPRE1,ACSBG1,CTSH,FAH,EIF3J,DCTN6,SGTA,PDCD5,AKT2,CARD8,RPL18A,HSPB1,SMURF2,ALDOC,PPP6R3,GNAI2,NCBP2,MAPKAPK3,DARS,FBXO2,RAB7L1,ABCD3,PRDX6,NEK6,PPP1R3C,SERP1,CLU,SORBS3,EPH…
TRUE	5.68e-07	398	668	38	0.057	0.095	GO:0030055	CC	378	cell-substrate junction	2	RPL18,FGFR3,FERMT2,CLASP1,EPB41L2,ITGB5,FAT1,CPNE3,ASAP3,ITGA6,EZR,SORBS1,TRIOBP,ZFYVE21,HSPB1,EPB41L5,DOCK7,CNN3,SORBS3,SDC4,PTPN12,PALLD,PPFIA1,ITGB4,TNS3,ITGAV,RHOB,G3BP1,GNA12,MSN,TWF1,GJA1,RPL8,CAPN2,PPIB,DAG1,CD151,PPP1CC
TRUE	7.51e-07	707	668	55	0.082	0.078	GO:0070161	CC	378	anchoring junction	2	RPL18,PKN2,FGFR3,FERMT2,CLASP1,ENO1,EPB41L2,ITGB5,FAT1,CPNE3,ASAP3,SNX5,ITGA6,EZR,SORBS1,TRIOBP,ZFYVE21,PNN,MAPRE1,HSPB1,EPB41L5,DOCK7,CNN3,PRDX6,SORBS3,SDC4,PTPN12,PALLD,PPFIA1,SWAP70,TNS3,ITGAV,USP8,RHOB,G3BP1,GNA12,TMEM47,MSN,PLCB3,TWF1,BAG3,GJA1,RPL8,PPAP2B,CAPN2,PPIB,SLC3A2,SEPT2,DAG1,CD151,SYNM,CADM1,RAB11B,PPP1CC,EEF1G
TRUE	8.61e-07	691	668	54	0.081	0.078	GO:0005912	CC	378	adherens junction	3	RPL18,PKN2,FGFR3,FERMT2,CLASP1,ENO1,EPB41L2,ITGB5,FAT1,CPNE3,ASAP3,SNX5,ITGA6,EZR,SORBS1,TRIOBP,ZFYVE21,MAPRE1,HSPB1,EPB41L5,DOCK7,CNN3,PRDX6,SORBS3,SDC4,PTPN12,PALLD,PPFIA1,SWAP70,TNS3,ITGAV,USP8,RHOB,G3BP1,GNA12,TMEM47,MSN,PLCB3,TWF1,BAG3,GJA1,RPL8,PPAP2B,CAPN2,PPIB,SLC3A2,SEPT2,DAG1,CD151,SYNM,CADM1,RAB11B,PPP1CC,EEF1G
TRUE	1.05e-06	175	668	23	0.034	0.131	GO:0005681	CC	32	spliceosomal complex	4	LUC7L,YBX1,HNRNPC,PNN,SNRNP70,RBM28,LUC7L3,SYF2,PPP1R8,RBM25,HNRNPR,LGALS3,PRPF38B,PRPF38A,SNRPG,SNRNP200,HNRNPU,SREK1,LSM6,HNRNPH1,ZRSR2,AKAP17A,RBM8A
TRUE	1.08e-06	391	668	37	0.055	0.095	GO:0005925	CC	378	focal adhesion	4	RPL18,FGFR3,FERMT2,CLASP1,EPB41L2,ITGB5,FAT1,CPNE3,ASAP3,ITGA6,EZR,SORBS1,TRIOBP,ZFYVE21,HSPB1,EPB41L5,DOCK7,CNN3,SORBS3,SDC4,PTPN12,PALLD,PPFIA1,TNS3,ITGAV,RHOB,G3BP1,GNA12,MSN,TWF1,GJA1,RPL8,CAPN2,PPIB,DAG1,CD151,PPP1CC
TRUE	1.1e-06	3800	668	192	0.287	0.051	GO:0044421	CC	32	extracellular region part	1	PTBP1,PIK3C2A,ATP1A2,AIFM2,MYLK,YBX1,PYGM,WDR1,CLASP1,ENO1,SRI,GPC4,FBLN1,NEBL,SLC1A3,LRRC16A,PGM1,EPB41L2,COL5A3,C1QTNF3,ITGB5,FAT1,HADHA,CPNE3,MT3,GNPTG,ITGA6,HNRNPC,EZR,COMT,SEC14L2,TIMP3,CYB5R3,PLTP,BMP7,CST3,METRN,RBL2,CTSH,FAH,DECR1,ASAH1,PDCD5,PTN,LFNG,HSPB1,PTPRZ1,AEBP1,SLC9A3R1,ALDOC,RAB34,CPE,ALDH2,VEGFA,GNAI2,EFEMP1,DARS,SLC1A4,SCP2,FBXO2,WLS,ACADM,RAB7L1,ECE1,F3,PRDX6,PKD2,ALDH6A1,CLU…
TRUE	1.31e-06	394	668	37	0.055	0.094	GO:0005924	CC	378	cell-substrate adherens junction	3	RPL18,FGFR3,FERMT2,CLASP1,EPB41L2,ITGB5,FAT1,CPNE3,ASAP3,ITGA6,EZR,SORBS1,TRIOBP,ZFYVE21,HSPB1,EPB41L5,DOCK7,CNN3,SORBS3,SDC4,PTPN12,PALLD,PPFIA1,TNS3,ITGAV,RHOB,G3BP1,GNA12,MSN,TWF1,GJA1,RPL8,CAPN2,PPIB,DAG1,CD151,PPP1CC
TRUE	2.93e-06	13967	668	553	0.828	0.04	GO:0005622	CC	32	intracellular	3	POLR2J,PAX6,LUC7L,JARID2,MGST1,FYN,AKAP8L,PTBP1,PIK3C2A,ATP1A2,UBR2,HSD17B6,IFNGR1,BCLAF1,AIFM2,RETSAT,ZIC2,FOXN3,NOP58,KMT2C,IL17RB,WAPAL,RPL18,PKN2,MYLK,YBX1,HYAL2,FGFR3,LAPTM4A,PYGM,WIPI1,WDR1,TCF3,ACADVL,MRVI1,FERMT2,CLASP1,MGLL,ENO1,ANO8,SRI,SEC31B,UNG,ACACB,TRAF4,NT5C2,GPC4,GPR137B,ARAF,NEBL,ADCYAP1R1,OPHN1,LRRC16A,PGM1,EPB41L2,COL5A3,ITGB5,BCKDHB,KAT6A,FAT1,HADHA,CPNE3,HSD17B14,MT3,PHACTR3…
TRUE	5.98e-06	350	668	33	0.049	0.094	GO:0031252	CC	32	cell leading edge	3	SH3YL1,PKN2,MYLK,FERMT2,LRRC16A,FAT1,ASAP3,SNX5,EZR,ABLIM1,PIEZO1,AKT2,SLC9A3R1,RAB34,SLC1A2,EPB41L5,WLS,PKD2,AMOT,SGCE,PALLD,ARHGEF6,CLIP1,ITGB4,MTSS1L,SWAP70,ITGAV,RAB13,TWF1,EPS8,INPPL1,DAG1,ITSN1
TRUE	6.72e-06	3994	668	196	0.293	0.049	GO:0031982	CC	32	vesicle	3	FYN,PTBP1,PIK3C2A,ATP1A2,HSD17B6,IFNGR1,MYLK,YBX1,HYAL2,FGFR3,PYGM,WIPI1,WDR1,CLASP1,ENO1,SRI,SEC31B,GPC4,FBLN1,NEBL,ADCYAP1R1,LRRC16A,PGM1,EPB41L2,COL5A3,C1QTNF3,ITGB5,FAT1,CPNE3,MT3,SNX5,GNPTG,HNRNPC,EZR,COMT,SEC14L2,TIMP3,CYB5R3,MLC1,ZFYVE21,BMP7,CST3,RBL2,ACSBG1,CTSH,FAH,SCG3,DECR1,ASAH1,PDCD5,AKT2,LFNG,HSPB1,AEBP1,SLC9A3R1,ALDOC,RAB34,CPE,ALDH2,VEGFA,GNAI2,EFEMP1,DARS,SLC1A4,SCP2,FBXO2,WLS,A…
TRUE	1.11e-05	11692	668	476	0.713	0.041	GO:0043229	CC	32	intracellular organelle	2	POLR2J,PAX6,LUC7L,JARID2,MGST1,FYN,AKAP8L,PTBP1,PIK3C2A,ATP1A2,UBR2,HSD17B6,IFNGR1,BCLAF1,AIFM2,RETSAT,ZIC2,FOXN3,NOP58,KMT2C,WAPAL,RPL18,PKN2,MYLK,YBX1,HYAL2,FGFR3,LAPTM4A,WIPI1,WDR1,TCF3,ACADVL,MRVI1,FERMT2,CLASP1,MGLL,ENO1,SRI,SEC31B,UNG,ACACB,TRAF4,GPC4,GPR137B,ARAF,NEBL,ADCYAP1R1,LRRC16A,EPB41L2,COL5A3,ITGB5,BCKDHB,KAT6A,FAT1,HADHA,CPNE3,MT3,PHACTR3,COQ9,SMOX,SNX5,ZNF302,CCNK,GNPTG,HNRNPC,EZ…
TRUE	1.55e-05	1362	668	83	0.124	0.061	GO:0030054	CC	378	cell junction	1	ATP1A2,RPL18,PKN2,FGFR3,WDR1,FERMT2,CLASP1,ENO1,TRAF4,ADCYAP1R1,OPHN1,EPB41L2,ITGB5,FAT1,CPNE3,ASAP3,SNX5,ITGA6,EZR,SORBS1,TRIOBP,MLC1,ZFYVE21,PNN,MAPRE1,SNTA1,HSPB1,C10ORF54,EPB41L5,DOCK7,CNN3,PRDX6,PKD2,SORBS3,GJB6,SDC4,AMOT,RAP1B,FGFRL1,PTPN12,PALLD,PPFIA1,ITGB4,SWAP70,DTNA,CLDN10,TNS3,ITGAV,USP8,RAB13,RHOB,G3BP1,GNA12,TMEM47,MSN,ADD3,PLCB3,TWF1,FRMD4A,EPS8,BAG3,GJA1,FARP1,RPL8,GRIN2C,PPAP2B,C…
TRUE	4.46e-05	16145	668	614	0.919	0.038	GO:0005623	CC	32	cell	1	POLR2J,SPATA20,PAX6,LUC7L,JARID2,MGST1,FYN,AKAP8L,PTBP1,PIK3C2A,ATP1A2,UBR2,HSD17B6,IFNGR1,BCLAF1,SH3YL1,AIFM2,RETSAT,ZIC2,GPM6B,FOXN3,NOP58,KMT2C,IL17RB,WAPAL,RPL18,PKN2,MYLK,YBX1,HYAL2,FGFR3,LAPTM4A,PYGM,WIPI1,WDR1,TCF3,ACADVL,MRVI1,FERMT2,CLASP1,MGLL,ENO1,ANO8,SRI,SEC31B,UNG,ACACB,TRAF4,NT5C2,GPC4,GPR137B,ARAF,NEBL,ADCYAP1R1,SLC1A3,OPHN1,LRRC16A,PGM1,EPB41L2,COL5A3,PCDHGA2,C1QTNF3,ITGB5,BCKDHB…
TRUE	4.84e-05	16115	668	613	0.918	0.038	GO:0044464	CC	32	cell part	2	POLR2J,SPATA20,PAX6,LUC7L,JARID2,MGST1,FYN,AKAP8L,PTBP1,PIK3C2A,ATP1A2,UBR2,HSD17B6,IFNGR1,BCLAF1,SH3YL1,AIFM2,RETSAT,ZIC2,GPM6B,FOXN3,NOP58,KMT2C,IL17RB,WAPAL,RPL18,PKN2,MYLK,YBX1,HYAL2,FGFR3,LAPTM4A,PYGM,WIPI1,WDR1,TCF3,ACADVL,MRVI1,FERMT2,CLASP1,MGLL,ENO1,ANO8,SRI,SEC31B,UNG,ACACB,TRAF4,NT5C2,GPC4,GPR137B,ARAF,NEBL,ADCYAP1R1,SLC1A3,OPHN1,LRRC16A,PGM1,EPB41L2,COL5A3,PCDHGA2,ITGB5,BCKDHB,KAT6A,F…
TRUE	6.37e-05	8325	668	354	0.53	0.043	GO:0044422	CC	32	organelle part	1	POLR2J,PAX6,LUC7L,JARID2,MGST1,FYN,AKAP8L,PTBP1,UBR2,HSD17B6,BCLAF1,AIFM2,RETSAT,NOP58,KMT2C,WAPAL,RPL18,PKN2,MYLK,YBX1,HYAL2,WIPI1,WDR1,TCF3,ACADVL,MRVI1,FERMT2,CLASP1,MGLL,ENO1,SRI,SEC31B,UNG,ACACB,GPC4,GPR137B,NEBL,LRRC16A,EPB41L2,COL5A3,BCKDHB,KAT6A,HADHA,MT3,PHACTR3,COQ9,SNX5,CCNK,GNPTG,HNRNPC,EZR,NUP188,CRAT,SORBS1,ABLIM1,CIRBP,MKNK2,PRODH,TRIOBP,TIMP3,CYB5R3,BRD1,ABHD4,HIF1A,SRSF5,ACIN1,PA…
TRUE	8.33e-05	1692	668	95	0.142	0.056	GO:0005739	CC	32	mitochondrion	4	MGST1,FYN,AIFM2,ACADVL,SRI,UNG,ACACB,ARAF,BCKDHB,HADHA,MT3,COQ9,COMT,CRAT,PRODH,CYB5R3,DECR1,GCDH,PON2,ALDOC,CPT1A,ALDH2,GPD2,SCP2,ACADM,RAB7L1,HMGCL,ABCD3,HSDL2,ALDH6A1,CLU,ECHDC2,FAM213A,ACO1,ACADS,ATPAF1,ADCK4,PALLD,CKMT2,MCCC2,LGALS3,HRSP12,C14ORF159,GLUL,RMDN3,HADHB,SUOX,MCL1,TP53BP2,SFXN5,HSPD1,ALDH1L1,SLC25A48,GBAS,ADHFE1,STOM,GLUD1,GJA1,DDAH1,ACSS1,ALDH4A1,ACOX1,LRP5,AK4,BDH2,ISCA2,GPT2,L…
TRUE	0.00011	1818	668	100	0.15	0.055	GO:0042995	CC	32	cell projection	3	ATP1A2,IFNGR1,SH3YL1,PKN2,MYLK,HYAL2,WDR1,FERMT2,SRI,ADCYAP1R1,SLC1A3,OPHN1,LRRC16A,FAT1,MT3,ASAP3,SNX5,ITGA6,EZR,COMT,ABLIM1,BRD1,HIF1A,MAPRE1,CST3,PIEZO1,AKT2,SLC9A3R1,RAB34,WFS1,SLC1A2,GNAI2,EPB41L5,SLC1A4,DOCK7,FBXO2,WLS,ACADM,CNN3,PKD2,CLU,STAU1,BBS2,HNRNPR,AMOT,WDR60,CANX,PTPN12,SGCE,PALLD,ARHGEF6,APOE,CLIP1,GFAP,MTSS1L,SWAP70,IL6ST,LRP4,DTNA,GLUL,ITGAV,RAB13,SPAG16,PSD2,GNA12,MSN,NTRK2,TWF…
TRUE	0.000123	8126	668	345	0.516	0.042	GO:0044446	CC	32	intracellular organelle part	2	POLR2J,PAX6,LUC7L,JARID2,MGST1,FYN,AKAP8L,PTBP1,UBR2,HSD17B6,BCLAF1,AIFM2,RETSAT,NOP58,KMT2C,WAPAL,RPL18,PKN2,MYLK,YBX1,HYAL2,WIPI1,WDR1,TCF3,ACADVL,MRVI1,FERMT2,CLASP1,MGLL,SRI,SEC31B,UNG,ACACB,GPC4,GPR137B,NEBL,LRRC16A,EPB41L2,COL5A3,BCKDHB,KAT6A,HADHA,MT3,PHACTR3,COQ9,SNX5,CCNK,GNPTG,HNRNPC,EZR,NUP188,CRAT,SORBS1,ABLIM1,CIRBP,MKNK2,PRODH,TRIOBP,TIMP3,CYB5R3,BRD1,ABHD4,HIF1A,SRSF5,ACIN1,PABPN1,…
TRUE	0.000128	198	668	21	0.031	0.106	GO:0016607	CC	32	nuclear speck	8	AKAP8L,BCLAF1,HIF1A,SRSF5,ACIN1,PABPN1,PNN,SNRNP70,LUC7L3,PPP1R8,NEK6,RBM25,SPOP,GLIS2,SAP18,CHTOP,MAML1,GATAD2A,PPP1CC,AKAP17A,RBM8A
TRUE	0.000154	986	668	62	0.093	0.063	GO:0044429	CC	32	mitochondrial part	3	MGST1,AIFM2,ACADVL,ACACB,BCKDHB,HADHA,MT3,COQ9,CRAT,PRODH,CYB5R3,DECR1,GCDH,CPT1A,ALDH2,GPD2,ACADM,HMGCL,ABCD3,ALDH6A1,CLU,ACADS,ADCK4,CKMT2,MCCC2,LGALS3,RMDN3,HADHB,SUOX,MCL1,SFXN5,HSPD1,SLC25A48,ADHFE1,GLUD1,GJA1,ACSS1,ALDH4A1,AK4,ISCA2,GPT2,LDHD,ACSF2,ACAA2,STAT3,ATP5I,NDUFA3,ETFDH,SLC25A33,GATM,SUCLG2,SLC25A20,DHTKD1,SLC25A18,AIFM3,PPP1CC,MAOA,HIBCH,COX20,CARKD,BCKDHA,BCL2L2-PABPN1
TRUE	0.000173	4391	668	204	0.305	0.046	GO:0031974	CC	32	membrane-enclosed lumen	1	POLR2J,PAX6,JARID2,AKAP8L,PTBP1,UBR2,BCLAF1,NOP58,KMT2C,WAPAL,RPL18,PKN2,YBX1,TCF3,ACADVL,FERMT2,MGLL,SRI,UNG,GPC4,EPB41L2,COL5A3,BCKDHB,KAT6A,HADHA,PHACTR3,CCNK,HNRNPC,EZR,CRAT,SORBS1,CIRBP,MKNK2,PRODH,TIMP3,BRD1,HIF1A,SRSF5,ACIN1,PABPN1,PNN,SMCHD1,RBL2,CTSH,SCG3,DECR1,UBR5,ASAH1,SNRNP70,AKT2,HNRNPUL1,CARD8,GCDH,USF2,RBM28,LUC7L3,SMURF2,RAB34,PHF12,ELP4,PPP6R3,ALDH2,NR2E1,VEGFA,BCL6,KAT2B,GNAI2,…
TRUE	0.000173	4391	668	204	0.305	0.046	GO:0043233	CC	32	organelle lumen	2	POLR2J,PAX6,JARID2,AKAP8L,PTBP1,UBR2,BCLAF1,NOP58,KMT2C,WAPAL,RPL18,PKN2,YBX1,TCF3,ACADVL,FERMT2,MGLL,SRI,UNG,GPC4,EPB41L2,COL5A3,BCKDHB,KAT6A,HADHA,PHACTR3,CCNK,HNRNPC,EZR,CRAT,SORBS1,CIRBP,MKNK2,PRODH,TIMP3,BRD1,HIF1A,SRSF5,ACIN1,PABPN1,PNN,SMCHD1,RBL2,CTSH,SCG3,DECR1,UBR5,ASAH1,SNRNP70,AKT2,HNRNPUL1,CARD8,GCDH,USF2,RBM28,LUC7L3,SMURF2,RAB34,PHF12,ELP4,PPP6R3,ALDH2,NR2E1,VEGFA,BCL6,KAT2B,GNAI2,…
TRUE	0.000173	4391	668	204	0.305	0.046	GO:0070013	CC	32	intracellular organelle lumen	3	POLR2J,PAX6,JARID2,AKAP8L,PTBP1,UBR2,BCLAF1,NOP58,KMT2C,WAPAL,RPL18,PKN2,YBX1,TCF3,ACADVL,FERMT2,MGLL,SRI,UNG,GPC4,EPB41L2,COL5A3,BCKDHB,KAT6A,HADHA,PHACTR3,CCNK,HNRNPC,EZR,CRAT,SORBS1,CIRBP,MKNK2,PRODH,TIMP3,BRD1,HIF1A,SRSF5,ACIN1,PABPN1,PNN,SMCHD1,RBL2,CTSH,SCG3,DECR1,UBR5,ASAH1,SNRNP70,AKT2,HNRNPUL1,CARD8,GCDH,USF2,RBM28,LUC7L3,SMURF2,RAB34,PHF12,ELP4,PPP6R3,ALDH2,NR2E1,VEGFA,BCL6,KAT2B,GNAI2,…
TRUE	0.000534	4830	668	218	0.326	0.045	GO:0032991	CC	32	macromolecular complex	1	POLR2J,PAX6,LUC7L,JARID2,AKAP8L,PIK3C2A,ATP1A2,UBR2,NOP58,KMT2C,WAPAL,RPL18,PKN2,YBX1,HYAL2,WDR1,TCF3,FERMT2,CLASP1,ENO1,SEC31B,FBLN1,ADCYAP1R1,LRRC16A,EPB41L2,COL5A3,C1QTNF3,ITGB5,BCKDHB,KAT6A,HADHA,MT3,SNX5,CCNK,ITGA6,HNRNPC,EZR,NUP188,SORBS1,CIRBP,CYB5R3,BRD1,HIF1A,ACIN1,PABPN1,PNN,NFATC4,SNTA1,RBL2,EIF3J,DCTN6,SNRNP70,HNRNPUL1,CARD8,RPL18A,HSPB1,RBM28,BCCIP,LUC7L3,SMURF2,PHF12,WFS1,ELP4,SASH1…
TRUE	0.000542	4494	668	205	0.307	0.046	GO:0005576	CC	32	extracellular region	1	SPATA20,PTBP1,PIK3C2A,ATP1A2,AIFM2,IL17RB,MYLK,YBX1,FGFR3,PYGM,WDR1,CLASP1,ENO1,SRI,GPC4,FBLN1,NEBL,SLC1A3,LRRC16A,PGM1,EPB41L2,COL5A3,C1QTNF3,ITGB5,FAT1,HADHA,CPNE3,MT3,GNPTG,ITGA6,HNRNPC,EZR,COMT,SEC14L2,TIMP3,CYB5R3,PLTP,BMP7,CST3,METRN,RBL2,CTSH,FAH,SCG3,DECR1,ASAH1,PDCD5,PON2,PTN,LFNG,HSPB1,PTPRZ1,AEBP1,SLC9A3R1,ALDOC,RAB34,CPE,ALDH2,VEGFA,GNAI2,EFEMP1,DARS,SLC1A4,SCP2,FBXO2,WLS,ACADM,RAB7L1…
TRUE	0.000662	172	668	18	0.027	0.105	GO:0030027	CC	32	lamellipodium	4	PKN2,MYLK,FERMT2,LRRC16A,FAT1,ABLIM1,PIEZO1,PKD2,AMOT,PALLD,ARHGEF6,MTSS1L,SWAP70,ITGAV,RAB13,INPPL1,DAG1,ITSN1
TRUE	0.000712	636	668	43	0.064	0.068	GO:0005911	CC	378	cell-cell junction	2	ATP1A2,PKN2,WDR1,ENO1,TRAF4,ADCYAP1R1,FAT1,SNX5,ITGA6,EZR,SORBS1,MLC1,PNN,MAPRE1,C10ORF54,CNN3,PRDX6,PKD2,GJB6,AMOT,RAP1B,FGFRL1,SWAP70,CLDN10,USP8,RAB13,TMEM47,ADD3,PLCB3,TWF1,FRMD4A,BAG3,GJA1,FABP7,MICALL2,SLC3A2,SEPT2,DAG1,CDC42EP4,CADM1,RAB11B,PCDHGA12,EEF1G
TRUE	0.000977	3919	668	181	0.271	0.046	GO:0044428	CC	32	nuclear part	3	POLR2J,PAX6,LUC7L,JARID2,AKAP8L,PTBP1,UBR2,BCLAF1,RETSAT,NOP58,KMT2C,WAPAL,RPL18,PKN2,YBX1,HYAL2,TCF3,ACADVL,FERMT2,MGLL,SRI,UNG,EPB41L2,KAT6A,PHACTR3,CCNK,HNRNPC,EZR,NUP188,SORBS1,CIRBP,MKNK2,BRD1,HIF1A,SRSF5,ACIN1,PABPN1,PNN,CST3,SMCHD1,RBL2,DECR1,UBR5,SNRNP70,AKT2,HNRNPUL1,CARD8,USF2,RBM28,TMEM176B,BCCIP,LUC7L3,SMURF2,RAB34,PHF12,ELP4,PPP6R3,NR2E1,BCL6,KAT2B,GNAI2,NCBP2,MAPKAPK3,SCP2,DOCK7,GAD…
TRUE	0.00136	22	668	6	0.009	0.273	GO:0019013	CC	502	viral nucleocapsid	3	HNRNPC,SNRNP70,HNRNPUL1,HNRNPR,HNRNPD,SNRNP200
TRUE	0.00187	220	668	20	0.03	0.091	GO:0043292	CC	32	contractile fiber	4	FERMT2,ENO1,SRI,NEBL,CST3,HSPB1,KAT2B,SDC4,DEK,PALLD,TWF1,BAG3,GJA1,PDLIM3,S100A1,MYL3,DAG1,SYNM,RYR1,RYR3
TRUE	0.00208	730	668	46	0.069	0.063	GO:0009986	CC	32	cell surface	3	IL17RB,PKN2,MYLK,HYAL2,FGFR3,FERMT2,GPC4,ADCYAP1R1,SLC1A3,ITGB5,ITGA6,PTN,C10ORF54,SLC1A2,VEGFA,SLC1A4,ECE1,F3,CLU,PKN1,SDC4,AMOT,RAMP1,ITGB4,NOTCH2,IL6ST,LRP4,ITGA7,LRRC8A,ITGAV,RHOB,HSPD1,HNRNPU,GPR98,AXL,SLC3A2,SEPT2,SDC2,S1PR1,AQP4,RGMA,PPP1CC,HMGB1,PLXNB2,MAP3K5,PDGFA
TRUE	0.0023	24	668	6	0.009	0.25	GO:0019028	CC	502	viral capsid	3	HNRNPC,SNRNP70,HNRNPUL1,HNRNPR,HNRNPD,SNRNP200
TRUE	0.00264	16	668	5	0.007	0.312	GO:0097386	CC	32	glial cell projection	4	MT3,EZR,GFAP,GLUL,GPR56
TRUE	0.00274	354	668	27	0.04	0.076	GO:0016604	CC	32	nuclear body	7	AKAP8L,BCLAF1,NOP58,KAT6A,MKNK2,HIF1A,SRSF5,ACIN1,PABPN1,PNN,SNRNP70,LUC7L3,PPP1R8,NEK6,RBM25,SPOP,GLIS2,PML,NACC2,SAP18,CHTOP,MAML1,GATAD2A,TRIM8,PPP1CC,AKAP17A,RBM8A
TRUE	0.0029	6910	668	291	0.436	0.042	GO:0005634	CC	32	nucleus	4	POLR2J,PAX6,LUC7L,JARID2,MGST1,FYN,AKAP8L,PTBP1,PIK3C2A,UBR2,BCLAF1,RETSAT,ZIC2,FOXN3,NOP58,KMT2C,WAPAL,RPL18,PKN2,YBX1,HYAL2,FGFR3,TCF3,ACADVL,FERMT2,MGLL,ENO1,SRI,UNG,ACACB,TRAF4,GPC4,LRRC16A,EPB41L2,KAT6A,FAT1,CPNE3,PHACTR3,SMOX,ZNF302,CCNK,HNRNPC,EZR,NUP188,SORBS1,CIRBP,MKNK2,SEC14L2,TRIOBP,TIMP3,BRD1,HIF1A,SRSF5,ACIN1,PABPN1,PNN,NFATC4,CST3,SMCHD1,BEX4,ZNF423,SETD6,RBL2,DECR1,UBR5,SNRNP70,PD…
TRUE	0.00315	415	668	30	0.045	0.072	GO:0005759	CC	32	mitochondrial matrix	4	ACADVL,BCKDHB,HADHA,PRODH,DECR1,GCDH,ALDH2,ACADM,HMGCL,ALDH6A1,ACADS,MCCC2,HADHB,SUOX,MCL1,HSPD1,ADHFE1,GLUD1,ACSS1,ALDH4A1,AK4,ISCA2,GPT2,ACSF2,ETFDH,SUCLG2,DHTKD1,HIBCH,CARKD,BCKDHA
TRUE	0.00339	2967	668	140	0.21	0.047	GO:0005654	CC	32	nucleoplasm	5	POLR2J,PAX6,JARID2,AKAP8L,PTBP1,UBR2,BCLAF1,NOP58,KMT2C,WAPAL,PKN2,YBX1,TCF3,FERMT2,MGLL,SRI,UNG,EPB41L2,KAT6A,PHACTR3,CCNK,HNRNPC,SORBS1,CIRBP,MKNK2,BRD1,HIF1A,SRSF5,ACIN1,PABPN1,PNN,RBL2,DECR1,UBR5,SNRNP70,AKT2,HNRNPUL1,CARD8,USF2,LUC7L3,SMURF2,PHF12,ELP4,PPP6R3,NR2E1,BCL6,KAT2B,GNAI2,NCBP2,MAPKAPK3,SCP2,GADD45A,PPP1R8,NEK6,RBM25,ALDH6A1,ENY2,KDM3B,SPOP,POLR3GL,PDS5A,PKN1,DEK,SOX9,SLC2A4RG,HNRN…
TRUE	0.00374	180	668	17	0.025	0.094	GO:0098858	CC	32	actin-based cell projection	4	HYAL2,FAT1,ITGA6,EZR,SLC9A3R1,BBS2,ITGAV,MSN,TWF1,EPS8,FARP1,GPR98,INPPL1,TTYH1,DAG1,WWOX,PDGFA
TRUE	0.00417	10	668	4	0.006	0.4	GO:0097449	CC	32	astrocyte projection	5	MT3,EZR,GFAP,GPR56
TRUE	0.00457	464	668	32	0.048	0.069	GO:0015629	CC	513	actin cytoskeleton	1	FYN,MYLK,WDR1,FERMT2,NEBL,OPHN1,LRRC16A,PGM1,EPB41L2,EZR,SORBS1,ABLIM1,TRIOBP,DCTN6,SLC9A3R1,KAT2B,CNN3,PKD2,AMOT,PTPN12,PALLD,MTSS1L,DENND2A,TWF1,PDLIM3,MYL3,CAPN2,MICALL2,SEPT2,HAP1,CDC42EP4,SMTN
TRUE	0.0048	630	668	40	0.06	0.063	GO:0048471	CC	32	perinuclear region of cytoplasm	7	PKN2,HYAL2,MRVI1,TRAF4,FAT1,MT3,HEPH,EZR,MLC1,CST3,PTN,SLC9A3R1,RAB34,CDK2AP1,TPD52L1,RAB7L1,ECE1,FBXL5,CLU,MT1G,MT2A,PNPLA8,ITM2C,BNIP2,ANP32A,TP53BP2,MSN,STOM,TWF1,CAPN2,HMGB2,NDRG2,PPIB,SEPT2,MT1E,MT1X,MT1F,RYR3,MT1A,MT1M
TRUE	0.00629	5	668	3	0.004	0.6	GO:0097450	CC	32	astrocyte end-foot	6	MT3,GFAP,GPR56
TRUE	0.00637	11	668	4	0.006	0.364	GO:0005890	CC	250	sodium:potassium-exchanging ATPase complex	2	ATP1A2,ATP1B2,ATP1A4,FXYD1
TRUE	0.00692	93	668	11	0.016	0.118	GO:0030175	CC	32	filopodium	5	FAT1,ITGA6,EZR,SLC9A3R1,ITGAV,MSN,TWF1,FARP1,INPPL1,TTYH1,DAG1
TRUE	0.00701	156	668	15	0.022	0.096	GO:0001726	CC	32	ruffle	4	SH3YL1,ASAP3,SNX5,EZR,AKT2,SLC9A3R1,RAB34,EPB41L5,AMOT,PALLD,CLIP1,MTSS1L,ITGAV,TWF1,EPS8
TRUE	0.00783	1341	668	71	0.106	0.053	GO:0098805	CC	32	whole membrane	1	MGST1,FYN,ATP1A2,HSD17B6,AIFM2,RETSAT,GPM6B,HYAL2,WIPI1,SRI,SEC31B,ACACB,GPR137B,ADCYAP1R1,MT3,SNX5,EZR,SORBS1,CYB5R3,MLC1,SCG3,SMURF2,SLC9A3R1,RAB34,CPE,CPT1A,GNAI2,WLS,ECE1,ABCD3,ITPR2,SLC12A4,SDC4,RAP1B,SLC44A2,GFAP,SBF2,LRP4,PNPLA8,ITM2C,APPL2,ITM2B,RMDN3,HADHB,ANXA7,USP8,PML,WDR45B,MCL1,RAB13,RHOB,HSPD1,OSBPL11,ERLIN2,NTRK2,STOM,GJA1,ACOX1,CAPN2,RAB31,S1PR1,DHCR7,DAG1,GOLIM4,RAB11B,PPP1CC,MA…
TRUE	0.00789	732	668	44	0.066	0.06	GO:0044451	CC	32	nucleoplasm part	6	POLR2J,JARID2,AKAP8L,BCLAF1,NOP58,KMT2C,KAT6A,MKNK2,BRD1,HIF1A,SRSF5,ACIN1,PABPN1,PNN,SNRNP70,LUC7L3,PHF12,ELP4,KAT2B,PPP1R8,NEK6,RBM25,ENY2,SPOP,POLR3GL,GLIS2,APPL2,PML,PELP1,NACC2,SAP18,SMARCA5,CHTOP,MAML1,SALL2,CPSF2,GATAD2A,ZNF768,TRIM8,NELFA,PPP1CC,TCEA1,AKAP17A,RBM8A
TRUE	0.00929	12	668	4	0.006	0.333	GO:0045239	CC	32	tricarboxylic acid cycle enzyme complex	1	BCKDHB,SUCLG2,DHTKD1,BCKDHA
TRUE	0.0102	31	668	6	0.009	0.194	GO:0019012	CC	502	virion	1	HNRNPC,SNRNP70,HNRNPUL1,HNRNPR,HNRNPD,SNRNP200
TRUE	0.0102	31	668	6	0.009	0.194	GO:0044423	CC	502	virion part	2	HNRNPC,SNRNP70,HNRNPUL1,HNRNPR,HNRNPD,SNRNP200
TRUE	0.0105	764	668	45	0.067	0.059	GO:0030529	CC	32	intracellular ribonucleoprotein complex	3	LUC7L,NOP58,RPL18,YBX1,MT3,HNRNPC,CIRBP,PABPN1,PNN,EIF3J,SNRNP70,HNRNPUL1,RPL18A,RBM28,LUC7L3,SYF2,PPP1R8,RBM25,SERP1,STAU1,HNRNPR,CANX,LGALS3,PRPF38B,AGO4,PRPF38A,MSI1,HNRNPD,SRP14,SNRPG,SNRNP200,G3BP1,HNRNPU,SREK1,MSI2,MOV10,RPL8,LSM6,HNRNPH1,ZRSR2,ZFP36L1,PNRC2,AKAP17A,EEF1G,RBM8A
TRUE	0.0106	2744	668	128	0.192	0.047	GO:0043228	CC	32	non-membrane-bounded organelle	2	PAX6,AKAP8L,PTBP1,UBR2,BCLAF1,AIFM2,NOP58,WAPAL,RPL18,PKN2,YBX1,WDR1,TCF3,ACADVL,FERMT2,CLASP1,ENO1,SRI,NEBL,KAT6A,HADHA,MT3,HNRNPC,EZR,SORBS1,CIRBP,MKNK2,CYB5R3,ABHD4,SRSF5,ACIN1,MAPRE1,CST3,SMCHD1,RBL2,DCTN6,RPL18A,HSPB1,RBM28,SLC9A3R1,RAB34,PHF12,BCL6,KAT2B,GNAI2,SLC1A4,PKD2,NEK6,KDM3B,SERP1,POLR3GL,PDS5A,SDC4,STAU1,DEK,HNRNPR,CANX,RAP1B,PTPN12,PALLD,JUND,CLIP1,AGO4,MPHOSPH6,NEK1,RMDN3,HADHB,L…
TRUE	0.0106	2744	668	128	0.192	0.047	GO:0043232	CC	32	intracellular non-membrane-bounded organelle	3	PAX6,AKAP8L,PTBP1,UBR2,BCLAF1,AIFM2,NOP58,WAPAL,RPL18,PKN2,YBX1,WDR1,TCF3,ACADVL,FERMT2,CLASP1,ENO1,SRI,NEBL,KAT6A,HADHA,MT3,HNRNPC,EZR,SORBS1,CIRBP,MKNK2,CYB5R3,ABHD4,SRSF5,ACIN1,MAPRE1,CST3,SMCHD1,RBL2,DCTN6,RPL18A,HSPB1,RBM28,SLC9A3R1,RAB34,PHF12,BCL6,KAT2B,GNAI2,SLC1A4,PKD2,NEK6,KDM3B,SERP1,POLR3GL,PDS5A,SDC4,STAU1,DEK,HNRNPR,CANX,RAP1B,PTPN12,PALLD,JUND,CLIP1,AGO4,MPHOSPH6,NEK1,RMDN3,HADHB,L…
TRUE	0.0106	21	668	5	0.007	0.238	GO:0071010	CC	32	prespliceosome	5	LUC7L,SNRNP70,LUC7L3,SYF2,SNRPG
TRUE	0.0107	270	668	21	0.031	0.078	GO:0045121	CC	32	membrane raft	3	FYN,ATP1A2,GPM6B,HYAL2,ADCYAP1R1,EZR,SORBS1,MLC1,SMURF2,SLC9A3R1,GNAI2,SDC4,RAP1B,LRP4,ERLIN2,STOM,GJA1,CAPN2,S1PR1,DAG1,GPR56
TRUE	0.0108	765	668	45	0.067	0.059	GO:1990904	CC	32	ribonucleoprotein complex	2	LUC7L,NOP58,RPL18,YBX1,MT3,HNRNPC,CIRBP,PABPN1,PNN,EIF3J,SNRNP70,HNRNPUL1,RPL18A,RBM28,LUC7L3,SYF2,PPP1R8,RBM25,SERP1,STAU1,HNRNPR,CANX,LGALS3,PRPF38B,AGO4,PRPF38A,MSI1,HNRNPD,SRP14,SNRPG,SNRNP200,G3BP1,HNRNPU,SREK1,MSI2,MOV10,RPL8,LSM6,HNRNPH1,ZRSR2,ZFP36L1,PNRC2,AKAP17A,EEF1G,RBM8A
TRUE	0.0112	271	668	21	0.031	0.077	GO:0098857	CC	32	membrane microdomain	2	FYN,ATP1A2,GPM6B,HYAL2,ADCYAP1R1,EZR,SORBS1,MLC1,SMURF2,SLC9A3R1,GNAI2,SDC4,RAP1B,LRP4,ERLIN2,STOM,GJA1,CAPN2,S1PR1,DAG1,GPR56
TRUE	0.0122	6	668	3	0.004	0.5	GO:0030062	CC	32	mitochondrial tricarboxylic acid cycle enzyme complex	2	BCKDHB,SUCLG2,BCKDHA
TRUE	0.0124	1270	668	67	0.1	0.053	GO:1902494	CC	32	catalytic complex	2	POLR2J,JARID2,PIK3C2A,ATP1A2,UBR2,KMT2C,ENO1,BCKDHB,KAT6A,CCNK,HNRNPC,SORBS1,BRD1,PNN,HSPB1,BCCIP,SMURF2,PHF12,WFS1,ELP4,KAT2B,GNAI2,GPD2,ASB3,FBXO2,F3,SYF2,SPCS2,FBXL5,ENY2,SPOP,POLR3GL,HNRNPR,ATP1B2,MCCC2,ATP1A4,AGO4,MPHOSPH6,APPL2,PELP1,PFKL,SNRPG,SNRNP200,HSPD1,GNA12,NACC2,PPP4C,SAP18,HNRNPU,SPTSSA,SALL2,GATAD2A,KCTD5,HNRNPH1,INO80E,ZNF768,NDUFA3,SUCLG2,GNG7,DHTKD1,PPP1CC,TCEA1,MAP3K5,BCKDHA,…
TRUE	0.0135	294	668	22	0.033	0.075	GO:0031253	CC	32	cell projection membrane	4	SH3YL1,FERMT2,EZR,MAPRE1,PIEZO1,AKT2,SLC9A3R1,RAB34,SLC1A2,EPB41L5,WLS,PKD2,BBS2,SGCE,ITGAV,GNA12,MSN,TWF1,EPS8,TTYH1,SEPT2,SLC22A5
TRUE	0.014	954	668	53	0.079	0.056	GO:0043005	CC	32	neuron projection	4	ATP1A2,IFNGR1,SRI,ADCYAP1R1,SLC1A3,OPHN1,MT3,COMT,BRD1,HIF1A,CST3,WFS1,SLC1A2,GNAI2,SLC1A4,DOCK7,FBXO2,WLS,ACADM,CNN3,CLU,STAU1,HNRNPR,CANX,SGCE,PALLD,APOE,IL6ST,LRP4,DTNA,GLUL,RAB13,PSD2,NTRK2,EPS8,BAG3,FARP1,AHCYL2,S100A1,ZNF385A,CAPN2,MICALL2,NDRG2,FAM107A,DAG1,HAP1,RGMA,CADM1,PPP1CC,HMGB1,ITSN1,PCDHGB1,RBM8A
TRUE	0.0144	33	668	6	0.009	0.182	GO:0005790	CC	32	smooth endoplasmic reticulum	5	SRI,CANX,PPIB,TTYH1,RYR1,RYR3
TRUE	0.015	134	668	13	0.019	0.097	GO:0031256	CC	32	leading edge membrane	4	SH3YL1,FERMT2,EZR,PIEZO1,AKT2,RAB34,SLC1A2,EPB41L5,WLS,SGCE,ITGAV,TWF1,EPS8
TRUE	0.0164	1284	668	67	0.1	0.052	GO:0097458	CC	32	neuron part	3	ATP1A2,IFNGR1,SRI,ADCYAP1R1,SLC1A3,OPHN1,MT3,COMT,BRD1,HIF1A,CST3,SLC9A3R1,CPE,WFS1,SLC1A2,GNAI2,SLC1A4,DOCK7,FBXO2,WLS,ACADM,CNN3,CLU,STAU1,BBS2,HNRNPR,CANX,SGCE,PALLD,PLD2,APOE,PPFIA1,PPP1R1B,IL6ST,LRP4,DTNA,GLUL,ASCL1,RAB13,PSD2,NTRK2,EPS8,BAG3,FARP1,MERTK,AHCYL2,S100A1,ZNF385A,CAPN2,GPR98,FABP7,MICALL2,NDRG2,FAM107A,SEPT2,DAG1,HAP1,RGMA,SYNM,CADM1,RAB11B,PPP1CC,HMGB1,ITSN1,PCDHGB1,GTF2I,RBM8A
TRUE	0.0174	3544	668	158	0.237	0.045	GO:0031981	CC	32	nuclear lumen	4	POLR2J,PAX6,JARID2,AKAP8L,PTBP1,UBR2,BCLAF1,NOP58,KMT2C,WAPAL,RPL18,PKN2,YBX1,TCF3,ACADVL,FERMT2,MGLL,SRI,UNG,EPB41L2,KAT6A,PHACTR3,CCNK,HNRNPC,EZR,SORBS1,CIRBP,MKNK2,BRD1,HIF1A,SRSF5,ACIN1,PABPN1,PNN,SMCHD1,RBL2,DECR1,UBR5,SNRNP70,AKT2,HNRNPUL1,CARD8,USF2,RBM28,LUC7L3,SMURF2,RAB34,PHF12,ELP4,PPP6R3,NR2E1,BCL6,KAT2B,GNAI2,NCBP2,MAPKAPK3,SCP2,GADD45A,PPP1R8,NEK6,RBM25,ALDH6A1,ENY2,KDM3B,SPOP,POLR3…
TRUE	0.0184	60	668	8	0.012	0.133	GO:0016529	CC	32	sarcoplasmic reticulum	5	MRVI1,SRI,ITPR2,S100A1,RYR1,ASPH,RYR3,GSTM2
TRUE	0.0187	2	668	2	0.003	1	GO:0034684	CC	433	integrin alphav-beta5 complex	1	ITGB5,ITGAV
TRUE	0.0187	2	668	2	0.003	1	GO:0030981	CC	501	cortical microtubule cytoskeleton	1	CLASP1,MAPRE1
TRUE	0.0194	208	668	17	0.025	0.082	GO:0030016	CC	32	myofibril	5	FERMT2,ENO1,SRI,NEBL,HSPB1,KAT2B,SDC4,PALLD,TWF1,BAG3,PDLIM3,S100A1,MYL3,DAG1,SYNM,RYR1,RYR3
TRUE	0.0196	527	668	33	0.049	0.063	GO:0031012	CC	32	extracellular matrix	2	GPC4,FBLN1,SLC1A3,COL5A3,HADHA,ITGA6,TIMP3,BMP7,CST3,PTN,HSPB1,PTPRZ1,AEBP1,VEGFA,EFEMP1,F3,CLU,CANX,APOE,NCAN,LGALS3,HSPD1,SPARCL1,HNRNPU,IGFBP7,NAV2,EFEMP2,DAG1,CD151,EMID1,TUBB4B,SPON1,MMP28
TRUE	0.0217	192	668	16	0.024	0.083	GO:0019867	CC	32	outer membrane	1	MGST1,AIFM2,RETSAT,ACACB,MT3,CYB5R3,CPT1A,RMDN3,HADHB,MCL1,GJA1,DHCR7,DAG1,PPP1CC,MAOA,BCL2L2-PABPN1
TRUE	0.0229	346	668	24	0.036	0.069	GO:0098589	CC	32	membrane region	1	FYN,ATP1A2,GPM6B,HYAL2,ADCYAP1R1,EZR,SORBS1,MLC1,SMURF2,SLC9A3R1,GNAI2,SDC4,RAP1B,LRP4,HSPD1,ERLIN2,STOM,GJA1,CAPN2,S1PR1,DAG1,LRP10,GPR56,ITSN1
TRUE	0.0235	15	668	4	0.006	0.267	GO:0090533	CC	250	cation-transporting ATPase complex	1	ATP1A2,ATP1B2,ATP1A4,FXYD1
TRUE	0.0239	1638	668	81	0.121	0.049	GO:0005783	CC	32	endoplasmic reticulum	4	MGST1,HSD17B6,IFNGR1,RETSAT,HYAL2,FGFR3,MRVI1,MGLL,SRI,SEC31B,ADCYAP1R1,COL5A3,MT3,CRAT,CYB5R3,MLC1,ABHD4,ARHGAP5,CST3,PIEZO1,ACSBG1,PTN,WFS1,FBXO2,WLS,SPCS2,PKD2,SERP1,CLU,FKBP9,ACO1,ITPR2,STAU1,HNRNPR,CANX,PLD2,APOE,NOTCH2,FADS2,PNPLA8,GLUL,HADHB,ANXA7,ANP32A,PML,FKBP10,EPHX1,UBXN4,SCD5,ERLIN2,STOM,GJA1,PLOD2,AHCYL2,S100A1,EMC10,LRP5,CAPN2,SPTSSA,PPIB,TTYH1,SCARA3,AHCYL1,DHCR7,HAP1,YIF1A,RGMA,A…
TRUE	0.0245	686	668	40	0.06	0.058	GO:0031966	CC	32	mitochondrial membrane	4	MGST1,AIFM2,ACADVL,ACACB,HADHA,MT3,COQ9,CRAT,PRODH,CYB5R3,CPT1A,GPD2,HMGCL,ABCD3,CLU,ADCK4,CKMT2,LGALS3,RMDN3,HADHB,MCL1,SFXN5,HSPD1,SLC25A48,GJA1,LDHD,ACAA2,STAT3,ATP5I,NDUFA3,ETFDH,SLC25A33,GATM,SLC25A20,SLC25A18,AIFM3,PPP1CC,MAOA,COX20,BCL2L2-PABPN1
TRUE	0.0261	290	668	21	0.031	0.072	GO:0099568	CC	32	cytoplasmic region	7	FERMT2,CLASP1,EPB41L2,EZR,HIF1A,MAPRE1,AKT2,WLS,PKD2,ITPR2,CANX,MTSS1L,RGS20,ADD3,EPS8,CAPN2,STOX1,SEPT2,HAP1,RYR1,ASPH
TRUE	0.0305	16	668	4	0.006	0.25	GO:0071004	CC	32	U2-type prespliceosome	6	LUC7L,SNRNP70,LUC7L3,SNRPG
TRUE	0.031	128	668	12	0.018	0.094	GO:0031674	CC	32	I band	1	FERMT2,SRI,NEBL,HSPB1,KAT2B,PALLD,BAG3,PDLIM3,S100A1,MYL3,RYR1,RYR3
TRUE	0.0325	8	668	3	0.004	0.375	GO:0042583	CC	379	chromaffin granule	1	SRI,CLU,ANXA7
TRUE	0.0365	202	668	16	0.024	0.079	GO:0044449	CC	32	contractile fiber part	2	FERMT2,ENO1,SRI,NEBL,HSPB1,KAT2B,SDC4,PALLD,BAG3,PDLIM3,S100A1,MYL3,DAG1,SYNM,RYR1,RYR3
TRUE	0.0372	4975	668	210	0.314	0.042	GO:0005886	CC	32	plasma membrane	3	SPATA20,FYN,PIK3C2A,ATP1A2,UBR2,IFNGR1,SH3YL1,GPM6B,IL17RB,PKN2,HYAL2,FGFR3,FERMT2,MGLL,ENO1,ANO8,SRI,TRAF4,GPC4,GPR137B,ADCYAP1R1,SLC1A3,LRRC16A,EPB41L2,PCDHGA2,ITGB5,FAT1,CPNE3,MT3,SNX5,HEPH,ITGA6,EZR,COMT,SORBS1,MLC1,ACIN1,PNN,SLCO4A1,MAPRE1,SNTA1,CDH20,PIEZO1,AKT2,PON2,HSPB1,PTPRZ1,C10ORF54,SMURF2,SLC9A3R1,RAB34,CPE,PPP6R3,SLC1A2,USP4,GNAI2,EPB41L5,SLC1A4,WLS,RAB7L1,ECE1,F3,PKD2,EPHX2,GJB6,PD…
TRUE	0.0378	5083	668	214	0.32	0.042	GO:0071944	CC	32	cell periphery	3	SPATA20,FYN,PIK3C2A,ATP1A2,UBR2,IFNGR1,SH3YL1,GPM6B,IL17RB,PKN2,HYAL2,FGFR3,FERMT2,CLASP1,MGLL,ENO1,ANO8,SRI,TRAF4,GPC4,GPR137B,ADCYAP1R1,SLC1A3,LRRC16A,EPB41L2,PCDHGA2,ITGB5,FAT1,CPNE3,MT3,SNX5,HEPH,ITGA6,EZR,COMT,SORBS1,MLC1,ACIN1,PNN,SLCO4A1,MAPRE1,SNTA1,CDH20,PIEZO1,AKT2,PON2,HSPB1,PTPRZ1,C10ORF54,SMURF2,SLC9A3R1,RAB34,CPE,PPP6R3,SLC1A2,USP4,GNAI2,EPB41L5,SLC1A4,WLS,RAB7L1,ECE1,F3,PKD2,EPHX2,…
TRUE	0.0378	67	668	8	0.012	0.119	GO:0016528	CC	32	sarcoplasm	6	MRVI1,SRI,ITPR2,S100A1,RYR1,ASPH,RYR3,GSTM2
TRUE	0.0382	260	668	19	0.028	0.073	GO:0019898	CC	400	extrinsic component of membrane	1	FYN,PIK3C2A,WIPI1,FERMT2,MGLL,EPB41L2,SNX5,EZR,GNAI2,EPB41L5,CNTFR,DTNA,USP8,PML,WDR45B,GNA12,MSN,FARP1,GNG7
TRUE	0.0384	464	668	29	0.043	0.062	GO:0000785	CC	32	chromatin	2	PAX6,AKAP8L,UBR2,WAPAL,TCF3,KAT6A,HNRNPC,PHF12,KDM3B,POLR3GL,PDS5A,JUND,PELP1,ANP32E,NACC2,AHCTF1,DVL3,ZNF385A,CAPN2,HMGB2,STAT3,INO80E,MYEOV2,RARG,RELA,RXRA,HMGN2,SOX18,HMGN1
TRUE	0.0394	727	668	41	0.061	0.056	GO:0005740	CC	32	mitochondrial envelope	4	MGST1,AIFM2,ACADVL,ACACB,HADHA,MT3,COQ9,CRAT,PRODH,CYB5R3,CPT1A,GPD2,HMGCL,ABCD3,CLU,ADCK4,CKMT2,LGALS3,RMDN3,HADHB,SUOX,MCL1,SFXN5,HSPD1,SLC25A48,GJA1,LDHD,ACAA2,STAT3,ATP5I,NDUFA3,ETFDH,SLC25A33,GATM,SLC25A20,SLC25A18,AIFM3,PPP1CC,MAOA,COX20,BCL2L2-PABPN1
TRUE	0.04	115	668	11	0.016	0.096	GO:0042383	CC	32	sarcolemma	4	ATP1A2,SRI,EZR,SNTA1,SGCE,DTNA,DAG1,SYNM,RYR1,RYR3,FXYD1
TRUE	0.0436	187	668	15	0.022	0.08	GO:0031968	CC	32	organelle outer membrane	1	MGST1,AIFM2,RETSAT,ACACB,MT3,CYB5R3,CPT1A,RMDN3,HADHB,MCL1,GJA1,DHCR7,PPP1CC,MAOA,BCL2L2-PABPN1
TRUE	0.0484	18	668	4	0.006	0.222	GO:0090545	CC	268	CHD-type complex	1	APPL2,NACC2,SALL2,GATAD2A
TRUE	0.0484	18	668	4	0.006	0.222	GO:0016581	CC	268	NuRD complex	2	APPL2,NACC2,SALL2,GATAD2A
TRUE	0.0484	18	668	4	0.006	0.222	GO:0005685	CC	527	U1 snRNP	1	LUC7L,SNRNP70,LUC7L3,SNRPG
TRUE	0.05	3	130	3	0.023	1	CORUM:2321	cor	374	ITGA6-ITGB4-FYN complex	1	FYN,ITGA6,ITGB4
TRUE	0.05	3	130	3	0.023	1	CORUM:2320	cor	30	ITGA6-ITGB4-CD151 complex	1	ITGA6,ITGB4,CD151
TRUE	0.00549	152	167	21	0.126	0.138	HP:0001943	hp	255	Hypoglycemia	2	ACADVL,GPC4,PGM1,BCKDHB,HADHA,FAH,AKT2,GCDH,WFS1,CPT1A,ACADM,HMGCL,MCCC2,HADHB,PPM1B,GLUD1,GJA1,ETFDH,SLC25A20,SLC22A5,BCKDHA
TRUE	0.00567	230	167	27	0.162	0.117	HP:0004354	hp	372	Abnormality of carboxylic acid metabolism	1	ACADVL,BCKDHB,PRODH,FAH,DECR1,GCDH,ACADM,HMGCL,ACADS,ATPAF1,MCCC2,PSAT1,PNPLA8,PPM1B,SUOX,FKBP10,EPHX1,PLOD2,ALDH4A1,CBS,ETFDH,GATM,SLC25A20,DHTKD1,HIBCH,COX20,BCKDHA
TRUE	0.0376	46	167	10	0.06	0.217	HP:0001987	hp	296	Hyperammonemia	1	HADHA,CPT1A,HMGCL,ATPAF1,MCCC2,GLUL,HADHB,GLUD1,SLC25A20,SLC22A5
TRUE	0.05	175	167	21	0.126	0.12	HP:0011015	hp	255	Abnormality of blood glucose concentration	1	ACADVL,GPC4,PGM1,BCKDHB,HADHA,FAH,AKT2,GCDH,WFS1,CPT1A,ACADM,HMGCL,MCCC2,HADHB,PPM1B,GLUD1,GJA1,ETFDH,SLC25A20,SLC22A5,BCKDHA
TRUE	8.86e-15	1933	584	146	0.25	0.076	HPA:018010_11	hpa	82	hippocampus; glial cells[Supportive,Low]	4	MGST1,AKAP8L,PTBP1,UBR2,BCLAF1,NOP58,WAPAL,YBX1,FGFR3,WIPI1,WDR1,TCF3,ACADVL,ENO1,SLC1A3,LRRC16A,PGM1,MT3,HNRNPC,EZR,COMT,CRAT,SORBS1,MKNK2,HIF1A,ACIN1,PNN,MAPRE1,CST3,RBL2,DECR1,ASAH1,SNRNP70,HNRNPUL1,CARD8,GCDH,PON2,RBM28,LUC7L3,ALDOC,PPP6R3,CPT1A,SLC1A2,NR2E1,KAT2B,NCBP2,GPD2,DARS,ACADM,ECE1,HMGCL,ABCD3,PRDX6,RCOR3,PPP1R8,PHF3,HSDL2,RBM25,KDM3B,PDS5A,ACO1,ACADS,PKN1,ADCK4,SDC4,GLO1,SOX9,HNRNPR…
TRUE	2.46e-14	1995	584	148	0.253	0.074	HPA:007010_11	hpa	170	cerebral cortex; endothelial cells[Supportive,Low]	4	AKAP8L,PTBP1,UBR2,HSD17B6,BCLAF1,NOP58,WAPAL,FGFR3,WIPI1,WDR1,ENO1,FBLN1,SLC1A3,LRRC16A,PGM1,EPB41L2,MT3,ITGA6,HNRNPC,EZR,COMT,SORBS1,MKNK2,TRIOBP,ACIN1,PNN,MAPRE1,CST3,RBL2,DECR1,SNRNP70,HNRNPUL1,CARD8,GCDH,PON2,RBM28,AEBP1,DHX58,LUC7L3,PPP6R3,CPT1A,VEGFA,KAT2B,NCBP2,GPD2,DARS,SCP2,ACADM,ECE1,HMGCL,CNN3,ABCD3,PRDX6,RCOR3,PPP1R8,PHF3,HSDL2,RBM25,KDM3B,EPHX2,PDS5A,ACADS,PKN1,ADCK4,SDC4,GLO1,DEK,HN…
TRUE	6.59e-14	2135	584	154	0.264	0.072	HPA:007020_11	hpa	170	cerebral cortex; glial cells[Supportive,Low]	4	MGST1,AKAP8L,PTBP1,UBR2,HSD17B6,BCLAF1,NOP58,WAPAL,YBX1,FGFR3,WIPI1,WDR1,TCF3,ACADVL,ENO1,SLC1A3,LRRC16A,MT3,HNRNPC,EZR,COMT,SORBS1,MKNK2,HIF1A,ACIN1,PNN,MAPRE1,CST3,RBL2,SCG3,DECR1,ASAH1,SNRNP70,HNRNPUL1,CARD8,GCDH,PON2,PTPRZ1,RBM28,AEBP1,LUC7L3,ALDOC,PPP6R3,CPT1A,SLC1A2,TPD52L1,NR2E1,KAT2B,NCBP2,GPD2,DARS,ACADM,ECE1,HMGCL,ABCD3,PRDX6,RCOR3,PPP1R8,PHF3,HSDL2,RBM25,KDM3B,PDS5A,ACO1,ACADS,PKN1,ADC…
TRUE	9.61e-14	2028	584	148	0.253	0.073	HPA:020010_11	hpa	204	lateral ventricle; glial cells[Supportive,Low]	4	MGST1,AKAP8L,PTBP1,UBR2,HSD17B6,BCLAF1,NOP58,WAPAL,YBX1,WIPI1,WDR1,TCF3,ACADVL,ENO1,SLC1A3,LRRC16A,PGM1,MT3,HNRNPC,EZR,COMT,CRAT,SORBS1,MKNK2,HIF1A,ACIN1,PNN,MAPRE1,CST3,RBL2,SCG3,DECR1,ASAH1,SNRNP70,HNRNPUL1,CARD8,GCDH,PON2,PTPRZ1,RBM28,LUC7L3,ALDOC,PPP6R3,CPT1A,SLC1A2,NR2E1,KAT2B,NCBP2,DARS,ACADM,ECE1,HMGCL,CNN3,ABCD3,PRDX6,RCOR3,PPP1R8,PHF3,HSDL2,RBM25,KDM3B,PDS5A,ACO1,ACADS,PKN1,ADCK4,SDC4,GL…
TRUE	1.98e-13	1249	584	105	0.18	0.084	HPA:007020_12	hpa	170	cerebral cortex; glial cells[Supportive,Medium]	5	AKAP8L,PTBP1,BCLAF1,NOP58,WAPAL,YBX1,FGFR3,WIPI1,WDR1,TCF3,ENO1,SLC1A3,LRRC16A,MT3,HNRNPC,EZR,ACIN1,PNN,RBL2,ASAH1,SNRNP70,HNRNPUL1,GCDH,PON2,PTPRZ1,LUC7L3,ALDOC,PPP6R3,NR2E1,KAT2B,NCBP2,DARS,ABCD3,PRDX6,RCOR3,PPP1R8,HSDL2,RBM25,KDM3B,PDS5A,ACADS,GLO1,DEK,SOX9,HNRNPR,CANX,ATP1B2,SEC14L1,APOE,JUND,GFAP,LRP4,PSAT1,GLUL,RMDN3,HADHB,HNRNPD,ASCL1,ANP32A,SCRN2,PELP1,HDGF,ANP32E,TP53BP2,SNRPG,GBAS,ERLIN…
TRUE	2.69e-13	6254	584	338	0.579	0.054	HPA:020010_01	hpa	204	lateral ventricle; glial cells[Uncertain,Low]	3	TMEM176A,SPATA20,JARID2,MGST1,AKAP8L,PTBP1,PIK3C2A,ATP1A2,UBR2,HSD17B6,BCLAF1,NOP58,WAPAL,YBX1,LAPTM4A,WIPI1,WDR1,TCF3,ACADVL,MRVI1,FERMT2,MGLL,ENO1,ACACB,NT5C2,GPC4,GPR137B,ARAF,SLC1A3,LRRC16A,PGM1,ITGB5,KAT6A,FAT1,HADHA,CPNE3,HSD17B14,MT3,SH3BP2,SMOX,HEPH,GNPTG,HNRNPC,EZR,COMT,NUP188,CRAT,SORBS1,ABLIM1,PRTFDC1,MKNK2,CYB5R3,HIF1A,ACIN1,PABPN1,PNN,MAPRE1,SNTA1,CST3,CDH20,RBL2,ACSBG1,SCG3,EIF3J,DE…
TRUE	2.5e-12	1054	584	91	0.156	0.086	HPA:007010_12	hpa	170	cerebral cortex; endothelial cells[Supportive,Medium]	5	PTBP1,BCLAF1,WAPAL,FGFR3,WIPI1,WDR1,SLC1A3,EPB41L2,MT3,HNRNPC,EZR,SORBS1,TRIOBP,ACIN1,PNN,MAPRE1,CST3,RBL2,SNRNP70,HNRNPUL1,PON2,LUC7L3,PPP6R3,CPT1A,NCBP2,GPD2,DARS,ECE1,CNN3,ABCD3,PRDX6,RCOR3,PPP1R8,HSDL2,RBM25,KDM3B,ACADS,ADCK4,GLO1,HNRNPR,AMOT,CANX,SEC14L1,APOE,ITGB4,PSAT1,MPHOSPH6,GLUL,APPL2,NEK1,ITGAV,ASCL1,ANP32A,PML,HDGF,ANP32E,TP53BP2,SNRPG,GBAS,MSN,ERLIN2,NTRK2,STOM,BAG3,HNRNPU,ACSS1,S10…
TRUE	2.74e-12	1558	584	119	0.204	0.076	HPA:021020_12	hpa	143	liver; hepatocytes[Supportive,Medium]	5	MGST1,FYN,AKAP8L,UBR2,HSD17B6,BCLAF1,NOP58,IL17RB,WIPI1,WDR1,TCF3,ACADVL,ENO1,NEBL,PGM1,HNRNPC,SORBS1,TRIOBP,RBL2,CTSH,FAH,DECR1,ASAH1,SNRNP70,HNRNPUL1,CARD8,GCDH,PON2,LUC7L3,PPP6R3,CPT1A,VEGFA,NCBP2,DARS,SCP2,ACADM,ECE1,HMGCL,ABCD3,PRDX6,PPP1R8,PHF3,HSDL2,ALDH6A1,KDM3B,EPHX2,ECHDC2,PDS5A,ACO1,ACADS,PKN1,ADCK4,SDC4,GLO1,DEK,CANX,SEC14L1,APOE,MCCC2,ITGB4,HRSP12,LRP4,PSAT1,GLUL,APPL2,MARCH7,NEK1,RM…
TRUE	4.62e-12	5666	584	309	0.529	0.055	HPA:018010_01	hpa	82	hippocampus; glial cells[Uncertain,Low]	3	TMEM176A,JARID2,MGST1,AKAP8L,PTBP1,PIK3C2A,ATP1A2,UBR2,BCLAF1,FOXN3,NOP58,WAPAL,PKN2,YBX1,FGFR3,LAPTM4A,WIPI1,WDR1,TCF3,ACADVL,MRVI1,MGLL,ENO1,ACACB,GPC4,GPR137B,ARAF,SLC1A3,LRRC16A,PGM1,ITGB5,KAT6A,FAT1,HADHA,MT3,SH3BP2,SMOX,HEPH,GNPTG,HNRNPC,EZR,COMT,CRAT,SORBS1,MKNK2,SEC14L2,PRODH,CYB5R3,HIF1A,ACIN1,PABPN1,PNN,PLTP,MAPRE1,SNTA1,CST3,RBL2,ACSBG1,EIF3J,DECR1,ASAH1,SNRNP70,AKT2,HNRNPUL1,CARD8,GCD…
TRUE	8.75e-12	2735	584	177	0.303	0.065	HPA:044010_11	hpa	243	testis; Leydig cells[Supportive,Low]	4	MGST1,AKAP8L,PTBP1,UBR2,HSD17B6,BCLAF1,NOP58,IL17RB,WAPAL,YBX1,WIPI1,WDR1,TCF3,ACADVL,ENO1,LRRC16A,PGM1,EPB41L2,COQ9,HNRNPC,EZR,COMT,CRAT,SORBS1,MKNK2,TRIOBP,MLC1,HIF1A,ACIN1,PNN,MAPRE1,CST3,RBL2,CTSH,FAH,DECR1,ASAH1,SNRNP70,PDCD5,HNRNPUL1,CARD8,GCDH,PON2,HSPB1,RBM28,DHX58,LUC7L3,SLC9A3R1,ALDOC,PPP6R3,CPT1A,NR2E1,VEGFA,KAT2B,NCBP2,GPD2,DARS,SCP2,ACADM,ECE1,HMGCL,CNN3,ABCD3,PRDX6,RCOR3,PPP1R8,PHF3…
TRUE	8.93e-12	2550	584	168	0.288	0.066	HPA:019020_12	hpa	115	kidney; cells in tubules[Supportive,Medium]	5	MGST1,AKAP8L,PTBP1,UBR2,BCLAF1,NOP58,IL17RB,WAPAL,YBX1,WIPI1,WDR1,TCF3,ACADVL,ENO1,LRRC16A,PGM1,COQ9,ITGA6,HNRNPC,EZR,COMT,CRAT,SORBS1,MKNK2,TRIOBP,MLC1,PNN,MAPRE1,CST3,RBL2,CTSH,FAH,DECR1,ASAH1,SNRNP70,HNRNPUL1,CARD8,GCDH,PON2,HSPB1,RBM28,DHX58,LUC7L3,SLC9A3R1,PPP6R3,CPT1A,TPD52L1,VEGFA,NCBP2,GPD2,DARS,SCP2,ACADM,ECE1,HMGCL,CNN3,ABCD3,PRDX6,RCOR3,PPP1R8,PHF3,HSDL2,RBM25,ALDH6A1,KDM3B,EPHX2,ECHDC…
TRUE	1e-11	1133	584	94	0.161	0.083	HPA:019020_13	hpa	115	kidney; cells in tubules[Supportive,High]	6	MGST1,AKAP8L,PTBP1,BCLAF1,NOP58,IL17RB,WDR1,TCF3,COQ9,HNRNPC,EZR,CST3,RBL2,CTSH,FAH,DECR1,ASAH1,SNRNP70,HNRNPUL1,GCDH,PON2,RBM28,DHX58,LUC7L3,SLC9A3R1,PPP6R3,CPT1A,NCBP2,GPD2,ACADM,HMGCL,ABCD3,PRDX6,PPP1R8,HSDL2,ALDH6A1,KDM3B,ECHDC2,PDS5A,ACO1,ACADS,PKN1,HNRNPR,CANX,MCCC2,PSAT1,NEK1,RMDN3,HADHB,ITGAV,HNRNPD,ANP32A,SCRN2,PELP1,HDGF,TOR1AIP1,ANP32E,HSPD1,GBAS,ERLIN2,ADD3,PPP4C,HNRNPU,ACSS1,ALDH4A1,…
TRUE	1.17e-11	997	584	86	0.147	0.086	HPA:018010_12	hpa	82	hippocampus; glial cells[Supportive,Medium]	5	PTBP1,BCLAF1,WIPI1,ENO1,SLC1A3,LRRC16A,PGM1,MT3,HNRNPC,EZR,ACIN1,PNN,RBL2,ASAH1,SNRNP70,HNRNPUL1,GCDH,PON2,RBM28,LUC7L3,ALDOC,PPP6R3,SLC1A2,NR2E1,KAT2B,NCBP2,ABCD3,PRDX6,RCOR3,PPP1R8,HSDL2,RBM25,KDM3B,PDS5A,ACADS,GLO1,HNRNPR,CANX,ATP1B2,APOE,GFAP,PPP1R1B,PSAT1,GLUL,HADHB,HNRNPD,ASCL1,ANP32A,PELP1,ANP32E,SNRPG,GBAS,MSN,ERLIN2,NTRK2,ADD3,SAP18,BAG3,GJA1,SMARCA5,HNRNPU,ALDH4A1,S100A1,ASRGL1,BDH2,HMG…
TRUE	1.51e-11	2669	584	173	0.296	0.065	HPA:045010_11	hpa	283	thyroid gland; glandular cells[Supportive,Low]	4	MGST1,FYN,AKAP8L,PTBP1,UBR2,HSD17B6,BCLAF1,NOP58,WAPAL,YBX1,WIPI1,WDR1,TCF3,ACADVL,ENO1,NEBL,LRRC16A,COQ9,ITGA6,HNRNPC,EZR,COMT,CRAT,SORBS1,MKNK2,TRIOBP,HIF1A,ACIN1,PNN,MAPRE1,CST3,RBL2,FAH,DECR1,ASAH1,SNRNP70,PDCD5,HNRNPUL1,CARD8,GCDH,PON2,HSPB1,RBM28,AEBP1,DHX58,LUC7L3,SLC9A3R1,PPP6R3,CPT1A,TPD52L1,VEGFA,KAT2B,NCBP2,GPD2,DARS,SCP2,ACADM,ECE1,HMGCL,CNN3,ABCD3,PRDX6,RCOR3,PPP1R8,PHF3,HSDL2,RBM25,…
TRUE	3.6e-11	2759	584	176	0.301	0.064	HPA:013010_11	hpa	135	epididymis; glandular cells[Supportive,Low]	4	FYN,AKAP8L,PTBP1,UBR2,HSD17B6,BCLAF1,NOP58,WAPAL,YBX1,WIPI1,WDR1,TCF3,ACADVL,ENO1,NEBL,LRRC16A,PGM1,EPB41L2,COQ9,ITGA6,HNRNPC,EZR,COMT,CRAT,SORBS1,MKNK2,TRIOBP,HIF1A,ACIN1,PNN,MAPRE1,CST3,RBL2,CTSH,FAH,DECR1,ASAH1,SNRNP70,HNRNPUL1,CARD8,GCDH,PON2,HSPB1,RBM28,AEBP1,DHX58,LUC7L3,SLC9A3R1,PPP6R3,CPT1A,TPD52L1,VEGFA,KAT2B,NCBP2,GPD2,DARS,SCP2,ACADM,ECE1,HMGCL,CNN3,ABCD3,PRDX6,RCOR3,PPP1R8,PHF3,HSDL2,…
TRUE	5.63e-11	2199	584	148	0.253	0.067	HPA:045010_12	hpa	283	thyroid gland; glandular cells[Supportive,Medium]	5	MGST1,FYN,AKAP8L,PTBP1,UBR2,HSD17B6,BCLAF1,NOP58,WAPAL,YBX1,WIPI1,WDR1,TCF3,ACADVL,ENO1,LRRC16A,COQ9,HNRNPC,EZR,CRAT,SORBS1,MKNK2,TRIOBP,ACIN1,PNN,MAPRE1,CST3,RBL2,DECR1,ASAH1,SNRNP70,HNRNPUL1,CARD8,GCDH,PON2,HSPB1,RBM28,DHX58,LUC7L3,PPP6R3,VEGFA,KAT2B,NCBP2,GPD2,DARS,SCP2,ACADM,ECE1,HMGCL,CNN3,ABCD3,PRDX6,RCOR3,PPP1R8,PHF3,HSDL2,RBM25,KDM3B,EPHX2,ECHDC2,PDS5A,ACO1,ACADS,PKN1,ADCK4,SDC4,GLO1,DEK,…
TRUE	5.65e-11	2179	584	147	0.252	0.067	HPA:022020_11	hpa	224	lung; pneumocytes[Supportive,Low]	4	MGST1,AKAP8L,PTBP1,UBR2,HSD17B6,BCLAF1,NOP58,WAPAL,YBX1,WIPI1,WDR1,TCF3,ACADVL,ENO1,LRRC16A,EPB41L2,HNRNPC,EZR,COMT,SORBS1,MKNK2,TRIOBP,HIF1A,ACIN1,PNN,RBL2,CTSH,DECR1,ASAH1,SNRNP70,HNRNPUL1,CARD8,GCDH,PON2,HSPB1,RBM28,AEBP1,LUC7L3,PPP6R3,VEGFA,KAT2B,NCBP2,GPD2,DARS,SCP2,ACADM,ECE1,CNN3,ABCD3,PRDX6,RCOR3,PPP1R8,PHF3,HSDL2,RBM25,KDM3B,PDS5A,ACADS,PKN1,ADCK4,SDC4,GLO1,DEK,SOX9,HNRNPR,CANX,SEC14L1,J…
TRUE	6.44e-11	2632	584	169	0.289	0.064	HPA:033010_11	hpa	144	seminal vesicle; glandular cells[Supportive,Low]	4	MGST1,FYN,AKAP8L,PTBP1,UBR2,HSD17B6,BCLAF1,NOP58,WAPAL,YBX1,WIPI1,WDR1,TCF3,ACADVL,ENO1,LRRC16A,PGM1,EPB41L2,COQ9,ITGA6,HNRNPC,EZR,COMT,CRAT,SORBS1,MKNK2,TRIOBP,HIF1A,ACIN1,PNN,MAPRE1,CST3,RBL2,CTSH,FAH,DECR1,ASAH1,SNRNP70,PDCD5,HNRNPUL1,CARD8,GCDH,PON2,HSPB1,RBM28,AEBP1,DHX58,LUC7L3,SLC9A3R1,PPP6R3,CPT1A,TPD52L1,VEGFA,KAT2B,NCBP2,DARS,SCP2,ACADM,ECE1,HMGCL,CNN3,ABCD3,PRDX6,RCOR3,PPP1R8,PHF3,HSDL…
TRUE	7.7e-11	2617	584	168	0.288	0.064	HPA:004020_11	hpa	122	breast; glandular cells[Supportive,Low]	2	MGST1,AKAP8L,PTBP1,UBR2,HSD17B6,BCLAF1,NOP58,WAPAL,YBX1,WIPI1,WDR1,TCF3,ACADVL,ENO1,LRRC16A,PGM1,EPB41L2,COQ9,ITGA6,HNRNPC,EZR,COMT,CRAT,SORBS1,MKNK2,TRIOBP,HIF1A,ACIN1,PNN,MAPRE1,CST3,RBL2,CTSH,FAH,DECR1,SNRNP70,PDCD5,HNRNPUL1,CARD8,GCDH,PON2,HSPB1,DHX58,LUC7L3,SLC9A3R1,PPP6R3,CPT1A,TPD52L1,VEGFA,BCL6,KAT2B,NCBP2,GPD2,DARS,SCP2,ACADM,ECE1,HMGCL,CNN3,ABCD3,PRDX6,RCOR3,PPP1R8,PHF3,HSDL2,RBM25,KDM3…
TRUE	1.05e-10	2773	584	175	0.3	0.063	HPA:001010_11	hpa	36	adrenal gland; glandular cells[Supportive,Low]	4	MGST1,FYN,AKAP8L,PTBP1,UBR2,HSD17B6,BCLAF1,NOP58,WAPAL,YBX1,WIPI1,WDR1,TCF3,ACADVL,ENO1,NEBL,LRRC16A,PGM1,COQ9,ITGA6,HNRNPC,EZR,COMT,CRAT,SORBS1,MKNK2,TRIOBP,MLC1,HIF1A,ACIN1,PNN,MAPRE1,CST3,RBL2,CTSH,FAH,SCG3,DECR1,ASAH1,SNRNP70,PDCD5,HNRNPUL1,CARD8,GCDH,PON2,HSPB1,RBM28,DHX58,LUC7L3,SLC9A3R1,PPP6R3,CPT1A,TPD52L1,NR2E1,VEGFA,KAT2B,NCBP2,GPD2,DARS,SCP2,ACADM,ECE1,HMGCL,CNN3,ABCD3,PRDX6,RCOR3,PPP1…
TRUE	1.13e-10	1112	584	90	0.154	0.081	HPA:020010_12	hpa	204	lateral ventricle; glial cells[Supportive,Medium]	5	PTBP1,BCLAF1,NOP58,YBX1,WIPI1,TCF3,ENO1,SLC1A3,LRRC16A,MT3,HNRNPC,EZR,SORBS1,ACIN1,PNN,CST3,RBL2,DECR1,ASAH1,SNRNP70,HNRNPUL1,PON2,PTPRZ1,RBM28,LUC7L3,ALDOC,SLC1A2,NR2E1,KAT2B,NCBP2,ABCD3,PRDX6,RCOR3,PPP1R8,HSDL2,RBM25,KDM3B,PDS5A,ACADS,ADCK4,GLO1,HNRNPR,CANX,ATP1B2,SEC14L1,APOE,GFAP,PSAT1,GLUL,HNRNPD,ASCL1,SCRN2,PELP1,SNRPG,MSN,ERLIN2,NTRK2,SAP18,BAG3,GJA1,SMARCA5,HNRNPU,ALDH4A1,S100A1,RPL8,ASRG…
TRUE	1.14e-10	2362	584	155	0.265	0.066	HPA:002010_12	hpa	148	appendix; glandular cells[Supportive,Medium]	5	MGST1,AKAP8L,PTBP1,UBR2,BCLAF1,NOP58,WAPAL,YBX1,WIPI1,WDR1,TCF3,ACADVL,ENO1,NEBL,LRRC16A,COQ9,ITGA6,HNRNPC,EZR,COMT,CRAT,SORBS1,MKNK2,TRIOBP,HIF1A,ACIN1,PNN,MAPRE1,CST3,RBL2,CTSH,DECR1,ASAH1,SNRNP70,PDCD5,HNRNPUL1,CARD8,GCDH,PON2,HSPB1,RBM28,DHX58,LUC7L3,SLC9A3R1,CPE,PPP6R3,CPT1A,VEGFA,NCBP2,GPD2,DARS,SCP2,ACADM,ECE1,HMGCL,CNN3,ABCD3,PRDX6,RCOR3,PPP1R8,HSDL2,RBM25,KDM3B,EPHX2,PDS5A,ACO1,ACADS,PKN…
TRUE	1.18e-10	1824	584	128	0.219	0.07	HPA:039030_11	hpa	223	soft tissue 1; fibroblasts[Supportive,Low]	4	AKAP8L,PTBP1,UBR2,BCLAF1,NOP58,WAPAL,MYLK,YBX1,WIPI1,WDR1,TCF3,ENO1,FBLN1,EPB41L2,COQ9,HNRNPC,MKNK2,TRIOBP,HIF1A,ACIN1,PNN,CST3,RBL2,DECR1,ASAH1,SNRNP70,PDCD5,HNRNPUL1,CARD8,GCDH,PON2,HSPB1,RBM28,AEBP1,LUC7L3,PPP6R3,CPT1A,VEGFA,NCBP2,GPD2,DARS,ECE1,HMGCL,CNN3,ABCD3,PRDX6,RCOR3,PPP1R8,HSDL2,RBM25,KDM3B,PDS5A,ACADS,PKN1,ADCK4,SDC4,SOX9,HNRNPR,AMOT,CANX,SEC14L1,JUND,ITGB4,LRP4,MPHOSPH6,APPL2,MARCH7,…
TRUE	1.29e-10	2864	584	179	0.307	0.062	HPA:016010_11	hpa	117	gallbladder; glandular cells[Supportive,Low]	2	MGST1,FYN,AKAP8L,PTBP1,UBR2,HSD17B6,BCLAF1,NOP58,WAPAL,YBX1,WIPI1,WDR1,TCF3,ACADVL,ENO1,NEBL,LRRC16A,PGM1,EPB41L2,COQ9,ITGA6,HNRNPC,EZR,COMT,CRAT,SORBS1,MKNK2,TRIOBP,HIF1A,ACIN1,MAPRE1,CST3,RBL2,CTSH,FAH,DECR1,ASAH1,SNRNP70,PDCD5,HNRNPUL1,CARD8,GCDH,PON2,HSPB1,RBM28,AEBP1,DHX58,LUC7L3,SLC9A3R1,PPP6R3,CPT1A,TPD52L1,VEGFA,KAT2B,NCBP2,GPD2,DARS,SCP2,ACADM,ECE1,HMGCL,CNN3,ABCD3,PRDX6,RCOR3,PPP1R8,PHF…
TRUE	1.36e-10	2205	584	147	0.252	0.067	HPA:027010_12	hpa	168	pancreas; exocrine glandular cells[Supportive,Medium]	5	MGST1,AKAP8L,PTBP1,UBR2,BCLAF1,NOP58,WAPAL,YBX1,WIPI1,WDR1,TCF3,ACADVL,ENO1,NEBL,LRRC16A,COQ9,HNRNPC,EZR,CRAT,SORBS1,MKNK2,TRIOBP,HIF1A,ACIN1,PNN,MAPRE1,CST3,RBL2,CTSH,DECR1,ASAH1,SNRNP70,HNRNPUL1,CARD8,GCDH,PON2,HSPB1,RBM28,DHX58,LUC7L3,SLC9A3R1,PPP6R3,VEGFA,KAT2B,NCBP2,GPD2,DARS,SCP2,ACADM,ECE1,HMGCL,CNN3,ABCD3,PRDX6,RCOR3,PPP1R8,HSDL2,RBM25,KDM3B,EPHX2,PDS5A,ACO1,ACADS,PKN1,ADCK4,SDC4,GLO1,SOX…
TRUE	1.81e-10	2624	584	167	0.286	0.064	HPA:011020_11	hpa	298	endometrium 1; glandular cells[Supportive,Low]	4	MGST1,AKAP8L,PTBP1,UBR2,BCLAF1,NOP58,WAPAL,YBX1,WIPI1,WDR1,TCF3,ACADVL,ENO1,FBLN1,NEBL,LRRC16A,EPB41L2,ITGA6,HNRNPC,EZR,COMT,CRAT,SORBS1,MKNK2,TRIOBP,HIF1A,ACIN1,PNN,MAPRE1,CST3,RBL2,CTSH,DECR1,ASAH1,SNRNP70,PDCD5,HNRNPUL1,CARD8,GCDH,PON2,HSPB1,RBM28,DHX58,LUC7L3,SLC9A3R1,PPP6R3,CPT1A,TPD52L1,VEGFA,KAT2B,NCBP2,GPD2,DARS,SCP2,ACADM,ECE1,HMGCL,ABCD3,PRDX6,RCOR3,PPP1R8,PHF3,HSDL2,RBM25,KDM3B,EPHX2,P…
TRUE	1.87e-10	1817	584	127	0.217	0.07	HPA:026020_11	hpa	83	ovary; ovarian stroma cells[Supportive,Low]	4	AKAP8L,PTBP1,UBR2,BCLAF1,NOP58,WAPAL,YBX1,WIPI1,WDR1,TCF3,ACADVL,ENO1,FBLN1,LRRC16A,EPB41L2,HNRNPC,EZR,COMT,SORBS1,MKNK2,TRIOBP,ACIN1,PNN,RBL2,DECR1,ASAH1,SNRNP70,PDCD5,HNRNPUL1,CARD8,GCDH,HSPB1,RBM28,AEBP1,DHX58,LUC7L3,PPP6R3,CPT1A,KAT2B,NCBP2,GPD2,DARS,ACADM,ECE1,CNN3,PRDX6,RCOR3,PPP1R8,PHF3,HSDL2,RBM25,KDM3B,PDS5A,ACADS,PKN1,ADCK4,GLO1,DEK,HNRNPR,CANX,SEC14L1,JUND,LRP4,GLUL,APPL2,NEK1,RMDN3,HA…
TRUE	2.06e-10	2880	584	179	0.307	0.062	HPA:043010_11	hpa	238	stomach 2; glandular cells[Supportive,Low]	4	PAX6,MGST1,AKAP8L,PTBP1,UBR2,BCLAF1,NOP58,WAPAL,YBX1,WIPI1,WDR1,TCF3,ACADVL,ENO1,NEBL,LRRC16A,PGM1,COQ9,ITGA6,HNRNPC,EZR,COMT,CRAT,SORBS1,MKNK2,TRIOBP,HIF1A,ACIN1,PNN,MAPRE1,CST3,RBL2,CTSH,FAH,SCG3,DECR1,ASAH1,SNRNP70,PDCD5,HNRNPUL1,CARD8,GCDH,PON2,HSPB1,RBM28,AEBP1,DHX58,LUC7L3,SLC9A3R1,CPE,PPP6R3,CPT1A,TPD52L1,VEGFA,KAT2B,NCBP2,GPD2,DARS,SCP2,ACADM,ECE1,HMGCL,CNN3,ABCD3,PRDX6,RCOR3,PPP1R8,PHF3,…
TRUE	2.24e-10	2383	584	155	0.265	0.065	HPA:021020_11	hpa	143	liver; hepatocytes[Supportive,Low]	4	MGST1,FYN,AKAP8L,PTBP1,UBR2,HSD17B6,BCLAF1,NOP58,IL17RB,WAPAL,YBX1,WIPI1,WDR1,TCF3,ACADVL,ENO1,FBLN1,NEBL,PGM1,COQ9,HNRNPC,COMT,SORBS1,MKNK2,TRIOBP,ACIN1,PNN,CST3,RBL2,CTSH,FAH,DECR1,ASAH1,SNRNP70,HNRNPUL1,CARD8,GCDH,PON2,HSPB1,RBM28,LUC7L3,PPP6R3,CPT1A,VEGFA,KAT2B,NCBP2,GPD2,DARS,SCP2,ACADM,ECE1,HMGCL,ABCD3,PRDX6,PPP1R8,PHF3,HSDL2,RBM25,ALDH6A1,KDM3B,EPHX2,ECHDC2,PDS5A,ACO1,ACADS,PKN1,ADCK4,SDC4…
TRUE	2.47e-10	2489	584	160	0.274	0.064	HPA:043010_12	hpa	238	stomach 2; glandular cells[Supportive,Medium]	5	MGST1,AKAP8L,PTBP1,UBR2,BCLAF1,NOP58,WAPAL,YBX1,WIPI1,WDR1,TCF3,ACADVL,ENO1,NEBL,LRRC16A,PGM1,COQ9,ITGA6,HNRNPC,EZR,COMT,CRAT,SORBS1,MKNK2,TRIOBP,HIF1A,ACIN1,PNN,MAPRE1,CST3,RBL2,CTSH,DECR1,ASAH1,SNRNP70,PDCD5,HNRNPUL1,CARD8,GCDH,PON2,HSPB1,RBM28,AEBP1,DHX58,LUC7L3,SLC9A3R1,CPE,PPP6R3,VEGFA,KAT2B,NCBP2,GPD2,DARS,SCP2,ACADM,ECE1,HMGCL,CNN3,ABCD3,PRDX6,RCOR3,PPP1R8,HSDL2,RBM25,KDM3B,ECHDC2,PDS5A,AC…
TRUE	2.96e-10	2557	584	163	0.279	0.064	HPA:016010_12	hpa	117	gallbladder; glandular cells[Supportive,Medium]	3	MGST1,AKAP8L,PTBP1,UBR2,BCLAF1,NOP58,WAPAL,YBX1,WIPI1,WDR1,TCF3,ACADVL,ENO1,NEBL,LRRC16A,COQ9,ITGA6,HNRNPC,EZR,COMT,CRAT,SORBS1,MKNK2,TRIOBP,HIF1A,ACIN1,MAPRE1,CST3,RBL2,CTSH,FAH,DECR1,ASAH1,SNRNP70,PDCD5,HNRNPUL1,CARD8,GCDH,PON2,HSPB1,RBM28,AEBP1,DHX58,LUC7L3,SLC9A3R1,PPP6R3,CPT1A,TPD52L1,VEGFA,KAT2B,NCBP2,GPD2,DARS,SCP2,ACADM,ECE1,HMGCL,ABCD3,PRDX6,RCOR3,PPP1R8,HSDL2,RBM25,KDM3B,EPHX2,ECHDC2,PD…
TRUE	3.36e-10	2982	584	183	0.313	0.061	HPA:019020_11	hpa	115	kidney; cells in tubules[Supportive,Low]	4	MGST1,AKAP8L,PTBP1,UBR2,BCLAF1,NOP58,IL17RB,WAPAL,YBX1,WIPI1,WDR1,TCF3,ACADVL,ENO1,FBLN1,NEBL,LRRC16A,PGM1,COQ9,ITGA6,HNRNPC,EZR,COMT,CRAT,SORBS1,MKNK2,TRIOBP,MLC1,HIF1A,ACIN1,PNN,MAPRE1,CST3,RBL2,CTSH,FAH,DECR1,ASAH1,SNRNP70,PDCD5,HNRNPUL1,CARD8,GCDH,PON2,HSPB1,RBM28,AEBP1,DHX58,LUC7L3,SLC9A3R1,PPP6R3,CPT1A,TPD52L1,VEGFA,KAT2B,NCBP2,GPD2,DARS,SCP2,ACADM,ECE1,HMGCL,CNN3,ABCD3,PRDX6,RCOR3,PPP1R8,P…
TRUE	3.65e-10	1816	584	126	0.216	0.069	HPA:028010_12	hpa	316	parathyroid gland; glandular cells[Supportive,Medium]	5	MGST1,AKAP8L,PTBP1,UBR2,BCLAF1,NOP58,WAPAL,YBX1,WIPI1,WDR1,TCF3,ACADVL,ENO1,COQ9,HNRNPC,EZR,COMT,CRAT,SORBS1,MKNK2,TRIOBP,ACIN1,CST3,RBL2,DECR1,ASAH1,SNRNP70,PDCD5,HNRNPUL1,CARD8,GCDH,PON2,HSPB1,RBM28,DHX58,LUC7L3,PPP6R3,CPT1A,VEGFA,KAT2B,GPD2,ACADM,ECE1,HMGCL,ABCD3,PRDX6,PPP1R8,PHF3,HSDL2,RBM25,KDM3B,EPHX2,ECHDC2,PDS5A,ACADS,PKN1,ADCK4,GLO1,DEK,HNRNPR,CANX,SEC14L1,MCCC2,LRP4,APPL2,MARCH7,NEK1,RM…
TRUE	6.5e-10	2294	584	149	0.255	0.065	HPA:009010_11	hpa	286	colon; endothelial cells[Supportive,Low]	4	AKAP8L,PTBP1,UBR2,BCLAF1,NOP58,WAPAL,MYLK,YBX1,WIPI1,WDR1,TCF3,ACADVL,ENO1,FBLN1,LRRC16A,PGM1,EPB41L2,COQ9,ITGA6,HNRNPC,COMT,SORBS1,MKNK2,TRIOBP,HIF1A,ACIN1,PNN,MAPRE1,CST3,RBL2,DECR1,SNRNP70,PDCD5,HNRNPUL1,CARD8,GCDH,PON2,HSPB1,RBM28,DHX58,LUC7L3,CPE,PPP6R3,CPT1A,VEGFA,KAT2B,NCBP2,GPD2,DARS,SCP2,ECE1,HMGCL,CNN3,ABCD3,PRDX6,RCOR3,PPP1R8,PHF3,HSDL2,RBM25,KDM3B,EPHX2,PDS5A,ACADS,PKN1,ADCK4,SDC4,GLO…
TRUE	6.72e-10	9338	584	444	0.76	0.048	HPA:011020_01	hpa	298	endometrium 1; glandular cells[Uncertain,Low]	3	TMEM176A,LUC7L,JARID2,MGST1,AKAP8L,PTBP1,PIK3C2A,UBR2,IFNGR1,BCLAF1,SH3YL1,RETSAT,FOXN3,NOP58,WAPAL,RPL18,PKN2,YBX1,LAPTM4A,WIPI1,WDR1,TCF3,ACADVL,MRVI1,FERMT2,CLASP1,MGLL,ENO1,SEC31B,UNG,ACACB,TRAF4,NT5C2,GPC4,GPR137B,FBLN1,ARAF,NEBL,OPHN1,LRRC16A,EPB41L2,ITGB5,BCKDHB,KAT6A,FAT1,HADHA,CPNE3,SH3BP2,SMOX,SNX5,HEPH,GNPTG,ITGA6,HNRNPC,EZR,COMT,NUP188,CRAT,SORBS1,ABLIM1,PRTFDC1,MKNK2,SEC14L2,PRODH,TR…
TRUE	6.95e-10	2690	584	168	0.288	0.062	HPA:027010_11	hpa	168	pancreas; exocrine glandular cells[Supportive,Low]	4	MGST1,AKAP8L,PTBP1,UBR2,BCLAF1,NOP58,WAPAL,YBX1,WIPI1,WDR1,TCF3,ACADVL,ENO1,NEBL,LRRC16A,PGM1,COQ9,ITGA6,HNRNPC,EZR,COMT,CRAT,SORBS1,MKNK2,TRIOBP,HIF1A,ACIN1,PNN,MAPRE1,CST3,RBL2,CTSH,DECR1,ASAH1,SNRNP70,PDCD5,HNRNPUL1,CARD8,GCDH,PON2,HSPB1,RBM28,DHX58,LUC7L3,SLC9A3R1,PPP6R3,CPT1A,TPD52L1,VEGFA,KAT2B,NCBP2,GPD2,DARS,SCP2,ACADM,ECE1,HMGCL,CNN3,ABCD3,PRDX6,RCOR3,PPP1R8,PHF3,HSDL2,RBM25,KDM3B,EPHX2,…
TRUE	7.32e-10	2608	584	164	0.281	0.063	HPA:012020_11	hpa	8	endometrium 2; glandular cells[Supportive,Low]	4	MGST1,AKAP8L,PTBP1,UBR2,BCLAF1,NOP58,WAPAL,YBX1,WIPI1,WDR1,TCF3,ACADVL,ENO1,FBLN1,NEBL,LRRC16A,EPB41L2,COQ9,ITGA6,HNRNPC,EZR,COMT,SORBS1,MKNK2,TRIOBP,ACIN1,PNN,MAPRE1,CST3,RBL2,CTSH,FAH,DECR1,ASAH1,SNRNP70,PDCD5,HNRNPUL1,CARD8,GCDH,PON2,HSPB1,RBM28,AEBP1,DHX58,LUC7L3,SLC9A3R1,PPP6R3,CPT1A,TPD52L1,VEGFA,KAT2B,NCBP2,GPD2,DARS,SCP2,ACADM,ECE1,HMGCL,CNN3,ABCD3,PRDX6,RCOR3,PPP1R8,PHF3,HSDL2,RBM25,KDM3…
TRUE	7.8e-10	2652	584	166	0.284	0.063	HPA:022010_11	hpa	224	lung; macrophages[Supportive,Low]	4	MGST1,AKAP8L,PTBP1,UBR2,BCLAF1,NOP58,WAPAL,YBX1,WIPI1,WDR1,TCF3,ACADVL,ENO1,NEBL,LRRC16A,EPB41L2,COQ9,ITGA6,HNRNPC,EZR,COMT,CRAT,SORBS1,MKNK2,TRIOBP,MLC1,HIF1A,ACIN1,PNN,MAPRE1,CST3,RBL2,CTSH,DECR1,ASAH1,SNRNP70,PDCD5,HNRNPUL1,CARD8,GCDH,PON2,HSPB1,RBM28,AEBP1,LUC7L3,SLC9A3R1,CPE,PPP6R3,CPT1A,VEGFA,KAT2B,NCBP2,GPD2,DARS,SCP2,ACADM,ECE1,HMGCL,ABCD3,PRDX6,RCOR3,PPP1R8,PHF3,HSDL2,RBM25,KDM3B,EPHX2,P…
TRUE	8.52e-10	6822	584	347	0.594	0.051	HPA:007010_01	hpa	170	cerebral cortex; endothelial cells[Uncertain,Low]	3	TMEM176A,LUC7L,JARID2,AKAP8L,PTBP1,PIK3C2A,ATP1A2,UBR2,HSD17B6,IFNGR1,BCLAF1,GPM6B,NOP58,WAPAL,PKN2,HYAL2,FGFR3,LAPTM4A,WIPI1,WDR1,MRVI1,FERMT2,MGLL,ENO1,NT5C2,GPR137B,FBLN1,ARAF,SLC1A3,LRRC16A,PGM1,EPB41L2,ITGB5,BCKDHB,KAT6A,FAT1,HADHA,CPNE3,HSD17B14,MT3,SMOX,SNX5,GNPTG,ITGA6,HNRNPC,EZR,COMT,SORBS1,ABLIM1,MKNK2,SEC14L2,PRODH,TRIOBP,CYB5R3,ABHD4,ZFYVE21,ACIN1,PABPN1,PNN,NFATC4,MAPRE1,SNTA1,CST3,C…
TRUE	9.56e-10	2934	584	179	0.307	0.061	HPA:037010_11	hpa	292	small intestine; glandular cells[Supportive,Low]	2	PAX6,MGST1,AKAP8L,PTBP1,UBR2,BCLAF1,NOP58,WAPAL,YBX1,WIPI1,WDR1,TCF3,ACADVL,ENO1,NEBL,LRRC16A,PGM1,COQ9,ITGA6,HNRNPC,EZR,COMT,CRAT,SORBS1,MKNK2,TRIOBP,MLC1,HIF1A,ACIN1,PNN,MAPRE1,CST3,RBL2,CTSH,FAH,SCG3,DECR1,ASAH1,SNRNP70,PDCD5,HNRNPUL1,CARD8,GCDH,PON2,HSPB1,RBM28,AEBP1,DHX58,LUC7L3,SLC9A3R1,ALDOC,CPE,PPP6R3,CPT1A,TPD52L1,VEGFA,KAT2B,NCBP2,GPD2,DARS,SCP2,ACADM,ECE1,HMGCL,CNN3,ABCD3,PRDX6,RCOR3,P…
TRUE	9.79e-10	2871	584	176	0.301	0.061	HPA:042010_11	hpa	31	stomach 1; glandular cells[Supportive,Low]	4	MGST1,AKAP8L,PTBP1,UBR2,BCLAF1,NOP58,WAPAL,YBX1,WIPI1,WDR1,TCF3,ACADVL,ENO1,NEBL,LRRC16A,PGM1,COQ9,ITGA6,HNRNPC,EZR,COMT,CRAT,SORBS1,MKNK2,MLC1,HIF1A,ACIN1,PNN,MAPRE1,CST3,RBL2,CTSH,FAH,SCG3,DECR1,ASAH1,SNRNP70,PDCD5,HNRNPUL1,CARD8,GCDH,PON2,HSPB1,RBM28,AEBP1,DHX58,LUC7L3,SLC9A3R1,CPE,PPP6R3,CPT1A,TPD52L1,VEGFA,KAT2B,NCBP2,GPD2,DARS,SCP2,ACADM,ECE1,HMGCL,CNN3,ABCD3,PRDX6,RCOR3,PPP1R8,PHF3,HSDL2,R…
TRUE	1.67e-09	2304	584	148	0.253	0.064	HPA:001010_12	hpa	36	adrenal gland; glandular cells[Supportive,Medium]	5	MGST1,FYN,AKAP8L,PTBP1,UBR2,HSD17B6,BCLAF1,NOP58,WAPAL,WIPI1,WDR1,TCF3,ACADVL,ENO1,LRRC16A,PGM1,COQ9,HNRNPC,EZR,COMT,SORBS1,MKNK2,TRIOBP,ACIN1,PNN,RBL2,CTSH,FAH,DECR1,ASAH1,SNRNP70,PDCD5,HNRNPUL1,GCDH,PON2,HSPB1,RBM28,LUC7L3,SLC9A3R1,PPP6R3,CPT1A,TPD52L1,VEGFA,NCBP2,GPD2,DARS,SCP2,ACADM,ECE1,HMGCL,CNN3,ABCD3,PRDX6,RCOR3,PPP1R8,PHF3,HSDL2,RBM25,KDM3B,EPHX2,ECHDC2,PDS5A,ACO1,ACADS,PKN1,ADCK4,SDC4,G…
TRUE	1.75e-09	1782	584	122	0.209	0.068	HPA:040030_11	hpa	96	soft tissue 2; fibroblasts[Supportive,Low]	4	AKAP8L,UBR2,BCLAF1,NOP58,WAPAL,YBX1,WIPI1,WDR1,TCF3,ENO1,FBLN1,EPB41L2,COQ9,HNRNPC,MKNK2,TRIOBP,HIF1A,ACIN1,PNN,RBL2,DECR1,ASAH1,SNRNP70,PDCD5,HNRNPUL1,CARD8,PON2,HSPB1,RBM28,AEBP1,LUC7L3,PPP6R3,CPT1A,VEGFA,KAT2B,NCBP2,GPD2,DARS,ECE1,HMGCL,CNN3,ABCD3,PRDX6,RCOR3,PPP1R8,HSDL2,KDM3B,PDS5A,ACADS,PKN1,ADCK4,SDC4,DEK,HNRNPR,AMOT,CANX,SEC14L1,JUND,ITGB4,LRP4,MPHOSPH6,APPL2,MARCH7,NEK1,RMDN3,HADHB,ITGAV…
TRUE	1.96e-09	6787	584	344	0.589	0.051	HPA:007020_01	hpa	170	cerebral cortex; glial cells[Uncertain,Low]	3	TMEM176A,JARID2,MGST1,AKAP8L,PTBP1,PIK3C2A,ATP1A2,UBR2,HSD17B6,IFNGR1,BCLAF1,NOP58,WAPAL,PKN2,YBX1,FGFR3,LAPTM4A,WIPI1,WDR1,TCF3,ACADVL,FERMT2,MGLL,ENO1,SEC31B,UNG,ACACB,TRAF4,NT5C2,GPC4,ARAF,SLC1A3,LRRC16A,ITGB5,KAT6A,FAT1,HADHA,CPNE3,HSD17B14,MT3,SH3BP2,SMOX,HEPH,GNPTG,HNRNPC,EZR,COMT,NUP188,SORBS1,ABLIM1,MKNK2,PRODH,TIMP3,CYB5R3,HIF1A,SRSF5,ACIN1,PABPN1,PNN,SLCO4A1,MAPRE1,SNTA1,CST3,SMCHD1,ZNF…
TRUE	2.2e-09	434	584	46	0.079	0.106	HPA:021020_13	hpa	143	liver; hepatocytes[Supportive,High]	6	MGST1,HSD17B6,BCLAF1,IL17RB,PGM1,RBL2,FAH,DECR1,SNRNP70,HNRNPUL1,GCDH,VEGFA,SCP2,ACADM,HMGCL,ABCD3,PRDX6,HSDL2,ALDH6A1,ECHDC2,ACADS,MCCC2,TOR1AIP1,SELENBP1,EPHX1,HSPD1,ERLIN2,STOM,C16ORF89,ALDH4A1,ACOX1,BDH2,HMGB2,ACAA2,GPT,ATP5I,NDUFA3,GATM,SUCLG2,GOLIM4,EWSR1,MAOA,HMGB1,MT1A,HMGN1,BCKDHA
TRUE	2.37e-09	2502	584	157	0.269	0.063	HPA:009020_12	hpa	13	colon; glandular cells[Supportive,Medium]	3	MGST1,AKAP8L,PTBP1,UBR2,BCLAF1,NOP58,WAPAL,YBX1,WIPI1,WDR1,ACADVL,ENO1,NEBL,LRRC16A,PGM1,COQ9,ITGA6,HNRNPC,EZR,COMT,CRAT,SORBS1,MKNK2,TRIOBP,HIF1A,ACIN1,MAPRE1,CST3,RBL2,DECR1,ASAH1,SNRNP70,PDCD5,HNRNPUL1,CARD8,GCDH,PON2,RBM28,DHX58,LUC7L3,SLC9A3R1,CPE,PPP6R3,CPT1A,VEGFA,KAT2B,NCBP2,GPD2,DARS,SCP2,ACADM,ECE1,HMGCL,CNN3,ABCD3,PRDX6,RCOR3,PPP1R8,HSDL2,RBM25,KDM3B,EPHX2,ECHDC2,PDS5A,ACO1,ACADS,PKN1,…
TRUE	2.42e-09	2031	584	134	0.229	0.066	HPA:012020_12	hpa	8	endometrium 2; glandular cells[Supportive,Medium]	5	MGST1,AKAP8L,PTBP1,UBR2,BCLAF1,NOP58,WAPAL,YBX1,WIPI1,WDR1,ACADVL,ENO1,FBLN1,LRRC16A,EPB41L2,COQ9,ITGA6,HNRNPC,EZR,MKNK2,ACIN1,PNN,MAPRE1,CST3,RBL2,CTSH,DECR1,ASAH1,SNRNP70,PDCD5,HNRNPUL1,CARD8,GCDH,PON2,HSPB1,RBM28,LUC7L3,SLC9A3R1,PPP6R3,CPT1A,TPD52L1,VEGFA,NCBP2,GPD2,DARS,SCP2,ACADM,ECE1,HMGCL,ABCD3,PRDX6,RCOR3,PPP1R8,PHF3,HSDL2,RBM25,KDM3B,PDS5A,ACADS,ADCK4,GLO1,DEK,SOX9,HNRNPR,CANX,MCCC2,LRP4…
TRUE	2.54e-09	2609	584	162	0.277	0.062	HPA:030010_11	hpa	161	prostate; glandular cells[Supportive,Low]	4	MGST1,AKAP8L,PTBP1,UBR2,HSD17B6,BCLAF1,NOP58,WAPAL,YBX1,WIPI1,WDR1,TCF3,ACADVL,ENO1,LRRC16A,COQ9,ITGA6,HNRNPC,EZR,COMT,CRAT,SORBS1,MKNK2,TRIOBP,ACIN1,PNN,MAPRE1,CST3,RBL2,CTSH,DECR1,ASAH1,SNRNP70,HNRNPUL1,CARD8,GCDH,PON2,HSPB1,RBM28,LUC7L3,SLC9A3R1,CPE,PPP6R3,CPT1A,TPD52L1,VEGFA,KAT2B,NCBP2,GPD2,DARS,SCP2,ACADM,ECE1,HMGCL,CNN3,ABCD3,PRDX6,RCOR3,PPP1R8,PHF3,HSDL2,RBM25,KDM3B,EPHX2,PDS5A,ACO1,ACADS…
TRUE	2.65e-09	2485	584	156	0.267	0.063	HPA:042010_12	hpa	31	stomach 1; glandular cells[Supportive,Medium]	5	MGST1,AKAP8L,PTBP1,UBR2,BCLAF1,NOP58,WAPAL,YBX1,WIPI1,WDR1,TCF3,ACADVL,ENO1,NEBL,LRRC16A,PGM1,COQ9,ITGA6,HNRNPC,EZR,COMT,CRAT,SORBS1,MKNK2,HIF1A,ACIN1,PNN,MAPRE1,CST3,RBL2,CTSH,DECR1,ASAH1,SNRNP70,HNRNPUL1,CARD8,GCDH,PON2,HSPB1,RBM28,AEBP1,DHX58,LUC7L3,SLC9A3R1,CPE,PPP6R3,CPT1A,VEGFA,KAT2B,NCBP2,GPD2,DARS,SCP2,ACADM,ECE1,HMGCL,CNN3,ABCD3,PRDX6,RCOR3,PPP1R8,HSDL2,RBM25,KDM3B,ECHDC2,PDS5A,ACO1,ACAD…
TRUE	2.77e-09	2781	584	170	0.291	0.061	HPA:047010_11	hpa	72	urinary bladder; urothelial cells[Supportive,Low]	4	MGST1,AKAP8L,PTBP1,UBR2,HSD17B6,BCLAF1,NOP58,IL17RB,WAPAL,YBX1,FGFR3,WIPI1,WDR1,TCF3,ACADVL,ENO1,FBLN1,NEBL,LRRC16A,PGM1,COQ9,ITGA6,HNRNPC,EZR,COMT,CRAT,SORBS1,MKNK2,TRIOBP,BRD1,HIF1A,ACIN1,PNN,MAPRE1,CST3,RBL2,CTSH,DECR1,ASAH1,SNRNP70,PDCD5,HNRNPUL1,CARD8,GCDH,PON2,HSPB1,RBM28,DHX58,LUC7L3,PPP6R3,CPT1A,TPD52L1,VEGFA,BCL6,KAT2B,NCBP2,GPD2,DARS,SCP2,ACADM,ECE1,HMGCL,CNN3,ABCD3,PRDX6,RCOR3,PPP1R8,P…
TRUE	2.85e-09	2782	584	170	0.291	0.061	HPA:002010_11	hpa	148	appendix; glandular cells[Supportive,Low]	4	PAX6,MGST1,AKAP8L,PTBP1,UBR2,BCLAF1,NOP58,WAPAL,YBX1,WIPI1,WDR1,TCF3,ACADVL,ENO1,NEBL,LRRC16A,PGM1,COQ9,ITGA6,HNRNPC,EZR,COMT,CRAT,SORBS1,MKNK2,TRIOBP,HIF1A,ACIN1,PNN,MAPRE1,CST3,RBL2,CTSH,FAH,DECR1,ASAH1,SNRNP70,PDCD5,HNRNPUL1,CARD8,GCDH,PON2,HSPB1,RBM28,DHX58,LUC7L3,SLC9A3R1,CPE,PPP6R3,CPT1A,TPD52L1,VEGFA,NCBP2,GPD2,DARS,SCP2,ACADM,ECE1,HMGCL,CNN3,ABCD3,PRDX6,RCOR3,PPP1R8,PHF3,HSDL2,RBM25,KDM3B…
TRUE	2.95e-09	1334	584	98	0.168	0.073	HPA:022020_12	hpa	224	lung; pneumocytes[Supportive,Medium]	5	MGST1,AKAP8L,PTBP1,UBR2,BCLAF1,NOP58,WAPAL,WIPI1,WDR1,TCF3,ACADVL,ENO1,EPB41L2,HNRNPC,EZR,SORBS1,TRIOBP,ACIN1,PNN,RBL2,SNRNP70,HNRNPUL1,CARD8,GCDH,PON2,LUC7L3,PPP6R3,VEGFA,KAT2B,NCBP2,GPD2,DARS,SCP2,ECE1,CNN3,ABCD3,PRDX6,RCOR3,PPP1R8,HSDL2,RBM25,KDM3B,PDS5A,ACADS,ADCK4,DEK,HNRNPR,CANX,MCCC2,APPL2,RMDN3,HNRNPD,ANP32A,PML,SCRN2,PELP1,HDGF,TOR1AIP1,ANP32E,SELENBP1,TP53BP2,SNRPG,G3BP1,MSN,SAP18,BAG3,…
TRUE	3.32e-09	2265	584	145	0.248	0.064	HPA:008020_11	hpa	341	cervix, uterine; squamous epithelial cells[Supportive,Low]	4	MGST1,AKAP8L,PTBP1,UBR2,BCLAF1,NOP58,WAPAL,YBX1,WIPI1,WDR1,TCF3,ACADVL,LRRC16A,PGM1,EPB41L2,COQ9,ITGA6,HNRNPC,EZR,COMT,CRAT,SORBS1,MKNK2,TRIOBP,ACIN1,MAPRE1,CST3,RBL2,DECR1,ASAH1,SNRNP70,HNRNPUL1,CARD8,GCDH,PON2,HSPB1,RBM28,DHX58,LUC7L3,SLC9A3R1,PPP6R3,CPT1A,VEGFA,KAT2B,NCBP2,DARS,SCP2,ACADM,ECE1,HMGCL,ABCD3,PRDX6,PPP1R8,PHF3,HSDL2,KDM3B,EPHX2,PDS5A,ACADS,PKN1,ADCK4,SDC4,GLO1,DEK,SOX9,HNRNPR,CANX…
TRUE	3.5e-09	3482	584	202	0.346	0.058	HPA:007010_02	hpa	170	cerebral cortex; endothelial cells[Uncertain,Medium]	4	LUC7L,JARID2,PTBP1,PIK3C2A,IFNGR1,BCLAF1,WAPAL,PKN2,HYAL2,FGFR3,WIPI1,WDR1,FERMT2,MGLL,SLC1A3,EPB41L2,ITGB5,HADHA,CPNE3,HSD17B14,MT3,SMOX,GNPTG,HNRNPC,EZR,SORBS1,ABLIM1,SEC14L2,PRODH,TRIOBP,CYB5R3,ZFYVE21,ACIN1,PABPN1,PNN,NFATC4,MAPRE1,SNTA1,CST3,BEX4,RBL2,ACSBG1,EIF3J,SNRNP70,AKT2,HNRNPUL1,PON2,LFNG,LUC7L3,WFS1,PPP6R3,CPT1A,GNAI2,NCBP2,GPD2,DARS,ECE1,CNN3,ABCD3,PRDX6,SYF2,RCOR3,PPP1R8,SPCS2,HSDL…
TRUE	3.52e-09	1587	584	111	0.19	0.07	HPA:039010_11	hpa	223	soft tissue 1; adipocytes[Supportive,Low]	4	MGST1,AKAP8L,PTBP1,UBR2,NOP58,WAPAL,WIPI1,WDR1,ACADVL,ENO1,FBLN1,HNRNPC,MKNK2,TRIOBP,HIF1A,ACIN1,PNN,CST3,RBL2,DECR1,ASAH1,SNRNP70,PDCD5,HNRNPUL1,CARD8,PON2,HSPB1,RBM28,LUC7L3,PPP6R3,VEGFA,NCBP2,GPD2,DARS,ECE1,HMGCL,ABCD3,PRDX6,RCOR3,PPP1R8,RBM25,KDM3B,EPHX2,PDS5A,ACO1,ACADS,PKN1,ADCK4,SDC4,HNRNPR,CANX,SEC14L1,JUND,MCCC2,LRP4,MPHOSPH6,MARCH7,RMDN3,HADHB,ITGAV,HNRNPD,ANP32A,PML,SCRN2,HDGF,TOR1AIP1…
TRUE	3.69e-09	2351	584	149	0.255	0.063	HPA:028010_11	hpa	316	parathyroid gland; glandular cells[Supportive,Low]	4	MGST1,AKAP8L,PTBP1,UBR2,BCLAF1,NOP58,WAPAL,YBX1,WIPI1,WDR1,TCF3,ACADVL,ENO1,FBLN1,NEBL,LRRC16A,PGM1,COQ9,HNRNPC,EZR,COMT,CRAT,SORBS1,MKNK2,TRIOBP,ACIN1,MAPRE1,CST3,RBL2,FAH,DECR1,ASAH1,SNRNP70,PDCD5,HNRNPUL1,CARD8,GCDH,PON2,HSPB1,RBM28,DHX58,LUC7L3,SLC9A3R1,PPP6R3,CPT1A,VEGFA,KAT2B,NCBP2,GPD2,DARS,ACADM,ECE1,HMGCL,ABCD3,PRDX6,PPP1R8,PHF3,HSDL2,RBM25,KDM3B,EPHX2,ECHDC2,PDS5A,ACO1,ACADS,PKN1,ADCK4,…
TRUE	3.77e-09	2331	584	148	0.253	0.063	HPA:004030_11	hpa	177	breast; myoepithelial cells[Supportive,Low]	3	MGST1,AKAP8L,UBR2,BCLAF1,NOP58,WAPAL,MYLK,YBX1,WIPI1,WDR1,TCF3,ACADVL,ENO1,LRRC16A,PGM1,EPB41L2,COQ9,ITGA6,HNRNPC,EZR,COMT,SORBS1,MKNK2,TRIOBP,HIF1A,ACIN1,PNN,MAPRE1,RBL2,CTSH,FAH,DECR1,SNRNP70,PDCD5,HNRNPUL1,CARD8,GCDH,PON2,RBM28,DHX58,LUC7L3,PPP6R3,CPT1A,TPD52L1,VEGFA,BCL6,KAT2B,NCBP2,GPD2,DARS,SCP2,ACADM,ECE1,HMGCL,CNN3,ABCD3,PRDX6,PPP1R8,PHF3,HSDL2,RBM25,KDM3B,EPHX2,PDS5A,ACADS,PKN1,ADCK4,SDC…
TRUE	3.87e-09	2857	584	173	0.296	0.061	HPA:009020_11	hpa	13	colon; glandular cells[Supportive,Low]	2	PAX6,MGST1,AKAP8L,PTBP1,UBR2,BCLAF1,NOP58,WAPAL,YBX1,WIPI1,WDR1,ACADVL,ENO1,NEBL,LRRC16A,PGM1,COQ9,ITGA6,HNRNPC,EZR,COMT,CRAT,SORBS1,MKNK2,TRIOBP,HIF1A,ACIN1,MAPRE1,CST3,RBL2,FAH,DECR1,ASAH1,SNRNP70,PDCD5,HNRNPUL1,CARD8,GCDH,PON2,HSPB1,RBM28,AEBP1,DHX58,LUC7L3,SLC9A3R1,CPE,PPP6R3,CPT1A,TPD52L1,VEGFA,KAT2B,NCBP2,GPD2,DARS,SCP2,ACADM,ECE1,HMGCL,CNN3,ABCD3,PRDX6,RCOR3,PPP1R8,PHF3,HSDL2,RBM25,KDM3B,E…
TRUE	3.96e-09	2794	584	170	0.291	0.061	HPA:024010_11	hpa	160	nasopharynx; respiratory epithelial cells[Supportive,Low]	4	PAX6,MGST1,AKAP8L,PTBP1,UBR2,BCLAF1,NOP58,WAPAL,YBX1,WIPI1,WDR1,TCF3,ACADVL,ENO1,NEBL,LRRC16A,PGM1,EPB41L2,COQ9,ITGA6,HNRNPC,EZR,COMT,CRAT,SORBS1,MKNK2,TRIOBP,HIF1A,ACIN1,PNN,MAPRE1,CST3,RBL2,CTSH,DECR1,ASAH1,SNRNP70,PDCD5,HNRNPUL1,CARD8,GCDH,PON2,HSPB1,RBM28,DHX58,LUC7L3,SLC9A3R1,PPP6R3,CPT1A,TPD52L1,VEGFA,BCL6,KAT2B,NCBP2,GPD2,DARS,SCP2,ACADM,ECE1,HMGCL,CNN3,ABCD3,PRDX6,RCOR3,PPP1R8,PHF3,HSDL2,…
TRUE	4.65e-09	3849	584	218	0.373	0.057	HPA:022020_02	hpa	224	lung; pneumocytes[Uncertain,Medium]	4	TMEM176A,LUC7L,JARID2,MGST1,AKAP8L,PTBP1,PIK3C2A,UBR2,BCLAF1,AIFM2,NOP58,WAPAL,LAPTM4A,WIPI1,WDR1,TCF3,ACADVL,ENO1,ARAF,OPHN1,EPB41L2,BCKDHB,KAT6A,SH3BP2,SMOX,SNX5,HEPH,GNPTG,HNRNPC,EZR,SORBS1,PRTFDC1,SEC14L2,PRODH,TRIOBP,CYB5R3,ACIN1,PABPN1,PNN,NFATC4,PLTP,RBL2,EIF3J,SNRNP70,SGTA,HNRNPUL1,CARD8,GCDH,PON2,LFNG,RASSF4,C10ORF54,LUC7L3,PHF12,WFS1,PPP6R3,VEGFA,KAT2B,GNAI2,NCBP2,GPD2,DARS,SCP2,DOCK7,R…
TRUE	4.92e-09	2802	584	170	0.291	0.061	HPA:015010_11	hpa	203	fallopian tube; glandular cells[Supportive,Low]	4	MGST1,FYN,AKAP8L,PTBP1,UBR2,BCLAF1,NOP58,WAPAL,YBX1,WIPI1,WDR1,TCF3,ACADVL,ENO1,NEBL,LRRC16A,EPB41L2,COQ9,HNRNPC,EZR,COMT,CRAT,SORBS1,MKNK2,TRIOBP,ACIN1,PNN,MAPRE1,CST3,RBL2,CTSH,FAH,DECR1,ASAH1,SNRNP70,PDCD5,HNRNPUL1,CARD8,GCDH,PON2,HSPB1,RBM28,DHX58,LUC7L3,SLC9A3R1,PPP6R3,CPT1A,TPD52L1,VEGFA,KAT2B,NCBP2,GPD2,DARS,SCP2,ACADM,ECE1,HMGCL,CNN3,ABCD3,PRDX6,RCOR3,PPP1R8,PHF3,HSDL2,RBM25,KDM3B,EPHX2,P…
TRUE	5.41e-09	875	584	72	0.123	0.082	HPA:045010_13	hpa	283	thyroid gland; glandular cells[Supportive,High]	6	AKAP8L,PTBP1,BCLAF1,NOP58,WDR1,COQ9,HNRNPC,PNN,ASAH1,SNRNP70,HNRNPUL1,GCDH,PON2,LUC7L3,PPP6R3,VEGFA,KAT2B,NCBP2,ECE1,PRDX6,RCOR3,PPP1R8,HSDL2,RBM25,KDM3B,PDS5A,ACADS,GLO1,SOX9,CANX,MCCC2,RMDN3,ITGAV,ANP32A,PML,SCRN2,PELP1,HDGF,TOR1AIP1,ANP32E,SELENBP1,SNRPG,G3BP1,GBAS,ERLIN2,NTRK2,ADD3,PPP4C,HNRNPU,C16ORF89,HMGB2,CPSF2,PPIB,NAV2,GATAD2A,ATP5I,HNRNPH1,ZNF768,NDUFA3,SUCLG2,RELA,EWSR1,NELFA,RXRA,MAO…
TRUE	6.63e-09	2124	584	137	0.235	0.065	HPA:009030_11	hpa	286	colon; peripheral nerve/ganglion[Supportive,Low]	4	FYN,AKAP8L,PTBP1,UBR2,BCLAF1,NOP58,WAPAL,YBX1,WIPI1,WDR1,ACADVL,ENO1,LRRC16A,PGM1,EPB41L2,ITGA6,HNRNPC,COMT,SORBS1,MKNK2,TRIOBP,ACIN1,MAPRE1,CST3,RBL2,CTSH,SCG3,DECR1,SNRNP70,PDCD5,HNRNPUL1,CARD8,GCDH,PON2,HSPB1,RBM28,AEBP1,LUC7L3,CPE,PPP6R3,CPT1A,KAT2B,NCBP2,GPD2,DARS,SCP2,ACADM,ECE1,HMGCL,CNN3,ABCD3,PRDX6,RCOR3,PHF3,HSDL2,RBM25,KDM3B,EPHX2,PDS5A,ACADS,PKN1,ADCK4,GLO1,DEK,HNRNPR,CANX,SEC14L1,JUN…
TRUE	7.92e-09	2398	584	150	0.257	0.063	HPA:015010_12	hpa	203	fallopian tube; glandular cells[Supportive,Medium]	5	FYN,AKAP8L,PTBP1,BCLAF1,NOP58,WAPAL,YBX1,WIPI1,WDR1,TCF3,ACADVL,ENO1,LRRC16A,EPB41L2,COQ9,HNRNPC,EZR,CRAT,SORBS1,MKNK2,TRIOBP,ACIN1,PNN,MAPRE1,RBL2,CTSH,DECR1,ASAH1,SNRNP70,PDCD5,HNRNPUL1,CARD8,GCDH,PON2,HSPB1,RBM28,LUC7L3,SLC9A3R1,PPP6R3,CPT1A,TPD52L1,VEGFA,KAT2B,NCBP2,GPD2,DARS,SCP2,ACADM,ECE1,HMGCL,CNN3,ABCD3,PRDX6,RCOR3,PPP1R8,PHF3,HSDL2,RBM25,KDM3B,EPHX2,PDS5A,ACADS,PKN1,ADCK4,SDC4,GLO1,DEK,…
TRUE	8.29e-09	2546	584	157	0.269	0.062	HPA:031010_12	hpa	54	rectum; glandular cells[Supportive,Medium]	3	PAX6,MGST1,AKAP8L,PTBP1,UBR2,BCLAF1,NOP58,WAPAL,YBX1,WIPI1,WDR1,TCF3,ACADVL,ENO1,NEBL,LRRC16A,COQ9,ITGA6,HNRNPC,EZR,COMT,CRAT,SORBS1,MKNK2,TRIOBP,HIF1A,PNN,MAPRE1,CST3,RBL2,DECR1,ASAH1,SNRNP70,PDCD5,HNRNPUL1,CARD8,GCDH,PON2,HSPB1,RBM28,AEBP1,DHX58,LUC7L3,SLC9A3R1,CPE,PPP6R3,CPT1A,VEGFA,KAT2B,NCBP2,GPD2,DARS,SCP2,ACADM,ECE1,HMGCL,CNN3,ABCD3,PRDX6,RCOR3,PPP1R8,HSDL2,RBM25,KDM3B,EPHX2,PDS5A,ACADS,PK…
TRUE	8.71e-09	2443	584	152	0.26	0.062	HPA:005010_12	hpa	103	bronchus; respiratory epithelial cells[Supportive,Medium]	5	PAX6,AKAP8L,PTBP1,UBR2,BCLAF1,NOP58,WAPAL,YBX1,WIPI1,WDR1,TCF3,ACADVL,ENO1,LRRC16A,EPB41L2,COQ9,HNRNPC,EZR,COMT,CRAT,SORBS1,MKNK2,TRIOBP,HIF1A,ACIN1,PNN,MAPRE1,CST3,RBL2,CTSH,DECR1,ASAH1,SNRNP70,PDCD5,HNRNPUL1,CARD8,GCDH,PON2,HSPB1,RBM28,DHX58,LUC7L3,SLC9A3R1,PPP6R3,CPT1A,VEGFA,BCL6,KAT2B,NCBP2,GPD2,DARS,SCP2,ACADM,ECE1,HMGCL,ABCD3,PRDX6,RCOR3,PPP1R8,PHF3,HSDL2,KDM3B,EPHX2,PDS5A,ACADS,PKN1,ADCK4,…
TRUE	8.74e-09	662	584	59	0.101	0.089	HPA:030010_13	hpa	161	prostate; glandular cells[Supportive,High]	6	BCLAF1,WDR1,HNRNPC,CST3,RBL2,ASAH1,SNRNP70,HNRNPUL1,GCDH,LUC7L3,PPP6R3,VEGFA,GPD2,ECE1,ABCD3,PRDX6,PPP1R8,HSDL2,KDM3B,PKN1,ADCK4,GLO1,SOX9,CANX,MCCC2,LRP4,APPL2,RMDN3,HNRNPD,ANP32A,SCRN2,HDGF,TOR1AIP1,ANP32E,SNRPG,GBAS,ADD3,PPP4C,GJA1,HNRNPU,ALDH4A1,RAVER1,HMGB2,NDRG2,CPSF2,ATP5I,HNRNPH1,NDUFA3,SUCLG2,RARG,CD151,EWSR1,RXRA,MAOA,HMGB1,MT1A,HMGN1,BCKDHA,RBM8A
TRUE	9.63e-09	2384	584	149	0.255	0.062	HPA:024010_12	hpa	160	nasopharynx; respiratory epithelial cells[Supportive,Medium]	5	PAX6,MGST1,AKAP8L,PTBP1,UBR2,BCLAF1,NOP58,WAPAL,YBX1,WIPI1,WDR1,TCF3,ACADVL,ENO1,LRRC16A,EPB41L2,COQ9,HNRNPC,EZR,CRAT,SORBS1,MKNK2,TRIOBP,HIF1A,ACIN1,PNN,MAPRE1,RBL2,CTSH,DECR1,ASAH1,SNRNP70,HNRNPUL1,CARD8,GCDH,PON2,HSPB1,RBM28,DHX58,LUC7L3,SLC9A3R1,PPP6R3,CPT1A,VEGFA,BCL6,KAT2B,NCBP2,GPD2,DARS,SCP2,ACADM,ECE1,HMGCL,CNN3,ABCD3,PRDX6,RCOR3,PPP1R8,PHF3,HSDL2,RBM25,KDM3B,EPHX2,PDS5A,ACADS,PKN1,ADCK4…
TRUE	1.08e-08	1580	584	109	0.187	0.069	HPA:009010_12	hpa	286	colon; endothelial cells[Supportive,Medium]	5	AKAP8L,PTBP1,UBR2,BCLAF1,NOP58,WAPAL,MYLK,WIPI1,WDR1,TCF3,FBLN1,LRRC16A,EPB41L2,COQ9,ITGA6,HNRNPC,SORBS1,TRIOBP,HIF1A,ACIN1,PNN,MAPRE1,CST3,RBL2,DECR1,SNRNP70,PDCD5,HNRNPUL1,CARD8,HSPB1,DHX58,LUC7L3,CPE,PPP6R3,CPT1A,NCBP2,GPD2,SCP2,ECE1,CNN3,ABCD3,PRDX6,RCOR3,PPP1R8,HSDL2,RBM25,KDM3B,PDS5A,ACADS,PKN1,ADCK4,HNRNPR,AMOT,CANX,SEC14L1,JUND,ITGB4,MPHOSPH6,APPL2,NEK1,RMDN3,ITGAV,ANP32A,PML,SCRN2,PELP1,…
TRUE	1.09e-08	2619	584	160	0.274	0.061	HPA:046030_11	hpa	206	tonsil; squamous epithelial cells[Supportive,Low]	4	MGST1,AKAP8L,PTBP1,UBR2,BCLAF1,NOP58,WAPAL,YBX1,FGFR3,WIPI1,WDR1,TCF3,ACADVL,ENO1,FBLN1,LRRC16A,EPB41L2,COQ9,ITGA6,HNRNPC,EZR,COMT,CRAT,SORBS1,MKNK2,TRIOBP,HIF1A,ACIN1,PNN,MAPRE1,CST3,RBL2,DECR1,SNRNP70,PDCD5,HNRNPUL1,CARD8,GCDH,PON2,HSPB1,RBM28,DHX58,LUC7L3,SLC9A3R1,PPP6R3,CPT1A,VEGFA,KAT2B,NCBP2,GPD2,DARS,SCP2,ACADM,ECE1,HMGCL,CNN3,ABCD3,PRDX6,RCOR3,PPP1R8,PHF3,HSDL2,RBM25,KDM3B,EPHX2,PDS5A,ACA…
TRUE	1.16e-08	2558	584	157	0.269	0.061	HPA:037010_12	hpa	292	small intestine; glandular cells[Supportive,Medium]	1	MGST1,AKAP8L,PTBP1,UBR2,BCLAF1,NOP58,WAPAL,YBX1,WIPI1,WDR1,ACADVL,ENO1,NEBL,LRRC16A,COQ9,ITGA6,HNRNPC,EZR,COMT,CRAT,SORBS1,MKNK2,TRIOBP,HIF1A,ACIN1,PNN,MAPRE1,CST3,RBL2,CTSH,DECR1,ASAH1,SNRNP70,PDCD5,HNRNPUL1,CARD8,GCDH,PON2,HSPB1,AEBP1,DHX58,LUC7L3,SLC9A3R1,CPE,PPP6R3,CPT1A,VEGFA,KAT2B,NCBP2,GPD2,DARS,SCP2,ACADM,ECE1,HMGCL,CNN3,ABCD3,RCOR3,PPP1R8,HSDL2,RBM25,KDM3B,EPHX2,PDS5A,ACO1,ACADS,PKN1,ADC…
TRUE	1.18e-08	2942	584	175	0.3	0.059	HPA:010010_11	hpa	237	duodenum; glandular cells[Supportive,Low]	4	MGST1,AKAP8L,PTBP1,UBR2,BCLAF1,NOP58,WAPAL,YBX1,WIPI1,WDR1,TCF3,ACADVL,ENO1,NEBL,LRRC16A,PGM1,COQ9,ITGA6,HNRNPC,EZR,COMT,CRAT,SORBS1,MKNK2,TRIOBP,HIF1A,ACIN1,PNN,MAPRE1,CST3,RBL2,CTSH,FAH,SCG3,DECR1,ASAH1,SNRNP70,PDCD5,HNRNPUL1,CARD8,GCDH,PON2,HSPB1,RBM28,AEBP1,DHX58,LUC7L3,SLC9A3R1,CPE,PPP6R3,CPT1A,TPD52L1,VEGFA,KAT2B,NCBP2,GPD2,DARS,SCP2,ACADM,ECE1,HMGCL,CNN3,ABCD3,RCOR3,PPP1R8,PHF3,HSDL2,RBM25…
TRUE	1.63e-08	2890	584	172	0.295	0.06	HPA:031010_11	hpa	54	rectum; glandular cells[Supportive,Low]	2	PAX6,MGST1,AKAP8L,PTBP1,UBR2,BCLAF1,NOP58,WAPAL,YBX1,WIPI1,WDR1,TCF3,ACADVL,ENO1,NEBL,LRRC16A,PGM1,COQ9,ITGA6,HNRNPC,EZR,COMT,CRAT,SORBS1,MKNK2,TRIOBP,HIF1A,ACIN1,PNN,MAPRE1,CST3,RBL2,FAH,DECR1,ASAH1,SNRNP70,PDCD5,HNRNPUL1,CARD8,GCDH,PON2,HSPB1,RBM28,AEBP1,DHX58,LUC7L3,SLC9A3R1,CPE,PPP6R3,CPT1A,TPD52L1,VEGFA,KAT2B,NCBP2,GPD2,DARS,SCP2,ACADM,ECE1,HMGCL,CNN3,ABCD3,PRDX6,RCOR3,PPP1R8,PHF3,HSDL2,RBM2…
TRUE	1.65e-08	2529	584	155	0.265	0.061	HPA:035030_11	hpa	104	skin 1; keratinocytes[Supportive,Low]	2	FYN,AKAP8L,PTBP1,UBR2,BCLAF1,NOP58,WAPAL,YBX1,FGFR3,WIPI1,WDR1,TCF3,ACADVL,ENO1,LRRC16A,COQ9,HNRNPC,EZR,COMT,SORBS1,MKNK2,TRIOBP,BRD1,HIF1A,ACIN1,PNN,MAPRE1,CST3,RBL2,DECR1,ASAH1,SNRNP70,PDCD5,HNRNPUL1,CARD8,GCDH,HSPB1,RBM28,AEBP1,DHX58,LUC7L3,SLC9A3R1,PPP6R3,CPT1A,VEGFA,BCL6,KAT2B,NCBP2,GPD2,DARS,SCP2,ACADM,ECE1,HMGCL,ABCD3,PRDX6,RCOR3,PPP1R8,PHF3,HSDL2,RBM25,KDM3B,EPHX2,PDS5A,ACADS,PKN1,ADCK4,S…
TRUE	1.74e-08	2679	584	162	0.277	0.06	HPA:036010_11	hpa	222	skin 2; epidermal cells[Supportive,Low]	2	MGST1,AKAP8L,PTBP1,UBR2,BCLAF1,NOP58,WAPAL,YBX1,FGFR3,WIPI1,WDR1,TCF3,ACADVL,ENO1,LRRC16A,COQ9,ITGA6,HNRNPC,EZR,COMT,CRAT,SORBS1,MKNK2,TRIOBP,HIF1A,ACIN1,PNN,MAPRE1,CST3,RBL2,DECR1,ASAH1,SNRNP70,PDCD5,HNRNPUL1,CARD8,GCDH,PON2,HSPB1,RBM28,AEBP1,DHX58,LUC7L3,SLC9A3R1,PPP6R3,CPT1A,TPD52L1,VEGFA,BCL6,KAT2B,NCBP2,GPD2,DARS,SCP2,ACADM,ECE1,HMGCL,ABCD3,PRDX6,RCOR3,PPP1R8,PHF3,HSDL2,KDM3B,PDS5A,ACADS,PKN…
TRUE	1.8e-08	2511	584	154	0.264	0.061	HPA:018010_02	hpa	82	hippocampus; glial cells[Uncertain,Medium]	4	TMEM176A,JARID2,PTBP1,ATP1A2,BCLAF1,WIPI1,MRVI1,MGLL,ENO1,ACACB,SLC1A3,LRRC16A,PGM1,HADHA,MT3,SMOX,HEPH,GNPTG,HNRNPC,EZR,ACIN1,PABPN1,PNN,SNTA1,RBL2,ACSBG1,ASAH1,SNRNP70,AKT2,HNRNPUL1,GCDH,PON2,RBM28,LUC7L3,ALDOC,PPP6R3,SLC1A2,CDK2AP1,NR2E1,KAT2B,GNAI2,NCBP2,SLC1A4,ABCD3,PRDX6,RCOR3,PPP1R8,HSDL2,RBM25,KDM3B,PDS5A,FAM213A,FKBP9,ACADS,PFKFB2,GLO1,HNRNPR,PCNXL4,CANX,PTPN12,ATP1B2,APOE,SAFB2,GFAP,PPP…
TRUE	2.08e-08	2622	584	159	0.272	0.061	HPA:032010_11	hpa	196	salivary gland; glandular cells[Supportive,Low]	4	MGST1,AKAP8L,PTBP1,UBR2,BCLAF1,NOP58,WAPAL,YBX1,WIPI1,WDR1,TCF3,ACADVL,ENO1,LRRC16A,PGM1,COQ9,ITGA6,HNRNPC,EZR,COMT,CRAT,SORBS1,MKNK2,TRIOBP,HIF1A,ACIN1,PNN,MAPRE1,CST3,RBL2,CTSH,DECR1,ASAH1,SNRNP70,PDCD5,HNRNPUL1,CARD8,GCDH,HSPB1,DHX58,LUC7L3,SLC9A3R1,CPE,PPP6R3,CPT1A,TPD52L1,VEGFA,KAT2B,NCBP2,GPD2,DARS,ACADM,ECE1,HMGCL,CNN3,ABCD3,PRDX6,RCOR3,PPP1R8,PHF3,HSDL2,RBM25,KDM3B,PDS5A,ACADS,PKN1,ADCK4,…
TRUE	2.17e-08	2205	584	139	0.238	0.063	HPA:006020_11	hpa	280	cerebellum; cells in granular layer[Supportive,Low]	4	PAX6,AKAP8L,PTBP1,UBR2,BCLAF1,NOP58,WAPAL,YBX1,FGFR3,WIPI1,WDR1,TCF3,ACADVL,ENO1,SLC1A3,LRRC16A,MT3,COQ9,HNRNPC,COMT,CRAT,SORBS1,MKNK2,HIF1A,ACIN1,PNN,CST3,RBL2,DECR1,ASAH1,SNRNP70,HNRNPUL1,CARD8,GCDH,PON2,PTPRZ1,RBM28,DHX58,LUC7L3,CPE,PPP6R3,CPT1A,VEGFA,KAT2B,NCBP2,GPD2,DARS,ACADM,ECE1,CNN3,PRDX6,RCOR3,PPP1R8,PHF3,HSDL2,RBM25,PDS5A,ACADS,PKN1,ADCK4,SDC4,DEK,HNRNPR,CANX,ATP1B2,APOE,JUND,GFAP,MCCC…
TRUE	2.25e-08	2710	584	163	0.279	0.06	HPA:029020_11	hpa	76	placenta; trophoblastic cells[Supportive,Low]	4	MGST1,AKAP8L,PTBP1,UBR2,HSD17B6,BCLAF1,NOP58,WAPAL,YBX1,WIPI1,WDR1,TCF3,ACADVL,ENO1,FBLN1,LRRC16A,PGM1,COQ9,ITGA6,HNRNPC,EZR,COMT,CRAT,SORBS1,MKNK2,TRIOBP,HIF1A,ACIN1,PNN,MAPRE1,CST3,RBL2,DECR1,ASAH1,SNRNP70,PDCD5,HNRNPUL1,CARD8,GCDH,PON2,HSPB1,RBM28,DHX58,LUC7L3,SLC9A3R1,PPP6R3,CPT1A,TPD52L1,VEGFA,KAT2B,NCBP2,GPD2,DARS,SCP2,ACADM,ECE1,HMGCL,CNN3,ABCD3,PRDX6,RCOR3,PPP1R8,PHF3,HSDL2,RBM25,KDM3B,EP…
TRUE	2.34e-08	2023	584	130	0.223	0.064	HPA:035020_11	hpa	63	skin 1; fibroblasts[Supportive,Low]	4	AKAP8L,PTBP1,UBR2,BCLAF1,NOP58,WAPAL,YBX1,WIPI1,WDR1,TCF3,ACADVL,ENO1,FBLN1,LRRC16A,COQ9,ITGA6,HNRNPC,COMT,SORBS1,MKNK2,TRIOBP,HIF1A,ACIN1,PNN,MAPRE1,CST3,RBL2,DECR1,SNRNP70,PDCD5,HNRNPUL1,CARD8,GCDH,RBM28,DHX58,LUC7L3,PPP6R3,CPT1A,VEGFA,KAT2B,NCBP2,GPD2,DARS,ECE1,HMGCL,CNN3,ABCD3,PRDX6,RCOR3,PPP1R8,HSDL2,RBM25,KDM3B,PDS5A,ACADS,PKN1,ADCK4,SDC4,HNRNPR,CANX,SEC14L1,JUND,ITGB4,LRP4,MPHOSPH6,APPL2,M…
TRUE	3e-08	2341	584	145	0.248	0.062	HPA:035040_11	hpa	63	skin 1; melanocytes[Supportive,Low]	4	AKAP8L,PTBP1,UBR2,BCLAF1,NOP58,WAPAL,YBX1,FGFR3,WIPI1,WDR1,TCF3,ACADVL,ENO1,LRRC16A,COQ9,HNRNPC,EZR,COMT,CRAT,MKNK2,TRIOBP,BRD1,HIF1A,ACIN1,PNN,MAPRE1,CST3,RBL2,DECR1,SNRNP70,PDCD5,HNRNPUL1,CARD8,GCDH,PON2,HSPB1,RBM28,DHX58,LUC7L3,PPP6R3,CPT1A,VEGFA,KAT2B,NCBP2,GPD2,DARS,SCP2,ACADM,ECE1,HMGCL,ABCD3,PRDX6,RCOR3,PPP1R8,PHF3,HSDL2,RBM25,KDM3B,EPHX2,PDS5A,ACADS,PKN1,ADCK4,SDC4,DEK,SOX9,HNRNPR,CANX,SE…
TRUE	3.02e-08	1829	584	120	0.205	0.066	HPA:021010_11	hpa	143	liver; bile duct cells[Supportive,Low]	4	UBR2,BCLAF1,NOP58,IL17RB,WAPAL,YBX1,WIPI1,WDR1,TCF3,ACADVL,ENO1,LRRC16A,PGM1,EPB41L2,ITGA6,HNRNPC,EZR,COMT,MKNK2,TRIOBP,ACIN1,RBL2,CTSH,DECR1,ASAH1,SNRNP70,HNRNPUL1,CARD8,GCDH,PON2,HSPB1,LUC7L3,SLC9A3R1,PPP6R3,CPT1A,VEGFA,GPD2,DARS,ACADM,ECE1,HMGCL,CNN3,ABCD3,PRDX6,RCOR3,PPP1R8,RBM25,KDM3B,PDS5A,ACO1,ACADS,PKN1,ADCK4,SDC4,DEK,SOX9,HNRNPR,CANX,SEC14L1,JUND,MCCC2,LRP4,APPL2,NEK1,RMDN3,ITGAV,HNRNPD,…
TRUE	3.04e-08	2850	584	169	0.289	0.059	HPA:005010_11	hpa	103	bronchus; respiratory epithelial cells[Supportive,Low]	4	PAX6,MGST1,AKAP8L,PTBP1,UBR2,BCLAF1,NOP58,WAPAL,YBX1,WIPI1,WDR1,TCF3,ACADVL,ENO1,NEBL,LRRC16A,PGM1,EPB41L2,COQ9,ITGA6,HNRNPC,EZR,COMT,CRAT,SORBS1,MKNK2,TRIOBP,HIF1A,ACIN1,PNN,MAPRE1,CST3,RBL2,CTSH,DECR1,ASAH1,SNRNP70,PDCD5,HNRNPUL1,CARD8,GCDH,PON2,HSPB1,RBM28,AEBP1,DHX58,LUC7L3,SLC9A3R1,CPE,PPP6R3,CPT1A,VEGFA,BCL6,KAT2B,NCBP2,GPD2,DARS,SCP2,ACADM,ECE1,HMGCL,CNN3,ABCD3,PRDX6,RCOR3,PPP1R8,PHF3,HSDL…
TRUE	3.16e-08	1095	584	82	0.14	0.075	HPA:029020_13	hpa	76	placenta; trophoblastic cells[Supportive,High]	6	AKAP8L,PTBP1,BCLAF1,NOP58,WIPI1,WDR1,FBLN1,LRRC16A,COQ9,ITGA6,HNRNPC,EZR,HIF1A,ACIN1,PNN,CST3,RBL2,SNRNP70,HNRNPUL1,PON2,HSPB1,LUC7L3,SLC9A3R1,PPP6R3,VEGFA,KAT2B,GPD2,ECE1,ABCD3,PRDX6,RCOR3,PPP1R8,RBM25,KDM3B,PDS5A,ACADS,PKN1,SDC4,HNRNPR,CANX,JUND,GLUL,MARCH7,RMDN3,ITGAV,HNRNPD,ANP32A,SCRN2,PELP1,HDGF,ANP32E,TP53BP2,ERLIN2,SAP18,BAG3,GJA1,SMARCA5,HNRNPU,ACSS1,GRAMD3,ALDH4A1,HMGB2,CPSF2,PPIB,NAV2,…
TRUE	3.39e-08	2598	584	157	0.269	0.06	HPA:010010_12	hpa	237	duodenum; glandular cells[Supportive,Medium]	5	MGST1,AKAP8L,PTBP1,UBR2,BCLAF1,NOP58,WAPAL,YBX1,WIPI1,WDR1,ACADVL,ENO1,NEBL,LRRC16A,PGM1,COQ9,ITGA6,HNRNPC,EZR,COMT,CRAT,SORBS1,MKNK2,TRIOBP,HIF1A,ACIN1,PNN,MAPRE1,CST3,RBL2,CTSH,DECR1,ASAH1,SNRNP70,PDCD5,HNRNPUL1,CARD8,GCDH,PON2,HSPB1,RBM28,DHX58,LUC7L3,SLC9A3R1,CPE,PPP6R3,CPT1A,VEGFA,KAT2B,NCBP2,GPD2,DARS,SCP2,ACADM,ECE1,HMGCL,CNN3,ABCD3,RCOR3,PPP1R8,HSDL2,RBM25,KDM3B,EPHX2,ECHDC2,PDS5A,ACO1,AC…
TRUE	3.43e-08	987	584	76	0.13	0.077	HPA:026020_12	hpa	83	ovary; ovarian stroma cells[Supportive,Medium]	5	AKAP8L,PTBP1,BCLAF1,NOP58,YBX1,TCF3,FBLN1,EPB41L2,HNRNPC,COMT,TRIOBP,PNN,RBL2,SNRNP70,PDCD5,HNRNPUL1,CARD8,HSPB1,LUC7L3,PPP6R3,KAT2B,NCBP2,ECE1,CNN3,PRDX6,RCOR3,PPP1R8,HSDL2,RBM25,KDM3B,PDS5A,GLO1,DEK,CANX,SEC14L1,JUND,RMDN3,HADHB,ITGAV,HNRNPD,ANP32A,PML,SCRN2,PELP1,HDGF,TOR1AIP1,ANP32E,SNRPG,GBAS,ERLIN2,ADD3,BAG3,SMARCA5,HNRNPU,ALDH4A1,RPL8,RAVER1,HMGB2,NDRG2,CPSF2,PPIB,SEPT2,HNRNPH1,RARG,CD151,…
TRUE	3.5e-08	2098	584	133	0.228	0.063	HPA:004020_12	hpa	122	breast; glandular cells[Supportive,Medium]	3	MGST1,AKAP8L,PTBP1,UBR2,BCLAF1,NOP58,WAPAL,YBX1,WIPI1,WDR1,TCF3,ACADVL,ENO1,LRRC16A,EPB41L2,COQ9,HNRNPC,EZR,COMT,SORBS1,TRIOBP,ACIN1,PNN,MAPRE1,RBL2,DECR1,SNRNP70,PDCD5,HNRNPUL1,CARD8,GCDH,PON2,DHX58,LUC7L3,SLC9A3R1,PPP6R3,TPD52L1,VEGFA,NCBP2,GPD2,DARS,ACADM,ECE1,HMGCL,ABCD3,PRDX6,PPP1R8,PHF3,HSDL2,RBM25,KDM3B,PDS5A,ACADS,ADCK4,SDC4,DEK,SOX9,HNRNPR,CANX,SEC14L1,JUND,PPP1R1B,MCCC2,LRP4,MPHOSPH6,AP…
TRUE	3.55e-08	2078	584	132	0.226	0.064	HPA:011020_12	hpa	298	endometrium 1; glandular cells[Supportive,Medium]	5	MGST1,AKAP8L,PTBP1,UBR2,BCLAF1,NOP58,WAPAL,YBX1,WIPI1,WDR1,ACADVL,ENO1,FBLN1,LRRC16A,EPB41L2,ITGA6,HNRNPC,EZR,COMT,MKNK2,HIF1A,ACIN1,PNN,MAPRE1,CST3,RBL2,CTSH,DECR1,ASAH1,SNRNP70,HNRNPUL1,CARD8,GCDH,PON2,HSPB1,RBM28,LUC7L3,SLC9A3R1,PPP6R3,CPT1A,TPD52L1,VEGFA,NCBP2,GPD2,DARS,SCP2,ACADM,ECE1,HMGCL,ABCD3,PRDX6,RCOR3,PPP1R8,HSDL2,RBM25,KDM3B,PDS5A,ACADS,PKN1,ADCK4,DEK,SOX9,HNRNPR,CANX,JUND,PPP1R1B,MC…
TRUE	3.7e-08	2944	584	173	0.296	0.059	HPA:020010_02	hpa	204	lateral ventricle; glial cells[Uncertain,Medium]	4	TMEM176A,JARID2,PTBP1,ATP1A2,BCLAF1,NOP58,YBX1,WIPI1,TCF3,MRVI1,MGLL,ENO1,SLC1A3,LRRC16A,KAT6A,HADHA,MT3,SH3BP2,SMOX,GNPTG,HNRNPC,EZR,SORBS1,PRTFDC1,ACIN1,PNN,SNTA1,CST3,RBL2,ACSBG1,DECR1,ASAH1,SNRNP70,AKT2,HNRNPUL1,PON2,PTPRZ1,RBM28,TMEM176B,LUC7L3,ALDOC,PHF12,SLC1A2,CDK2AP1,NR2E1,KAT2B,GNAI2,NCBP2,SLC1A4,DOCK7,ABCD3,PRDX6,RCOR3,PPP1R8,SPCS2,HSDL2,RBM25,PPP1R3C,KDM3B,POLR3GL,PDS5A,ZC3H7A,FAM213A…
TRUE	3.78e-08	2266	584	141	0.241	0.062	HPA:029020_12	hpa	76	placenta; trophoblastic cells[Supportive,Medium]	5	MGST1,AKAP8L,PTBP1,UBR2,BCLAF1,NOP58,WAPAL,WIPI1,WDR1,ACADVL,ENO1,FBLN1,LRRC16A,PGM1,COQ9,ITGA6,HNRNPC,EZR,COMT,CRAT,SORBS1,MKNK2,TRIOBP,HIF1A,ACIN1,PNN,MAPRE1,CST3,RBL2,SNRNP70,PDCD5,HNRNPUL1,CARD8,PON2,HSPB1,RBM28,LUC7L3,SLC9A3R1,PPP6R3,CPT1A,VEGFA,KAT2B,NCBP2,GPD2,DARS,ECE1,HMGCL,ABCD3,PRDX6,RCOR3,PPP1R8,PHF3,HSDL2,RBM25,KDM3B,PDS5A,ACO1,ACADS,PKN1,ADCK4,SDC4,DEK,HNRNPR,CANX,SEC14L1,JUND,MCCC2…
TRUE	4.15e-08	2311	584	143	0.245	0.062	HPA:027020_11	hpa	168	pancreas; islets of Langerhans[Supportive,Low]	4	PAX6,MGST1,AKAP8L,PTBP1,UBR2,BCLAF1,NOP58,WAPAL,WIPI1,WDR1,TCF3,ACADVL,ENO1,NEBL,LRRC16A,COQ9,ITGA6,HNRNPC,EZR,COMT,SORBS1,MKNK2,ACIN1,PNN,MAPRE1,CST3,RBL2,SCG3,DECR1,ASAH1,SNRNP70,PDCD5,HNRNPUL1,CARD8,GCDH,PON2,HSPB1,RBM28,DHX58,LUC7L3,CPE,PPP6R3,CPT1A,TPD52L1,VEGFA,KAT2B,NCBP2,DARS,SCP2,ACADM,ECE1,HMGCL,ABCD3,PRDX6,RCOR3,PPP1R8,PHF3,HSDL2,RBM25,KDM3B,EPHX2,PDS5A,ACO1,ACADS,PKN1,ADCK4,SDC4,HNRNP…
TRUE	4.42e-08	2065	584	131	0.224	0.063	HPA:035010_11	hpa	63	skin 1; Langerhans[Supportive,Low]	4	AKAP8L,PTBP1,UBR2,BCLAF1,NOP58,WAPAL,YBX1,FGFR3,WIPI1,WDR1,TCF3,ACADVL,ENO1,LRRC16A,EPB41L2,COQ9,HNRNPC,EZR,SORBS1,MKNK2,BRD1,HIF1A,ACIN1,PNN,MAPRE1,RBL2,CTSH,DECR1,SNRNP70,HNRNPUL1,CARD8,GCDH,HSPB1,RBM28,AEBP1,DHX58,LUC7L3,PPP6R3,CPT1A,VEGFA,KAT2B,NCBP2,GPD2,DARS,ECE1,HMGCL,ABCD3,PRDX6,RCOR3,PPP1R8,PHF3,HSDL2,RBM25,KDM3B,EPHX2,PDS5A,ACADS,PKN1,ADCK4,SDC4,SOX9,HNRNPR,CANX,SEC14L1,JUND,MCCC2,LRP4,…
TRUE	4.47e-08	2004	584	128	0.219	0.064	HPA:032010_12	hpa	196	salivary gland; glandular cells[Supportive,Medium]	5	AKAP8L,PTBP1,UBR2,BCLAF1,NOP58,WAPAL,WIPI1,WDR1,TCF3,ACADVL,ENO1,LRRC16A,COQ9,HNRNPC,EZR,COMT,SORBS1,MKNK2,ACIN1,PNN,MAPRE1,CST3,RBL2,CTSH,DECR1,ASAH1,SNRNP70,HNRNPUL1,CARD8,GCDH,HSPB1,DHX58,LUC7L3,SLC9A3R1,PPP6R3,CPT1A,TPD52L1,VEGFA,KAT2B,NCBP2,GPD2,DARS,ACADM,ECE1,CNN3,ABCD3,PRDX6,RCOR3,PPP1R8,PHF3,HSDL2,RBM25,KDM3B,PDS5A,ACADS,PKN1,ADCK4,SDC4,DEK,SOX9,CANX,SEC14L1,PPP1R1B,MCCC2,LRP4,CLDN10,APP…
TRUE	4.82e-08	1087	584	81	0.139	0.075	HPA:040030_12	hpa	96	soft tissue 2; fibroblasts[Supportive,Medium]	5	AKAP8L,BCLAF1,WAPAL,YBX1,WDR1,TCF3,ENO1,EPB41L2,COQ9,HNRNPC,TRIOBP,ACIN1,PNN,RBL2,SNRNP70,HNRNPUL1,CARD8,PON2,LUC7L3,PPP6R3,VEGFA,KAT2B,NCBP2,GPD2,HMGCL,CNN3,ABCD3,PRDX6,RCOR3,PPP1R8,KDM3B,PDS5A,ADCK4,HNRNPR,CANX,JUND,MPHOSPH6,APPL2,RMDN3,HNRNPD,ANP32A,PML,PELP1,HDGF,TOR1AIP1,ANP32E,TP53BP2,SNRPG,G3BP1,GBAS,ERLIN2,NTRK2,ADD3,PPP4C,SAP18,BAG3,GJA1,HNRNPU,C16ORF89,UBE2L6,ALDH4A1,RAVER1,BDH2,HMGB2,A…
TRUE	5e-08	3416	584	194	0.332	0.057	HPA:007020_02	hpa	170	cerebral cortex; glial cells[Uncertain,Medium]	4	JARID2,AKAP8L,PTBP1,BCLAF1,NOP58,WAPAL,PKN2,YBX1,FGFR3,LAPTM4A,WIPI1,WDR1,TCF3,MGLL,ENO1,UNG,ACACB,SLC1A3,LRRC16A,KAT6A,MT3,SMOX,GNPTG,HNRNPC,EZR,PRODH,CYB5R3,ACIN1,PABPN1,PNN,SNTA1,ZNF423,RBL2,ACSBG1,EIF3J,ASAH1,SNRNP70,SGTA,AKT2,HNRNPUL1,GCDH,PON2,PTPRZ1,LUC7L3,ALDOC,PPP6R3,CDK2AP1,NR2E1,KAT2B,NCBP2,DARS,DOCK7,RAB7L1,ABCD3,PRDX6,RCOR3,PPP1R8,HSDL2,RBM25,ENY2,KDM3B,PDS5A,ZC3H7A,HERPUD2,FKBP9,ACA…
TRUE	5.42e-08	5396	584	280	0.479	0.052	HPA:026020_01	hpa	83	ovary; ovarian stroma cells[Uncertain,Low]	3	TMEM176A,LUC7L,JARID2,AKAP8L,PTBP1,PIK3C2A,UBR2,BCLAF1,NOP58,WAPAL,RPL18,YBX1,LAPTM4A,WIPI1,WDR1,TCF3,ACADVL,MRVI1,MGLL,ENO1,FBLN1,ARAF,OPHN1,LRRC16A,EPB41L2,KAT6A,FAT1,HADHA,CPNE3,SH3BP2,SMOX,SNX5,GNPTG,HNRNPC,EZR,COMT,NUP188,SORBS1,ABLIM1,MKNK2,SEC14L2,PRODH,TRIOBP,CYB5R3,ACIN1,PABPN1,PNN,NFATC4,SETD6,METRN,RBL2,EIF3J,DECR1,ASAH1,SNRNP70,SGTA,PDCD5,AKT2,HNRNPUL1,CARD8,GCDH,HSPB1,RBM28,AEBP1,RAS…
TRUE	5.7e-08	2260	584	140	0.24	0.062	HPA:013010_12	hpa	135	epididymis; glandular cells[Supportive,Medium]	5	AKAP8L,PTBP1,UBR2,BCLAF1,NOP58,WAPAL,YBX1,WIPI1,WDR1,TCF3,ENO1,LRRC16A,COQ9,HNRNPC,EZR,COMT,SORBS1,MKNK2,ACIN1,PNN,MAPRE1,CST3,RBL2,DECR1,ASAH1,SNRNP70,HNRNPUL1,CARD8,PON2,HSPB1,RBM28,LUC7L3,SLC9A3R1,PPP6R3,TPD52L1,VEGFA,KAT2B,NCBP2,GPD2,DARS,SCP2,ACADM,ECE1,HMGCL,ABCD3,PRDX6,RCOR3,PPP1R8,HSDL2,RBM25,KDM3B,EPHX2,PDS5A,ACO1,ACADS,PKN1,ADCK4,SDC4,GLO1,DEK,SOX9,HNRNPR,CANX,SEC14L1,JUND,MCCC2,LRP4,PS…
TRUE	6.2e-08	1397	584	97	0.166	0.069	HPA:021020_03	hpa	143	liver; hepatocytes[Uncertain,High]	5	TMEM176A,MGST1,HSD17B6,BCLAF1,IL17RB,MGLL,ACACB,GPC4,GPR137B,PGM1,CPNE3,SMOX,RBL2,FAH,DECR1,UBR5,SNRNP70,HNRNPUL1,GCDH,TMEM176B,C10ORF54,VEGFA,SLC35F5,ASB3,SCP2,DOCK7,ACADM,HMGCL,ABCD3,PRDX6,HSDL2,ALDH6A1,ECHDC2,ZC3H7A,ZNF644,FKBP9,ACADS,PCNXL4,PTPN12,MCCC2,IQCA1,IL6ST,PRPF38A,FADS2,SUOX,ALDH9A1,TOR1AIP1,SELENBP1,EPHX1,UBXN4,HSPD1,ALDH1L1,SCD5,ERLIN2,STOM,GLUD1,FARP1,C16ORF89,LGI4,AASDH,ALDH4A1,D…
TRUE	6.81e-08	1133	584	83	0.142	0.073	HPA:039030_12	hpa	223	soft tissue 1; fibroblasts[Supportive,Medium]	5	AKAP8L,PTBP1,UBR2,BCLAF1,WAPAL,MYLK,YBX1,WDR1,TCF3,ENO1,EPB41L2,COQ9,HNRNPC,ACIN1,PNN,RBL2,SNRNP70,HNRNPUL1,CARD8,PON2,LUC7L3,PPP6R3,VEGFA,NCBP2,GPD2,HMGCL,CNN3,ABCD3,PRDX6,RCOR3,PPP1R8,HSDL2,RBM25,KDM3B,PDS5A,ADCK4,HNRNPR,CANX,JUND,MPHOSPH6,APPL2,RMDN3,HNRNPD,ANP32A,PML,PELP1,ZNF787,HDGF,TOR1AIP1,ANP32E,TP53BP2,SNRPG,G3BP1,ERLIN2,NTRK2,PPP4C,SAP18,BAG3,HNRNPU,C16ORF89,UBE2L6,ALDH4A1,RAVER1,HMGB2…
TRUE	6.81e-08	2204	584	137	0.235	0.062	HPA:038010_11	hpa	354	smooth muscle; smooth muscle cells[Supportive,Low]	4	AKAP8L,PTBP1,UBR2,BCLAF1,NOP58,WAPAL,MYLK,YBX1,WIPI1,WDR1,TCF3,ACADVL,ENO1,FBLN1,LRRC16A,PGM1,COQ9,HNRNPC,COMT,SORBS1,MKNK2,TRIOBP,HIF1A,ACIN1,PNN,MAPRE1,CST3,RBL2,DECR1,ASAH1,SNRNP70,HNRNPUL1,CARD8,GCDH,PON2,HSPB1,RBM28,AEBP1,DHX58,LUC7L3,PPP6R3,CPT1A,VEGFA,KAT2B,NCBP2,GPD2,SCP2,ACADM,ECE1,HMGCL,CNN3,PRDX6,RCOR3,PPP1R8,PHF3,HSDL2,RBM25,KDM3B,PDS5A,ACADS,PKN1,ADCK4,DEK,HNRNPR,CANX,SEC14L1,JUND,MC…
TRUE	6.84e-08	2625	584	157	0.269	0.06	HPA:026020_02	hpa	83	ovary; ovarian stroma cells[Uncertain,Medium]	4	TMEM176A,JARID2,AKAP8L,PTBP1,PIK3C2A,BCLAF1,NOP58,YBX1,LAPTM4A,TCF3,FBLN1,ARAF,EPB41L2,CPNE3,SMOX,SNX5,GNPTG,HNRNPC,COMT,TRIOBP,CYB5R3,PABPN1,PNN,NFATC4,RBL2,EIF3J,SNRNP70,PDCD5,HNRNPUL1,CARD8,HSPB1,RASSF4,C10ORF54,LUC7L3,PHF12,WFS1,PPP6R3,KAT2B,NCBP2,ECE1,CNN3,PRDX6,SYF2,RCOR3,PPP1R8,PKD2,HSDL2,RBM25,KDM3B,GJB6,PDS5A,HERPUD2,PFKFB2,GLO1,DEK,PCNXL4,RHOJ,CANX,PTPN12,TWSG1,SEC14L1,SAFB2,JUND,GFPT2,…
TRUE	7.03e-08	2541	584	153	0.262	0.06	HPA:025010_11	hpa	153	oral mucosa; squamous epithelial cells[Supportive,Low]	4	AKAP8L,PTBP1,UBR2,BCLAF1,NOP58,WAPAL,YBX1,WIPI1,WDR1,TCF3,ACADVL,ENO1,LRRC16A,EPB41L2,COQ9,ITGA6,HNRNPC,EZR,COMT,CRAT,SORBS1,MKNK2,HIF1A,ACIN1,PNN,MAPRE1,CST3,RBL2,DECR1,ASAH1,SNRNP70,PDCD5,HNRNPUL1,CARD8,GCDH,PON2,HSPB1,RBM28,DHX58,LUC7L3,SLC9A3R1,PPP6R3,CPT1A,TPD52L1,VEGFA,KAT2B,NCBP2,GPD2,DARS,SCP2,ACADM,ECE1,ABCD3,PRDX6,RCOR3,PPP1R8,PHF3,HSDL2,RBM25,KDM3B,EPHX2,PDS5A,ACADS,PKN1,ADCK4,SDC4,GLO…
TRUE	9.18e-08	6121	584	309	0.529	0.05	HPA:039030_01	hpa	223	soft tissue 1; fibroblasts[Uncertain,Low]	3	TMEM176A,POLR2J,LUC7L,JARID2,AKAP8L,PTBP1,PIK3C2A,UBR2,BCLAF1,NOP58,WAPAL,RPL18,PKN2,MYLK,YBX1,HYAL2,LAPTM4A,WIPI1,WDR1,TCF3,FERMT2,MGLL,ENO1,ANO8,SEC31B,UNG,GPR137B,FBLN1,ARAF,ADCYAP1R1,OPHN1,EPB41L2,ITGB5,BCKDHB,KAT6A,FAT1,HADHA,CPNE3,SH3BP2,COQ9,SMOX,GNPTG,HNRNPC,ABLIM1,MKNK2,TRIOBP,TIMP3,CYB5R3,HIF1A,ACIN1,PABPN1,PNN,NFATC4,PLTP,SNTA1,CST3,SMCHD1,BEX4,SETD6,METRN,RBL2,ACSBG1,EIF3J,DECR1,ASAH1…
TRUE	1.1e-07	2035	584	128	0.219	0.063	HPA:029010_11	hpa	76	placenta; decidual cells[Supportive,Low]	4	MGST1,AKAP8L,PTBP1,UBR2,BCLAF1,NOP58,WIPI1,WDR1,TCF3,ACADVL,ENO1,FBLN1,LRRC16A,PGM1,COQ9,HNRNPC,EZR,CRAT,SORBS1,MKNK2,TRIOBP,HIF1A,ACIN1,PNN,MAPRE1,CST3,RBL2,DECR1,ASAH1,SNRNP70,HNRNPUL1,GCDH,PON2,HSPB1,RBM28,AEBP1,LUC7L3,SLC9A3R1,PPP6R3,CPT1A,TPD52L1,VEGFA,BCL6,KAT2B,NCBP2,DARS,SCP2,ACADM,ECE1,HMGCL,ABCD3,PRDX6,RCOR3,PPP1R8,PHF3,HSDL2,RBM25,KDM3B,PDS5A,ACADS,PKN1,ADCK4,SDC4,HNRNPR,AMOT,CANX,SEC1…
TRUE	1.1e-07	1690	584	111	0.19	0.066	HPA:007040_11	hpa	170	cerebral cortex; neuropil[Supportive,Low]	4	FYN,UBR2,HSD17B6,NOP58,WAPAL,FGFR3,WIPI1,WDR1,ACADVL,ENO1,SLC1A3,LRRC16A,MT3,COQ9,EZR,COMT,CRAT,SORBS1,MKNK2,MLC1,HIF1A,PNN,CST3,SCG3,DECR1,GCDH,PON2,PTPRZ1,DHX58,SLC9A3R1,ALDOC,CPE,PPP6R3,CPT1A,SLC1A2,NR2E1,VEGFA,KAT2B,NCBP2,GPD2,DARS,PRDX6,PPP1R8,HSDL2,RBM25,KDM3B,PDS5A,ACADS,PKN1,ADCK4,GLO1,CANX,ATP1B2,SEC14L1,APOE,NCAN,JUND,MCCC2,LRP4,PSAT1,MPHOSPH6,GLUL,APPL2,MARCH7,TUBB2B,NEK1,RMDN3,HADHB,I…
TRUE	1.23e-07	8768	584	413	0.707	0.047	HPA:020010	hpa	204	lateral ventricle; glial cells	2	TMEM176A,SPATA20,PAX6,JARID2,MGST1,FYN,AKAP8L,PTBP1,PIK3C2A,ATP1A2,UBR2,HSD17B6,BCLAF1,NOP58,IL17RB,WAPAL,MYLK,YBX1,FGFR3,LAPTM4A,PYGM,WIPI1,WDR1,TCF3,ACADVL,MRVI1,FERMT2,MGLL,ENO1,ACACB,NT5C2,GPC4,GPR137B,FBLN1,ARAF,NEBL,SLC1A3,LRRC16A,PGM1,EPB41L2,ITGB5,KAT6A,FAT1,HADHA,CPNE3,HSD17B14,MT3,SH3BP2,COQ9,SMOX,HEPH,GNPTG,ITGA6,HNRNPC,EZR,COMT,NUP188,CRAT,SORBS1,ABLIM1,PRTFDC1,MKNK2,TRIOBP,CYB5R3,BRD…
TRUE	1.24e-07	1301	584	91	0.156	0.07	HPA:016010_13	hpa	117	gallbladder; glandular cells[Supportive,High]	4	AKAP8L,PTBP1,BCLAF1,NOP58,ACADVL,LRRC16A,COQ9,HNRNPC,EZR,CST3,RBL2,DECR1,ASAH1,SNRNP70,HNRNPUL1,GCDH,HSPB1,RBM28,LUC7L3,SLC9A3R1,PPP6R3,CPT1A,TPD52L1,VEGFA,NCBP2,GPD2,ACADM,ECE1,HMGCL,ABCD3,RCOR3,PPP1R8,HSDL2,KDM3B,PDS5A,ACADS,ADCK4,SDC4,SOX9,HNRNPR,CANX,MCCC2,APPL2,NEK1,RMDN3,HADHB,HNRNPD,ANP32A,PML,SCRN2,PELP1,HDGF,TOR1AIP1,ANP32E,TP53BP2,SNRPG,GBAS,ERLIN2,NTRK2,ADD3,PPP4C,SAP18,HNRNPU,RAVER1,A…
TRUE	1.26e-07	2164	584	134	0.229	0.062	HPA:044010_12	hpa	243	testis; Leydig cells[Supportive,Medium]	5	MGST1,AKAP8L,PTBP1,UBR2,HSD17B6,BCLAF1,NOP58,IL17RB,WAPAL,WIPI1,WDR1,ACADVL,ENO1,PGM1,EPB41L2,COQ9,HNRNPC,EZR,MKNK2,TRIOBP,ACIN1,PNN,CST3,RBL2,DECR1,ASAH1,SNRNP70,PDCD5,HNRNPUL1,CARD8,GCDH,PON2,RBM28,LUC7L3,PPP6R3,CPT1A,VEGFA,NCBP2,GPD2,DARS,SCP2,ACADM,ECE1,HMGCL,CNN3,ABCD3,PRDX6,RCOR3,PPP1R8,PHF3,HSDL2,RBM25,KDM3B,EPHX2,PDS5A,ACO1,ACADS,ADCK4,GLO1,DEK,HNRNPR,CANX,SEC14L1,MCCC2,LRP4,MPHOSPH6,GLUL…
TRUE	1.28e-07	909	584	70	0.12	0.077	HPA:021010_12	hpa	143	liver; bile duct cells[Supportive,Medium]	5	BCLAF1,WIPI1,WDR1,TCF3,ENO1,EPB41L2,HNRNPC,EZR,TRIOBP,ACIN1,RBL2,CTSH,ASAH1,SNRNP70,HNRNPUL1,CARD8,PON2,LUC7L3,SLC9A3R1,PPP6R3,VEGFA,GPD2,ACADM,ECE1,HMGCL,PRDX6,RCOR3,PPP1R8,RBM25,KDM3B,PDS5A,ACADS,ADCK4,DEK,SOX9,HNRNPR,CANX,MCCC2,APPL2,NEK1,RMDN3,ITGAV,SCRN2,HDGF,TOR1AIP1,SNRPG,HSPD1,ERLIN2,ADD3,HNRNPU,ALDH4A1,HMGB2,NDRG2,GPT,SEPT2,ATP5I,HNRNPH1,ZNF768,NDUFA3,GATM,RARG,GOLIM4,CD151,EWSR1,RXRA,MA…
TRUE	1.29e-07	1019	584	76	0.13	0.075	HPA:047010_13	hpa	72	urinary bladder; urothelial cells[Supportive,High]	6	PTBP1,BCLAF1,IL17RB,WDR1,COQ9,ITGA6,HNRNPC,EZR,COMT,PNN,RBL2,CTSH,DECR1,ASAH1,SNRNP70,HNRNPUL1,CARD8,PON2,HSPB1,RBM28,LUC7L3,PPP6R3,VEGFA,KAT2B,NCBP2,GPD2,DARS,ABCD3,RCOR3,PPP1R8,HSDL2,KDM3B,PDS5A,ACADS,JUND,MCCC2,GLUL,RMDN3,ITGAV,HNRNPD,ANP32A,PML,SCRN2,PELP1,HDGF,TOR1AIP1,ANP32E,GBAS,ADD3,PPP4C,SAP18,SMARCA5,HNRNPU,ALDH4A1,RAVER1,HMGB2,CPSF2,NAV2,HNRNPH1,ZNF768,NDUFA3,SUCLG2,RARG,RELA,CD151,EWS…
TRUE	1.59e-07	2680	584	158	0.271	0.059	HPA:003010_11	hpa	93	bone marrow; hematopoietic cells[Supportive,Low]	2	FYN,AKAP8L,PTBP1,UBR2,BCLAF1,NOP58,WAPAL,YBX1,WIPI1,WDR1,TCF3,ACADVL,ENO1,LRRC16A,PGM1,EPB41L2,COQ9,HNRNPC,EZR,COMT,CRAT,SORBS1,MKNK2,TRIOBP,HIF1A,ACIN1,PNN,RBL2,CTSH,DECR1,ASAH1,SNRNP70,PDCD5,HNRNPUL1,CARD8,GCDH,PON2,HSPB1,RBM28,LUC7L3,SLC9A3R1,PPP6R3,CPT1A,TPD52L1,VEGFA,BCL6,KAT2B,NCBP2,GPD2,DARS,SCP2,ACADM,ECE1,HMGCL,ABCD3,PRDX6,RCOR3,PPP1R8,PHF3,HSDL2,RBM25,KDM3B,EPHX2,PDS5A,ACADS,PKN1,ADCK4,…
TRUE	1.67e-07	1845	584	118	0.202	0.064	HPA:011010_11	hpa	298	endometrium 1; cells in endometrial stroma[Supportive,Low]	4	AKAP8L,PTBP1,UBR2,BCLAF1,NOP58,WAPAL,YBX1,WIPI1,WDR1,TCF3,ACADVL,ENO1,FBLN1,EPB41L2,ITGA6,HNRNPC,EZR,COMT,SORBS1,MKNK2,TRIOBP,HIF1A,ACIN1,PNN,MAPRE1,RBL2,DECR1,SNRNP70,HNRNPUL1,CARD8,GCDH,RBM28,AEBP1,LUC7L3,PPP6R3,CPT1A,VEGFA,NCBP2,GPD2,DARS,ACADM,ECE1,CNN3,ABCD3,PRDX6,RCOR3,PPP1R8,PHF3,HSDL2,RBM25,PDS5A,ACADS,PKN1,ADCK4,DEK,HNRNPR,CANX,SEC14L1,JUND,LRP4,MPHOSPH6,APPL2,RMDN3,ITGAV,HNRNPD,ANP32A,P…
TRUE	1.72e-07	2343	584	142	0.243	0.061	HPA:008010_11	hpa	341	cervix, uterine; glandular cells[Supportive,Low]	4	AKAP8L,UBR2,HSD17B6,BCLAF1,NOP58,WAPAL,YBX1,WIPI1,WDR1,TCF3,ACADVL,ENO1,FBLN1,NEBL,LRRC16A,PGM1,EPB41L2,COQ9,ITGA6,HNRNPC,EZR,COMT,SORBS1,MKNK2,TRIOBP,HIF1A,PNN,MAPRE1,CST3,RBL2,CTSH,DECR1,ASAH1,SNRNP70,HNRNPUL1,CARD8,GCDH,PON2,DHX58,LUC7L3,SLC9A3R1,PPP6R3,CPT1A,VEGFA,KAT2B,NCBP2,GPD2,DARS,ACADM,ECE1,HMGCL,ABCD3,PRDX6,RCOR3,PPP1R8,PHF3,HSDL2,RBM25,EPHX2,PDS5A,ACADS,PKN1,ADCK4,SDC4,DEK,SOX9,HNRNPR…
TRUE	1.8e-07	1686	584	110	0.188	0.065	HPA:035040_12	hpa	63	skin 1; melanocytes[Supportive,Medium]	5	AKAP8L,PTBP1,UBR2,BCLAF1,NOP58,WAPAL,YBX1,FGFR3,WIPI1,WDR1,TCF3,ENO1,LRRC16A,COQ9,HNRNPC,EZR,CRAT,TRIOBP,BRD1,ACIN1,PNN,RBL2,SNRNP70,PDCD5,HNRNPUL1,CARD8,GCDH,PON2,HSPB1,RBM28,LUC7L3,PPP6R3,CPT1A,VEGFA,NCBP2,GPD2,DARS,ECE1,HMGCL,ABCD3,PRDX6,RCOR3,PPP1R8,PHF3,HSDL2,RBM25,KDM3B,EPHX2,PDS5A,ACADS,ADCK4,DEK,SOX9,HNRNPR,CANX,SEC14L1,JUND,MCCC2,ITGB4,LRP4,MPHOSPH6,APPL2,NEK1,RMDN3,ITGAV,ANP32A,PML,SCRN…
TRUE	1.8e-07	10360	584	471	0.807	0.045	HPA:013010_01	hpa	135	epididymis; glandular cells[Uncertain,Low]	3	TMEM176A,POLR2J,SPATA20,JARID2,FYN,AKAP8L,PTBP1,PIK3C2A,UBR2,HSD17B6,IFNGR1,BCLAF1,SH3YL1,RETSAT,FOXN3,NOP58,WAPAL,RPL18,PKN2,YBX1,LAPTM4A,WIPI1,WDR1,TCF3,ACADVL,MRVI1,FERMT2,CLASP1,MGLL,ENO1,SEC31B,UNG,ACACB,TRAF4,NT5C2,GPC4,GPR137B,ARAF,NEBL,OPHN1,LRRC16A,PGM1,EPB41L2,ITGB5,BCKDHB,KAT6A,FAT1,HADHA,CPNE3,SH3BP2,COQ9,SMOX,SNX5,HEPH,GNPTG,ITGA6,HNRNPC,EZR,COMT,NUP188,CRAT,SORBS1,ABLIM1,PRTFDC1,MKN…
TRUE	1.85e-07	5603	584	286	0.49	0.051	HPA:021020_02	hpa	143	liver; hepatocytes[Uncertain,Medium]	4	TMEM176A,POLR2J,JARID2,MGST1,FYN,AKAP8L,PIK3C2A,UBR2,HSD17B6,IFNGR1,BCLAF1,RETSAT,NOP58,IL17RB,LAPTM4A,WIPI1,WDR1,TCF3,ACADVL,MRVI1,FERMT2,CLASP1,MGLL,ENO1,SEC31B,UNG,ACACB,GPC4,GPR137B,NEBL,PGM1,ITGB5,BCKDHB,KAT6A,HADHA,CPNE3,HSD17B14,SH3BP2,SMOX,HEPH,HNRNPC,SORBS1,ABLIM1,PRTFDC1,SEC14L2,PRODH,TRIOBP,CYB5R3,PABPN1,PLTP,METRN,RBL2,CTSH,FAH,DECR1,UBR5,ASAH1,SNRNP70,HNRNPUL1,CARD8,GCDH,PON2,TMEM176…
TRUE	2.13e-07	2121	584	131	0.224	0.062	HPA:033010_12	hpa	144	seminal vesicle; glandular cells[Supportive,Medium]	5	AKAP8L,PTBP1,UBR2,HSD17B6,BCLAF1,NOP58,WAPAL,WIPI1,WDR1,TCF3,ACADVL,ENO1,LRRC16A,COQ9,ITGA6,HNRNPC,EZR,COMT,MKNK2,ACIN1,PNN,MAPRE1,CST3,RBL2,DECR1,ASAH1,SNRNP70,HNRNPUL1,CARD8,GCDH,PON2,HSPB1,RBM28,LUC7L3,SLC9A3R1,PPP6R3,CPT1A,TPD52L1,VEGFA,NCBP2,DARS,ACADM,ECE1,HMGCL,CNN3,ABCD3,PRDX6,RCOR3,PPP1R8,PHF3,HSDL2,RBM25,KDM3B,EPHX2,PDS5A,ACADS,PKN1,ADCK4,SDC4,GLO1,SOX9,HNRNPR,CANX,SEC14L1,MCCC2,LRP4,GL…
TRUE	2.24e-07	1633	584	107	0.183	0.066	HPA:040010_11	hpa	96	soft tissue 2; adipocytes[Supportive,Low]	4	AKAP8L,PTBP1,UBR2,BCLAF1,NOP58,WAPAL,YBX1,WIPI1,WDR1,ENO1,FBLN1,HNRNPC,MKNK2,TRIOBP,HIF1A,ACIN1,PNN,CST3,RBL2,DECR1,ASAH1,SNRNP70,HNRNPUL1,CARD8,PON2,HSPB1,RBM28,LUC7L3,PPP6R3,VEGFA,KAT2B,ECE1,ABCD3,PRDX6,RCOR3,PPP1R8,RBM25,KDM3B,PDS5A,ACO1,ACADS,PKN1,ADCK4,SDC4,HNRNPR,CANX,SEC14L1,JUND,MCCC2,ITGB4,LRP4,MPHOSPH6,RMDN3,HADHB,ITGAV,HNRNPD,ANP32A,PML,SCRN2,HDGF,TOR1AIP1,ANP32E,SNRPG,HSPD1,G3BP1,GBAS…
TRUE	2.41e-07	2483	584	148	0.253	0.06	HPA:045010_03	hpa	283	thyroid gland; glandular cells[Uncertain,High]	5	JARID2,AKAP8L,PTBP1,BCLAF1,RETSAT,NOP58,WDR1,UNG,ACACB,GPC4,GPR137B,ARAF,KAT6A,CPNE3,SH3BP2,COQ9,SMOX,HNRNPC,NUP188,PNN,ASAH1,SNRNP70,SGTA,AKT2,HNRNPUL1,GCDH,PON2,TMEM176B,LUC7L3,PPP6R3,VEGFA,KAT2B,GNAI2,NCBP2,ASB3,DOCK7,ECE1,PRDX6,SYF2,RCOR3,PPP1R8,SPCS2,HSDL2,RBM25,KDM3B,PDS5A,ACADS,ATPAF1,STAU1,GLO1,SOX9,CANX,PLD2,SAFB2,MCCC2,SLC41A1,C14ORF159,PNPLA8,PHF11,RMDN3,ANXA7,ITGAV,ANP32A,PML,SCRN2,PE…
TRUE	2.51e-07	1036	584	76	0.13	0.073	HPA:001010_13	hpa	36	adrenal gland; glandular cells[Supportive,High]	6	MGST1,AKAP8L,PTBP1,BCLAF1,NOP58,ACADVL,COQ9,HNRNPC,EZR,PNN,DECR1,ASAH1,SNRNP70,HNRNPUL1,GCDH,PON2,LUC7L3,PPP6R3,CPT1A,TPD52L1,NCBP2,GPD2,DARS,ACADM,ECE1,ABCD3,PRDX6,RCOR3,PPP1R8,PHF3,HSDL2,KDM3B,PDS5A,ACADS,HNRNPR,SEC14L1,APOE,JUND,MCCC2,LRP4,APPL2,NEK1,RMDN3,HNRNPD,ANP32A,SCRN2,PELP1,HDGF,ANP32E,EPHX1,SNRPG,HSPD1,G3BP1,GBAS,GJA1,HNRNPU,ALDH4A1,ACOX1,NDRG2,CPSF2,ATP5I,HNRNPH1,NDUFA3,ETFDH,SUCLG2,…
TRUE	2.53e-07	2003	584	125	0.214	0.062	HPA:030010_12	hpa	161	prostate; glandular cells[Supportive,Medium]	5	MGST1,AKAP8L,PTBP1,BCLAF1,WAPAL,YBX1,WIPI1,WDR1,ACADVL,ENO1,COQ9,HNRNPC,EZR,COMT,ACIN1,PNN,CST3,RBL2,CTSH,DECR1,ASAH1,SNRNP70,HNRNPUL1,CARD8,GCDH,PON2,HSPB1,RBM28,LUC7L3,CPE,PPP6R3,TPD52L1,VEGFA,KAT2B,NCBP2,GPD2,DARS,SCP2,ECE1,HMGCL,ABCD3,PRDX6,RCOR3,PPP1R8,HSDL2,RBM25,KDM3B,EPHX2,PDS5A,ACO1,PKN1,ADCK4,SDC4,GLO1,DEK,SOX9,HNRNPR,CANX,SEC14L1,PPP1R1B,MCCC2,LRP4,APPL2,MARCH7,NEK1,RMDN3,ITGAV,HNRNPD,…
TRUE	3.26e-07	578	584	50	0.086	0.087	HPA:029010_13	hpa	76	placenta; decidual cells[Supportive,High]	6	AKAP8L,PTBP1,BCLAF1,WIPI1,WDR1,TCF3,LRRC16A,HNRNPC,HIF1A,ACIN1,RBL2,SNRNP70,HNRNPUL1,HSPB1,LUC7L3,VEGFA,KAT2B,DARS,ECE1,PRDX6,RCOR3,PPP1R8,HSDL2,RBM25,KDM3B,PDS5A,SDC4,JUND,ANP32A,PML,SCRN2,PELP1,HDGF,ANP32E,TP53BP2,SNRPG,ERLIN2,SAP18,HNRNPU,CPSF2,NAV2,HNRNPH1,NDUFA3,GOLIM4,EWSR1,RBM33,HMGB1,HMGN1,BCKDHA,RBM8A
TRUE	3.72e-07	1065	584	77	0.132	0.072	HPA:024010_13	hpa	160	nasopharynx; respiratory epithelial cells[Supportive,High]	6	AKAP8L,PTBP1,BCLAF1,NOP58,WDR1,EPB41L2,COQ9,HNRNPC,EZR,PNN,RBL2,SNRNP70,HNRNPUL1,GCDH,HSPB1,LUC7L3,SLC9A3R1,PPP6R3,NCBP2,GPD2,DARS,ACADM,ECE1,HMGCL,ABCD3,PRDX6,RCOR3,PPP1R8,HSDL2,RBM25,KDM3B,PDS5A,ACADS,PKN1,SOX9,HNRNPR,CANX,MCCC2,APPL2,MARCH7,RMDN3,ANP32A,PML,SCRN2,PELP1,HDGF,TOR1AIP1,ANP32E,SELENBP1,TP53BP2,SNRPG,GBAS,PPP4C,SAP18,SMARCA5,HNRNPU,C16ORF89,RAVER1,HMGB2,CPSF2,ATP5I,HNRNPH1,NDUFA3,R…
TRUE	3.78e-07	7162	584	348	0.596	0.049	HPA:022020_01	hpa	224	lung; pneumocytes[Uncertain,Low]	3	TMEM176A,LUC7L,JARID2,MGST1,AKAP8L,PTBP1,PIK3C2A,UBR2,HSD17B6,BCLAF1,SH3YL1,AIFM2,FOXN3,NOP58,WAPAL,RPL18,PKN2,YBX1,LAPTM4A,WIPI1,WDR1,TCF3,ACADVL,MRVI1,FERMT2,MGLL,ENO1,UNG,GPR137B,ARAF,OPHN1,LRRC16A,EPB41L2,ITGB5,BCKDHB,KAT6A,CPNE3,SH3BP2,SMOX,SNX5,HEPH,GNPTG,HNRNPC,EZR,COMT,SORBS1,ABLIM1,PRTFDC1,MKNK2,SEC14L2,PRODH,TRIOBP,CYB5R3,HIF1A,ACIN1,PABPN1,PNN,NFATC4,PLTP,SNTA1,BEX4,SETD6,RBL2,CTSH,EIF…
TRUE	4.04e-07	7849	584	375	0.642	0.048	HPA:045010_02	hpa	283	thyroid gland; glandular cells[Uncertain,Medium]	4	TMEM176A,JARID2,MGST1,FYN,AKAP8L,PTBP1,PIK3C2A,UBR2,HSD17B6,BCLAF1,RETSAT,FOXN3,NOP58,WAPAL,PKN2,YBX1,LAPTM4A,WIPI1,WDR1,TCF3,ACADVL,MRVI1,FERMT2,ENO1,SEC31B,UNG,ACACB,TRAF4,GPC4,GPR137B,ARAF,OPHN1,LRRC16A,BCKDHB,KAT6A,FAT1,HADHA,CPNE3,HSD17B14,SH3BP2,COQ9,SMOX,SNX5,HEPH,GNPTG,HNRNPC,EZR,NUP188,CRAT,SORBS1,ABLIM1,MKNK2,SEC14L2,PRODH,TRIOBP,CYB5R3,ACIN1,PABPN1,PNN,NFATC4,PLTP,MAPRE1,CST3,SETD6,MET…
TRUE	4.35e-07	11523	584	510	0.873	0.044	HPA:011000	hpa	298	endometrium 1	1	TMEM176A,PAX6,LUC7L,JARID2,MGST1,FYN,AKAP8L,PTBP1,PIK3C2A,UBR2,HSD17B6,IFNGR1,BCLAF1,SH3YL1,RETSAT,FOXN3,NOP58,IL17RB,WAPAL,RPL18,PKN2,MYLK,YBX1,FGFR3,LAPTM4A,PYGM,WIPI1,WDR1,TCF3,ACADVL,MRVI1,FERMT2,CLASP1,MGLL,ENO1,ANO8,SEC31B,UNG,ACACB,TRAF4,NT5C2,GPC4,GPR137B,FBLN1,ARAF,NEBL,SLC1A3,OPHN1,LRRC16A,PGM1,EPB41L2,ITGB5,BCKDHB,KAT6A,FAT1,HADHA,CPNE3,MT3,SH3BP2,COQ9,SMOX,SNX5,HEPH,GNPTG,ITGA6,HNRNPC…
TRUE	4.4e-07	10213	584	464	0.795	0.045	HPA:045010_01	hpa	283	thyroid gland; glandular cells[Uncertain,Low]	3	TMEM176A,POLR2J,LUC7L,JARID2,MGST1,FYN,AKAP8L,PTBP1,PIK3C2A,UBR2,HSD17B6,IFNGR1,BCLAF1,SH3YL1,RETSAT,FOXN3,NOP58,WAPAL,RPL18,PKN2,YBX1,LAPTM4A,WIPI1,WDR1,TCF3,ACADVL,MRVI1,FERMT2,CLASP1,MGLL,ENO1,ANO8,SEC31B,UNG,ACACB,TRAF4,NT5C2,GPC4,GPR137B,ARAF,NEBL,OPHN1,LRRC16A,ITGB5,BCKDHB,KAT6A,FAT1,HADHA,CPNE3,HSD17B14,SH3BP2,COQ9,SMOX,SNX5,HEPH,GNPTG,ITGA6,HNRNPC,EZR,COMT,NUP188,CRAT,SORBS1,ABLIM1,MKNK2,…
TRUE	4.48e-07	5651	584	286	0.49	0.051	HPA:021010_01	hpa	143	liver; bile duct cells[Uncertain,Low]	3	JARID2,PIK3C2A,UBR2,BCLAF1,SH3YL1,NOP58,IL17RB,WAPAL,YBX1,LAPTM4A,WIPI1,WDR1,TCF3,ACADVL,MRVI1,FERMT2,MGLL,ENO1,SEC31B,UNG,ACACB,TRAF4,GPR137B,ARAF,OPHN1,LRRC16A,PGM1,EPB41L2,ITGB5,KAT6A,FAT1,CPNE3,SH3BP2,SMOX,SNX5,HEPH,GNPTG,ITGA6,HNRNPC,EZR,COMT,ABLIM1,MKNK2,SEC14L2,PRODH,TRIOBP,CYB5R3,ACIN1,PABPN1,PLTP,METRN,RBL2,CTSH,EIF3J,DECR1,ASAH1,SNRNP70,SGTA,AKT2,HNRNPUL1,CARD8,GCDH,PON2,HSPB1,C10ORF54,…
TRUE	4.52e-07	2045	584	126	0.216	0.062	HPA:046030_12	hpa	206	tonsil; squamous epithelial cells[Supportive,Medium]	5	AKAP8L,PTBP1,UBR2,BCLAF1,NOP58,WAPAL,YBX1,FGFR3,WIPI1,WDR1,TCF3,ENO1,LRRC16A,EPB41L2,HNRNPC,EZR,COMT,MKNK2,ACIN1,PNN,MAPRE1,CST3,RBL2,DECR1,SNRNP70,PDCD5,HNRNPUL1,CARD8,GCDH,PON2,HSPB1,RBM28,DHX58,LUC7L3,PPP6R3,CPT1A,VEGFA,NCBP2,GPD2,DARS,SCP2,ECE1,HMGCL,ABCD3,PRDX6,RCOR3,PPP1R8,HSDL2,RBM25,KDM3B,PDS5A,ACADS,PKN1,ADCK4,SDC4,GLO1,SOX9,HNRNPR,CANX,SEC14L1,JUND,MCCC2,LRP4,CLDN10,MPHOSPH6,APPL2,MARCH…
TRUE	4.54e-07	1242	584	86	0.147	0.069	HPA:009020_13	hpa	13	colon; glandular cells[Supportive,High]	4	PTBP1,BCLAF1,YBX1,WIPI1,WDR1,ACADVL,LRRC16A,COQ9,HNRNPC,EZR,SORBS1,CST3,RBL2,DECR1,SNRNP70,HNRNPUL1,CARD8,GCDH,LUC7L3,SLC9A3R1,PPP6R3,CPT1A,VEGFA,NCBP2,GPD2,DARS,ACADM,ECE1,ABCD3,PRDX6,RCOR3,PPP1R8,HSDL2,KDM3B,PDS5A,ACADS,SDC4,SOX9,HNRNPR,CANX,MCCC2,APPL2,NEK1,RMDN3,HADHB,HNRNPD,ANP32A,SCRN2,PELP1,HDGF,ANP32E,SELENBP1,GBAS,ADD3,PPP4C,SMARCA5,HNRNPU,GRAMD3,RPL8,ACOX1,RAVER1,HMGB2,CPSF2,NAV2,ACAA2,…
TRUE	4.95e-07	11266	584	501	0.858	0.044	HPA:011020	hpa	298	endometrium 1; glandular cells	2	TMEM176A,PAX6,LUC7L,JARID2,MGST1,FYN,AKAP8L,PTBP1,PIK3C2A,UBR2,HSD17B6,IFNGR1,BCLAF1,SH3YL1,RETSAT,FOXN3,NOP58,IL17RB,WAPAL,RPL18,PKN2,MYLK,YBX1,FGFR3,LAPTM4A,PYGM,WIPI1,WDR1,TCF3,ACADVL,MRVI1,FERMT2,CLASP1,MGLL,ENO1,SEC31B,UNG,ACACB,TRAF4,NT5C2,GPC4,GPR137B,FBLN1,ARAF,NEBL,SLC1A3,OPHN1,LRRC16A,PGM1,EPB41L2,ITGB5,BCKDHB,KAT6A,FAT1,HADHA,CPNE3,MT3,SH3BP2,COQ9,SMOX,SNX5,HEPH,GNPTG,ITGA6,HNRNPC,EZR,…
TRUE	4.96e-07	3142	584	177	0.303	0.056	HPA:029020_03	hpa	76	placenta; trophoblastic cells[Uncertain,High]	5	JARID2,AKAP8L,PTBP1,PIK3C2A,BCLAF1,SH3YL1,NOP58,WIPI1,WDR1,GPR137B,FBLN1,OPHN1,LRRC16A,ITGB5,KAT6A,SH3BP2,COQ9,SMOX,GNPTG,ITGA6,HNRNPC,EZR,NUP188,PRODH,TIMP3,HIF1A,ACIN1,PABPN1,PNN,SNTA1,CST3,RBL2,SNRNP70,HNRNPUL1,PON2,HSPB1,C10ORF54,LUC7L3,SLC9A3R1,PHF12,WFS1,PPP6R3,SASH1,VEGFA,KAT2B,GNAI2,GPD2,ASB3,ECE1,ABCD3,PRDX6,SYF2,RCOR3,PPP1R8,SPCS2,RBM25,ENY2,KDM3B,PDS5A,FKBP9,ACADS,PKN1,SLC12A4,SDC4,HNR…
TRUE	5.22e-07	1641	584	106	0.182	0.065	HPA:027020_12	hpa	168	pancreas; islets of Langerhans[Supportive,Medium]	5	PAX6,MGST1,AKAP8L,PTBP1,UBR2,BCLAF1,NOP58,WAPAL,WIPI1,ACADVL,ENO1,LRRC16A,COQ9,HNRNPC,EZR,COMT,PNN,MAPRE1,CST3,RBL2,SCG3,DECR1,ASAH1,SNRNP70,HNRNPUL1,GCDH,PON2,RBM28,LUC7L3,CPE,PPP6R3,VEGFA,KAT2B,NCBP2,DARS,ACADM,ECE1,ABCD3,PRDX6,RCOR3,PPP1R8,HSDL2,RBM25,KDM3B,EPHX2,PDS5A,ACADS,CANX,SEC14L1,JUND,LRP4,APPL2,MARCH7,NEK1,RMDN3,HADHB,ANP32A,SCRN2,PELP1,HDGF,TOR1AIP1,ANP32E,TP53BP2,SNRPG,NTRK2,ADD3,PP…
TRUE	5.39e-07	674	584	55	0.094	0.082	HPA:012020_13	hpa	8	endometrium 2; glandular cells[Supportive,High]	6	PTBP1,BCLAF1,NOP58,WDR1,EPB41L2,COQ9,HNRNPC,RBL2,SNRNP70,HNRNPUL1,HSPB1,LUC7L3,SLC9A3R1,CPT1A,TPD52L1,GPD2,DARS,ECE1,PRDX6,PPP1R8,HSDL2,KDM3B,PDS5A,SOX9,CANX,MCCC2,RMDN3,ANP32A,PML,SCRN2,PELP1,HDGF,ANP32E,GBAS,ERLIN2,SAP18,HNRNPU,RPL8,ASRGL1,NDRG2,ATP5I,HNRNPH1,NDUFA3,SUCLG2,RARG,RELA,EWSR1,NELFA,RXRA,HMGB1,AKAP17A,HIBCH,HMGN1,BCKDHA,RBM8A
TRUE	5.48e-07	1928	584	120	0.205	0.062	HPA:022010_12	hpa	224	lung; macrophages[Supportive,Medium]	5	AKAP8L,PTBP1,UBR2,BCLAF1,NOP58,WAPAL,YBX1,WIPI1,WDR1,TCF3,ACADVL,COQ9,HNRNPC,COMT,SORBS1,TRIOBP,PNN,MAPRE1,CST3,RBL2,CTSH,DECR1,ASAH1,SNRNP70,PDCD5,HNRNPUL1,CARD8,PON2,HSPB1,LUC7L3,PPP6R3,CPT1A,VEGFA,KAT2B,NCBP2,GPD2,DARS,SCP2,ACADM,ECE1,HMGCL,ABCD3,PRDX6,RCOR3,PPP1R8,PHF3,HSDL2,RBM25,KDM3B,EPHX2,PDS5A,ACO1,ACADS,PKN1,ADCK4,DEK,HNRNPR,AMOT,CANX,SEC14L1,MCCC2,SWAP70,LRP4,APPL2,MARCH7,NEK1,RMDN3,HA…
TRUE	5.7e-07	3774	584	205	0.351	0.054	HPA:019020_03	hpa	115	kidney; cells in tubules[Uncertain,High]	5	TMEM176A,JARID2,MGST1,AKAP8L,PTBP1,BCLAF1,SH3YL1,FOXN3,NOP58,IL17RB,HYAL2,WDR1,TCF3,CLASP1,MGLL,UNG,GPC4,GPR137B,BCKDHB,SH3BP2,COQ9,SMOX,HNRNPC,EZR,ABLIM1,PRODH,PABPN1,SLCO4A1,CST3,RBL2,CTSH,FAH,EIF3J,DECR1,ASAH1,SNRNP70,HNRNPUL1,GCDH,PON2,LFNG,RBM28,TMEM176B,C10ORF54,DHX58,LUC7L3,SLC9A3R1,PHF12,WFS1,PPP6R3,CPT1A,ALDH2,NCBP2,GPD2,ASB3,ACADM,HMGCL,ABCD3,PRDX6,SYF2,PPP1R8,PKD2,HSDL2,ALDH6A1,KDM3B,S…
TRUE	6.01e-07	2606	584	152	0.26	0.058	HPA:014010_11	hpa	201	esophagus; squamous epithelial cells[Supportive,Low]	2	MGST1,AKAP8L,PTBP1,UBR2,BCLAF1,NOP58,WAPAL,YBX1,FGFR3,WIPI1,WDR1,TCF3,ACADVL,ENO1,LRRC16A,EPB41L2,COQ9,ITGA6,HNRNPC,EZR,COMT,SORBS1,MKNK2,HIF1A,ACIN1,PNN,MAPRE1,CST3,RBL2,DECR1,ASAH1,SNRNP70,PDCD5,HNRNPUL1,CARD8,GCDH,HSPB1,RBM28,DHX58,LUC7L3,SLC9A3R1,PPP6R3,CPT1A,TPD52L1,VEGFA,KAT2B,NCBP2,GPD2,DARS,SCP2,ACADM,ECE1,CNN3,ABCD3,PRDX6,PPP1R8,PHF3,HSDL2,RBM25,KDM3B,EPHX2,PDS5A,ACADS,PKN1,ADCK4,SDC4,DE…
TRUE	6.32e-07	7519	584	361	0.618	0.048	HPA:009030_01	hpa	286	colon; peripheral nerve/ganglion[Uncertain,Low]	3	TMEM176A,SPATA20,JARID2,FYN,AKAP8L,PTBP1,PIK3C2A,ATP1A2,UBR2,BCLAF1,GPM6B,FOXN3,NOP58,WAPAL,PKN2,YBX1,WIPI1,WDR1,ACADVL,MRVI1,MGLL,ENO1,SEC31B,UNG,ACACB,NT5C2,GPR137B,ARAF,ADCYAP1R1,OPHN1,LRRC16A,PGM1,EPB41L2,COL5A3,ITGB5,BCKDHB,FAT1,HADHA,CPNE3,HSD17B14,SH3BP2,SMOX,SNX5,ITGA6,HNRNPC,COMT,NUP188,SORBS1,ABLIM1,PRTFDC1,MKNK2,SEC14L2,PRODH,TRIOBP,TIMP3,CYB5R3,ABHD4,ACIN1,PABPN1,PLTP,SLCO4A1,MAPRE1,C…
TRUE	6.89e-07	5531	584	280	0.479	0.051	HPA:011010_01	hpa	298	endometrium 1; cells in endometrial stroma[Uncertain,Low]	3	TMEM176A,JARID2,AKAP8L,PTBP1,PIK3C2A,UBR2,BCLAF1,RETSAT,NOP58,WAPAL,YBX1,LAPTM4A,WIPI1,WDR1,TCF3,ACADVL,MRVI1,MGLL,ENO1,ANO8,SEC31B,ACACB,NT5C2,GPR137B,FBLN1,ARAF,EPB41L2,ITGB5,FAT1,HADHA,CPNE3,SH3BP2,SMOX,HEPH,GNPTG,ITGA6,HNRNPC,EZR,COMT,NUP188,SORBS1,PRTFDC1,MKNK2,SEC14L2,TRIOBP,TIMP3,CYB5R3,HIF1A,ACIN1,PABPN1,PNN,NFATC4,PLTP,MAPRE1,BEX4,SETD6,METRN,RBL2,EIF3J,DECR1,SNRNP70,SGTA,AKT2,HNRNPUL1,C…
TRUE	7.18e-07	2167	584	131	0.224	0.06	HPA:006030_11	hpa	280	cerebellum; cells in molecular layer[Supportive,Low]	4	AKAP8L,PTBP1,UBR2,HSD17B6,BCLAF1,NOP58,WAPAL,YBX1,FGFR3,WIPI1,WDR1,TCF3,ACADVL,ENO1,SLC1A3,LRRC16A,MT3,HNRNPC,COMT,CRAT,SORBS1,MKNK2,HIF1A,ACIN1,PNN,MAPRE1,RBL2,SCG3,DECR1,ASAH1,SNRNP70,HNRNPUL1,CARD8,GCDH,PON2,PTPRZ1,RBM28,LUC7L3,CPE,PPP6R3,CPT1A,VEGFA,KAT2B,NCBP2,DARS,ACADM,ECE1,ABCD3,PRDX6,RCOR3,PPP1R8,PHF3,RBM25,KDM3B,PDS5A,ACADS,PKN1,ADCK4,SDC4,GLO1,DEK,SOX9,HNRNPR,CANX,ATP1B2,SEC14L1,APOE,L…
TRUE	7.28e-07	2400	584	142	0.243	0.059	HPA:047010_12	hpa	72	urinary bladder; urothelial cells[Supportive,Medium]	5	MGST1,AKAP8L,PTBP1,UBR2,BCLAF1,NOP58,IL17RB,WAPAL,YBX1,WIPI1,WDR1,TCF3,ACADVL,ENO1,LRRC16A,COQ9,ITGA6,HNRNPC,EZR,COMT,CRAT,SORBS1,TRIOBP,HIF1A,ACIN1,PNN,MAPRE1,CST3,RBL2,CTSH,DECR1,ASAH1,SNRNP70,PDCD5,HNRNPUL1,CARD8,GCDH,PON2,HSPB1,RBM28,LUC7L3,PPP6R3,VEGFA,KAT2B,NCBP2,GPD2,DARS,SCP2,ACADM,ECE1,HMGCL,ABCD3,RCOR3,PPP1R8,PHF3,HSDL2,RBM25,KDM3B,PDS5A,ACO1,ACADS,PKN1,ADCK4,SDC4,GLO1,DEK,HNRNPR,CANX,S…
TRUE	7.53e-07	2444	584	144	0.247	0.059	HPA:048010_11	hpa	355	vagina; squamous epithelial cells[Supportive,Low]	4	AKAP8L,PTBP1,UBR2,BCLAF1,NOP58,WAPAL,YBX1,FGFR3,WIPI1,WDR1,TCF3,ACADVL,ENO1,LRRC16A,EPB41L2,COQ9,HNRNPC,EZR,CRAT,SORBS1,MKNK2,HIF1A,ACIN1,PNN,MAPRE1,CST3,RBL2,DECR1,ASAH1,SNRNP70,HNRNPUL1,CARD8,GCDH,HSPB1,RBM28,LUC7L3,SLC9A3R1,PPP6R3,CPT1A,TPD52L1,VEGFA,KAT2B,NCBP2,GPD2,DARS,SCP2,ACADM,ECE1,CNN3,ABCD3,PRDX6,PPP1R8,PHF3,HSDL2,RBM25,KDM3B,PDS5A,ACADS,PKN1,ADCK4,SDC4,DEK,SOX9,HNRNPR,CANX,SEC14L1,JUN…
TRUE	8.58e-07	1780	584	112	0.192	0.063	HPA:008010_12	hpa	341	cervix, uterine; glandular cells[Supportive,Medium]	5	AKAP8L,UBR2,BCLAF1,NOP58,WAPAL,YBX1,WIPI1,WDR1,TCF3,ACADVL,ENO1,FBLN1,EPB41L2,COQ9,ITGA6,HNRNPC,EZR,COMT,SORBS1,TRIOBP,HIF1A,PNN,CST3,RBL2,CTSH,ASAH1,SNRNP70,HNRNPUL1,CARD8,LUC7L3,SLC9A3R1,PPP6R3,CPT1A,VEGFA,NCBP2,GPD2,DARS,ECE1,HMGCL,ABCD3,PRDX6,RCOR3,PPP1R8,PHF3,HSDL2,RBM25,PDS5A,ACADS,ADCK4,SDC4,DEK,SOX9,HNRNPR,CANX,JUND,MCCC2,ITGB4,LRP4,APPL2,MARCH7,NEK1,RMDN3,HNRNPD,ANP32A,PML,SCRN2,PELP1,HD…
TRUE	8.61e-07	3013	584	170	0.291	0.056	HPA:044020_11	hpa	243	testis; cells in seminiferous ducts[Supportive,Low]	4	MGST1,AKAP8L,PTBP1,UBR2,HSD17B6,BCLAF1,NOP58,WAPAL,YBX1,FGFR3,WIPI1,WDR1,TCF3,ACADVL,ENO1,LRRC16A,PGM1,EPB41L2,COQ9,ITGA6,HNRNPC,EZR,COMT,CRAT,SORBS1,MKNK2,TRIOBP,BRD1,HIF1A,ACIN1,PNN,MAPRE1,CST3,RBL2,FAH,DECR1,ASAH1,SNRNP70,PDCD5,HNRNPUL1,CARD8,GCDH,PON2,RBM28,AEBP1,DHX58,LUC7L3,SLC9A3R1,PPP6R3,CPT1A,VEGFA,NCBP2,GPD2,DARS,SCP2,ACADM,ECE1,HMGCL,CNN3,ABCD3,PRDX6,RCOR3,PPP1R8,PHF3,HSDL2,RBM25,KDM3B…
TRUE	8.85e-07	1399	584	93	0.159	0.066	HPA:035020_12	hpa	63	skin 1; fibroblasts[Supportive,Medium]	5	AKAP8L,PTBP1,UBR2,BCLAF1,NOP58,WAPAL,YBX1,WIPI1,WDR1,TCF3,FBLN1,COQ9,HNRNPC,SORBS1,TRIOBP,ACIN1,PNN,RBL2,SNRNP70,PDCD5,HNRNPUL1,CARD8,GCDH,RBM28,LUC7L3,PPP6R3,CPT1A,VEGFA,KAT2B,NCBP2,GPD2,ECE1,HMGCL,CNN3,ABCD3,PRDX6,RCOR3,PPP1R8,HSDL2,RBM25,KDM3B,PDS5A,ACADS,PKN1,HNRNPR,CANX,JUND,LRP4,MPHOSPH6,MARCH7,RMDN3,ITGAV,ANP32A,PML,SCRN2,PELP1,ZNF787,HDGF,TOR1AIP1,ANP32E,TP53BP2,SNRPG,G3BP1,PPP4C,SAP18,BA…
TRUE	9.03e-07	1479	584	97	0.166	0.066	HPA:004010_11	hpa	52	breast; adipocytes[Supportive,Low]	3	AKAP8L,PTBP1,UBR2,BCLAF1,NOP58,WAPAL,YBX1,WIPI1,WDR1,ENO1,HNRNPC,MKNK2,TRIOBP,HIF1A,ACIN1,PNN,RBL2,DECR1,SNRNP70,PDCD5,HNRNPUL1,CARD8,GCDH,RBM28,LUC7L3,PPP6R3,GPD2,DARS,ACADM,ECE1,HMGCL,ABCD3,PRDX6,RCOR3,PPP1R8,PHF3,HSDL2,RBM25,KDM3B,PDS5A,ACADS,PKN1,ADCK4,HNRNPR,AMOT,CANX,JUND,MCCC2,LRP4,MPHOSPH6,APPL2,RMDN3,ANP32A,PML,SCRN2,HDGF,TOR1AIP1,ANP32E,SELENBP1,SNRPG,G3BP1,ERLIN2,NTRK2,ADD3,PPP4C,SAP18…
TRUE	1.02e-06	2478	584	145	0.248	0.059	HPA:017010_11	hpa	383	heart muscle; myocytes[Supportive,Low]	4	MGST1,AKAP8L,PTBP1,UBR2,BCLAF1,NOP58,WAPAL,YBX1,WIPI1,WDR1,TCF3,ACADVL,ENO1,FBLN1,NEBL,LRRC16A,PGM1,COQ9,ITGA6,HNRNPC,CRAT,SORBS1,MKNK2,TRIOBP,ACIN1,PNN,CST3,RBL2,DECR1,ASAH1,SNRNP70,HNRNPUL1,CARD8,GCDH,PON2,HSPB1,RBM28,LUC7L3,CPE,PPP6R3,CPT1A,VEGFA,KAT2B,NCBP2,GPD2,SCP2,ACADM,ECE1,HMGCL,ABCD3,PRDX6,RCOR3,PPP1R8,PHF3,HSDL2,RBM25,KDM3B,EPHX2,PDS5A,ACO1,ACADS,PKN1,ADCK4,SDC4,DEK,SOX9,HNRNPR,CANX,SE…
TRUE	1.24e-06	10575	584	475	0.813	0.045	HPA:044010_01	hpa	243	testis; Leydig cells[Uncertain,Low]	3	TMEM176A,POLR2J,SPATA20,LUC7L,JARID2,MGST1,AKAP8L,PTBP1,PIK3C2A,ATP1A2,UBR2,HSD17B6,IFNGR1,BCLAF1,RETSAT,FOXN3,NOP58,IL17RB,WAPAL,PKN2,YBX1,HYAL2,LAPTM4A,WIPI1,WDR1,TCF3,ACADVL,MRVI1,FERMT2,CLASP1,MGLL,ENO1,SEC31B,UNG,ACACB,NT5C2,GPC4,GPR137B,ARAF,ADCYAP1R1,OPHN1,LRRC16A,PGM1,EPB41L2,COL5A3,C1QTNF3,ITGB5,BCKDHB,KAT6A,FAT1,HADHA,CPNE3,HSD17B14,SH3BP2,ASAP3,COQ9,SMOX,SNX5,HEPH,GNPTG,HNRNPC,EZR,COMT…
TRUE	1.25e-06	966	584	70	0.12	0.072	HPA:027010_13	hpa	168	pancreas; exocrine glandular cells[Supportive,High]	6	AKAP8L,PTBP1,BCLAF1,NOP58,WAPAL,COQ9,HNRNPC,HIF1A,PNN,RBL2,SNRNP70,HNRNPUL1,GCDH,PON2,HSPB1,LUC7L3,PPP6R3,VEGFA,NCBP2,GPD2,DARS,ACADM,ECE1,HMGCL,PRDX6,RCOR3,PPP1R8,HSDL2,RBM25,KDM3B,PDS5A,SDC4,SOX9,CANX,MCCC2,PSAT1,APPL2,MARCH7,RMDN3,HNRNPD,ANP32A,SCRN2,PELP1,HDGF,TOR1AIP1,ANP32E,GBAS,ADD3,PPP4C,HNRNPU,C16ORF89,RPL8,HMGB2,CPSF2,ATP5I,HNRNPH1,ZNF768,NDUFA3,GATM,SUCLG2,RARG,EWSR1,RXRA,HMGB1,AKAP17A…
TRUE	1.33e-06	1572	584	101	0.173	0.064	HPA:029010_12	hpa	76	placenta; decidual cells[Supportive,Medium]	5	AKAP8L,PTBP1,UBR2,BCLAF1,NOP58,WIPI1,WDR1,TCF3,ACADVL,FBLN1,LRRC16A,PGM1,HNRNPC,EZR,CRAT,SORBS1,TRIOBP,HIF1A,ACIN1,PNN,MAPRE1,RBL2,SNRNP70,HNRNPUL1,HSPB1,RBM28,AEBP1,LUC7L3,PPP6R3,VEGFA,BCL6,KAT2B,NCBP2,DARS,SCP2,ECE1,HMGCL,PRDX6,RCOR3,PPP1R8,PHF3,HSDL2,RBM25,KDM3B,PDS5A,ACADS,PKN1,ADCK4,SDC4,HNRNPR,AMOT,CANX,SEC14L1,JUND,LRP4,MPHOSPH6,MARCH7,RMDN3,ANP32A,PML,SCRN2,PELP1,HDGF,TOR1AIP1,ANP32E,TP53…
TRUE	1.35e-06	2024	584	123	0.211	0.061	HPA:041020_11	hpa	142	spleen; cells in white pulp[Supportive,Low]	4	MGST1,FYN,AKAP8L,PTBP1,UBR2,BCLAF1,NOP58,WAPAL,YBX1,WIPI1,WDR1,TCF3,ACADVL,ENO1,EPB41L2,COQ9,HNRNPC,EZR,COMT,MKNK2,HIF1A,ACIN1,PNN,MAPRE1,RBL2,CTSH,DECR1,ASAH1,SNRNP70,PDCD5,HNRNPUL1,CARD8,GCDH,RBM28,LUC7L3,SLC9A3R1,PPP6R3,CPT1A,VEGFA,NCBP2,GPD2,DARS,ACADM,ECE1,PRDX6,RCOR3,PPP1R8,HSDL2,RBM25,KDM3B,EPHX2,PDS5A,ACADS,PKN1,ADCK4,GLO1,DEK,HNRNPR,CANX,SEC14L1,JUND,MCCC2,SWAP70,LRP4,MPHOSPH6,NEK1,RMDN3…
TRUE	1.38e-06	1295	584	87	0.149	0.067	HPA:019010_12	hpa	115	kidney; cells in glomeruli[Supportive,Medium]	5	AKAP8L,PTBP1,BCLAF1,WDR1,TCF3,EPB41L2,HNRNPC,EZR,COMT,TRIOBP,PNN,MAPRE1,RBL2,SNRNP70,HNRNPUL1,CARD8,LUC7L3,PPP6R3,VEGFA,KAT2B,NCBP2,GPD2,DARS,ECE1,CNN3,PRDX6,RCOR3,PPP1R8,HSDL2,RBM25,KDM3B,PDS5A,ACADS,DEK,HNRNPR,AMOT,CANX,APPL2,RMDN3,ITGAV,HNRNPD,ANP32A,PML,SCRN2,PELP1,HDGF,TOR1AIP1,ANP32E,TP53BP2,SNRPG,GBAS,MSN,STOM,ADD3,PPP4C,GJA1,SMARCA5,HNRNPU,SREK1,UBE2L6,RAVER1,IGFBP7,HMGB2,NDRG2,CPSF2,GATA…
TRUE	1.41e-06	1655	584	105	0.18	0.063	HPA:004030_12	hpa	177	breast; myoepithelial cells[Supportive,Medium]	4	MGST1,AKAP8L,UBR2,BCLAF1,NOP58,WAPAL,MYLK,YBX1,WIPI1,WDR1,ENO1,LRRC16A,PGM1,COQ9,ITGA6,HNRNPC,EZR,SORBS1,TRIOBP,ACIN1,PNN,MAPRE1,RBL2,DECR1,SNRNP70,HNRNPUL1,CARD8,LUC7L3,PPP6R3,TPD52L1,VEGFA,NCBP2,GPD2,DARS,SCP2,ECE1,CNN3,ABCD3,PRDX6,PPP1R8,HSDL2,RBM25,KDM3B,PDS5A,ACADS,ADCK4,DEK,SOX9,HNRNPR,CANX,SEC14L1,MPHOSPH6,APPL2,NEK1,RMDN3,ANP32A,PML,SCRN2,PELP1,HDGF,TOR1AIP1,ANP32E,TP53BP2,SNRPG,G3BP1,GBA…
TRUE	1.46e-06	9734	584	444	0.76	0.046	HPA:033010_01	hpa	144	seminal vesicle; glandular cells[Uncertain,Low]	3	TMEM176A,POLR2J,SPATA20,LUC7L,JARID2,MGST1,FYN,AKAP8L,PTBP1,PIK3C2A,ATP1A2,UBR2,HSD17B6,IFNGR1,BCLAF1,SH3YL1,RETSAT,FOXN3,NOP58,WAPAL,RPL18,PKN2,YBX1,LAPTM4A,WIPI1,WDR1,TCF3,ACADVL,MRVI1,FERMT2,ENO1,ANO8,SEC31B,UNG,ACACB,TRAF4,GPC4,GPR137B,ARAF,OPHN1,LRRC16A,PGM1,EPB41L2,COL5A3,ITGB5,BCKDHB,KAT6A,FAT1,HADHA,CPNE3,HSD17B14,SH3BP2,COQ9,SMOX,SNX5,HEPH,GNPTG,ITGA6,HNRNPC,EZR,COMT,NUP188,CRAT,SORBS1,A…
TRUE	1.46e-06	7016	584	339	0.58	0.048	HPA:022010_02	hpa	224	lung; macrophages[Uncertain,Medium]	4	TMEM176A,POLR2J,JARID2,AKAP8L,PTBP1,PIK3C2A,ATP1A2,UBR2,IFNGR1,BCLAF1,RETSAT,NOP58,WAPAL,PKN2,YBX1,HYAL2,LAPTM4A,WIPI1,WDR1,TCF3,ACADVL,MRVI1,FERMT2,MGLL,ANO8,ACACB,TRAF4,NT5C2,GPC4,GPR137B,ARAF,OPHN1,ITGB5,BCKDHB,KAT6A,HADHA,CPNE3,HSD17B14,SH3BP2,COQ9,SMOX,HEPH,GNPTG,HNRNPC,COMT,SORBS1,PRODH,TRIOBP,CYB5R3,ABHD4,PABPN1,PNN,NFATC4,PLTP,SLCO4A1,MAPRE1,CST3,BEX4,SETD6,RBL2,ACSBG1,CTSH,EIF3J,DECR1,UB…
TRUE	1.47e-06	7721	584	367	0.628	0.048	HPA:038010_01	hpa	354	smooth muscle; smooth muscle cells[Uncertain,Low]	3	TMEM176A,LUC7L,JARID2,AKAP8L,PTBP1,PIK3C2A,UBR2,IFNGR1,BCLAF1,FOXN3,NOP58,WAPAL,RPL18,PKN2,MYLK,YBX1,LAPTM4A,WIPI1,WDR1,TCF3,ACADVL,MRVI1,FERMT2,MGLL,ENO1,NT5C2,GPR137B,FBLN1,ARAF,OPHN1,LRRC16A,PGM1,COL5A3,ITGB5,BCKDHB,KAT6A,FAT1,HADHA,CPNE3,HSD17B14,SH3BP2,COQ9,SMOX,HEPH,GNPTG,HNRNPC,COMT,NUP188,SORBS1,ABLIM1,MKNK2,SEC14L2,PRODH,TRIOBP,CYB5R3,ABHD4,HIF1A,ACIN1,PABPN1,PNN,NFATC4,MAPRE1,CST3,SMCHD…
TRUE	1.48e-06	1677	584	106	0.182	0.063	HPA:012010_11	hpa	8	endometrium 2; cells in endometrial stroma[Supportive,Low]	4	AKAP8L,PTBP1,UBR2,BCLAF1,NOP58,WAPAL,YBX1,WIPI1,WDR1,TCF3,ACADVL,ENO1,FBLN1,EPB41L2,HNRNPC,EZR,COMT,MKNK2,TRIOBP,ACIN1,PNN,MAPRE1,RBL2,DECR1,SNRNP70,HNRNPUL1,CARD8,GCDH,LUC7L3,PPP6R3,CPT1A,VEGFA,NCBP2,DARS,ACADM,ECE1,CNN3,PRDX6,RCOR3,PPP1R8,HSDL2,RBM25,PDS5A,ACADS,PKN1,ADCK4,DEK,HNRNPR,CANX,SEC14L1,JUND,LRP4,APPL2,RMDN3,ITGAV,HNRNPD,ANP32A,PML,SCRN2,PELP1,HDGF,TOR1AIP1,ANP32E,SNRPG,GBAS,MSN,ERLIN…
TRUE	1.5e-06	2133	584	128	0.219	0.06	HPA:019010_11	hpa	115	kidney; cells in glomeruli[Supportive,Low]	4	FYN,AKAP8L,PTBP1,UBR2,BCLAF1,NOP58,WAPAL,YBX1,WIPI1,WDR1,TCF3,ACADVL,ENO1,EPB41L2,HNRNPC,EZR,COMT,SORBS1,MKNK2,TRIOBP,HIF1A,PNN,MAPRE1,RBL2,DECR1,SNRNP70,HNRNPUL1,CARD8,GCDH,PON2,LUC7L3,SLC9A3R1,PPP6R3,CPT1A,VEGFA,KAT2B,NCBP2,GPD2,DARS,ACADM,ECE1,CNN3,PRDX6,RCOR3,PPP1R8,PHF3,HSDL2,RBM25,KDM3B,PDS5A,ACADS,PKN1,ADCK4,SDC4,DEK,HNRNPR,AMOT,CANX,SEC14L1,LRP4,MPHOSPH6,APPL2,NEK1,RMDN3,HADHB,ITGAV,HNRNP…
TRUE	1.53e-06	2303	584	136	0.233	0.059	HPA:002020_11	hpa	329	appendix; lymphoid tissue[Supportive,Low]	2	FYN,AKAP8L,PTBP1,UBR2,BCLAF1,NOP58,WAPAL,YBX1,WIPI1,WDR1,TCF3,ACADVL,ENO1,LRRC16A,EPB41L2,COQ9,HNRNPC,EZR,COMT,MKNK2,HIF1A,ACIN1,PNN,MAPRE1,RBL2,CTSH,DECR1,SNRNP70,PDCD5,HNRNPUL1,CARD8,GCDH,PON2,RBM28,LUC7L3,SLC9A3R1,PPP6R3,CPT1A,VEGFA,BCL6,KAT2B,NCBP2,GPD2,DARS,SCP2,ACADM,ECE1,ABCD3,PRDX6,RCOR3,PPP1R8,PHF3,HSDL2,RBM25,KDM3B,EPHX2,PDS5A,ACO1,ACADS,PKN1,ADCK4,SDC4,DEK,SOX9,HNRNPR,CANX,SEC14L1,JUND…
TRUE	1.57e-06	1299	584	87	0.149	0.067	HPA:031010_13	hpa	54	rectum; glandular cells[Supportive,High]	4	AKAP8L,PTBP1,BCLAF1,NOP58,WAPAL,YBX1,WIPI1,WDR1,LRRC16A,COQ9,ITGA6,HNRNPC,EZR,SORBS1,PNN,DECR1,SNRNP70,HNRNPUL1,CARD8,GCDH,PON2,RBM28,DHX58,LUC7L3,PPP6R3,CPT1A,VEGFA,NCBP2,GPD2,ACADM,ECE1,HMGCL,ABCD3,PRDX6,RCOR3,PPP1R8,HSDL2,KDM3B,PDS5A,ACADS,SDC4,SOX9,HNRNPR,CANX,MCCC2,APPL2,NEK1,RMDN3,HNRNPD,ANP32A,SCRN2,PELP1,HDGF,TOR1AIP1,ANP32E,SELENBP1,HSPD1,GBAS,ADD3,SMARCA5,HNRNPU,RAVER1,HMGB2,CPSF2,NAV2,…
TRUE	1.6e-06	1144	584	79	0.135	0.069	HPA:043010_13	hpa	238	stomach 2; glandular cells[Supportive,High]	6	MGST1,AKAP8L,PTBP1,BCLAF1,NOP58,YBX1,ACADVL,COQ9,HNRNPC,EZR,SORBS1,RBL2,DECR1,SNRNP70,HNRNPUL1,GCDH,RBM28,LUC7L3,PPP6R3,VEGFA,NCBP2,GPD2,DARS,ACADM,ECE1,HMGCL,ABCD3,PRDX6,PPP1R8,HSDL2,KDM3B,PDS5A,ACO1,ACADS,PKN1,SDC4,SOX9,CANX,MCCC2,APPL2,MARCH7,NEK1,RMDN3,HNRNPD,PML,SCRN2,PELP1,HDGF,TOR1AIP1,GBAS,ADD3,SMARCA5,HNRNPU,C16ORF89,ACSS1,ACOX1,RAVER1,HMGB2,CPSF2,NAV2,GATAD2A,ATP5I,HNRNPH1,ZNF768,NDUFA3…
TRUE	2.23e-06	2340	584	137	0.235	0.059	HPA:041010_11	hpa	142	spleen; cells in red pulp[Supportive,Low]	4	FYN,AKAP8L,PTBP1,UBR2,BCLAF1,NOP58,WAPAL,YBX1,WIPI1,WDR1,TCF3,ACADVL,ENO1,NEBL,EPB41L2,COQ9,HNRNPC,EZR,COMT,CRAT,MKNK2,HIF1A,ACIN1,PNN,MAPRE1,CST3,RBL2,CTSH,DECR1,ASAH1,SNRNP70,HNRNPUL1,CARD8,GCDH,PON2,RBM28,LUC7L3,SLC9A3R1,PPP6R3,CPT1A,TPD52L1,VEGFA,BCL6,KAT2B,NCBP2,GPD2,DARS,SCP2,ACADM,ECE1,PRDX6,RCOR3,PPP1R8,PHF3,HSDL2,RBM25,KDM3B,PDS5A,ACADS,PKN1,ADCK4,SDC4,GLO1,DEK,HNRNPR,CANX,SEC14L1,JUND,L…
TRUE	2.37e-06	8236	584	386	0.661	0.047	HPA:011010	hpa	298	endometrium 1; cells in endometrial stroma	2	TMEM176A,PAX6,JARID2,MGST1,FYN,AKAP8L,PTBP1,PIK3C2A,UBR2,HSD17B6,BCLAF1,RETSAT,NOP58,IL17RB,WAPAL,MYLK,YBX1,FGFR3,LAPTM4A,PYGM,WIPI1,WDR1,TCF3,ACADVL,MRVI1,MGLL,ENO1,ANO8,SEC31B,ACACB,NT5C2,GPR137B,FBLN1,ARAF,NEBL,SLC1A3,LRRC16A,PGM1,EPB41L2,ITGB5,FAT1,HADHA,CPNE3,MT3,SH3BP2,COQ9,SMOX,HEPH,GNPTG,ITGA6,HNRNPC,EZR,COMT,NUP188,CRAT,SORBS1,PRTFDC1,MKNK2,SEC14L2,TRIOBP,TIMP3,CYB5R3,BRD1,MLC1,HIF1A,ACI…
TRUE	2.48e-06	2646	584	151	0.259	0.057	HPA:021010_02	hpa	143	liver; bile duct cells[Uncertain,Medium]	4	JARID2,BCLAF1,SH3YL1,LAPTM4A,WIPI1,WDR1,TCF3,MRVI1,ENO1,UNG,TRAF4,ARAF,EPB41L2,ITGB5,CPNE3,SMOX,GNPTG,HNRNPC,EZR,ABLIM1,PRODH,TRIOBP,CYB5R3,ACIN1,PABPN1,RBL2,CTSH,EIF3J,ASAH1,SNRNP70,AKT2,HNRNPUL1,CARD8,PON2,LUC7L3,SLC9A3R1,PHF12,PPP6R3,VEGFA,GPD2,ASB3,ACADM,ECE1,HMGCL,PRDX6,RCOR3,PPP1R8,RBM25,KDM3B,B4GALT4,POLR3GL,PDS5A,FKBP9,ACADS,ADCK4,DEK,SOX9,HNRNPR,PCNXL4,RHOJ,CANX,FGFRL1,TWSG1,PLD2,SAFB2,M…
TRUE	2.48e-06	1513	584	97	0.166	0.064	HPA:040040_11	hpa	96	soft tissue 2; peripheral nerve[Supportive,Low]	4	FYN,AKAP8L,UBR2,NOP58,WAPAL,WIPI1,TCF3,ENO1,COQ9,ITGA6,HNRNPC,COMT,CRAT,TRIOBP,PNN,RBL2,DECR1,SNRNP70,PDCD5,HNRNPUL1,PON2,HSPB1,RBM28,LUC7L3,PPP6R3,CPT1A,KAT2B,ECE1,CNN3,ABCD3,PRDX6,RCOR3,PPP1R8,RBM25,KDM3B,EPHX2,ACADS,PKN1,ADCK4,GLO1,DEK,SOX9,HNRNPR,CANX,SEC14L1,JUND,ITGB4,LRP4,MPHOSPH6,APPL2,MARCH7,RMDN3,ITGAV,HNRNPD,PML,SCRN2,HDGF,TOR1AIP1,SNRPG,HSPD1,G3BP1,GBAS,NTRK2,STOM,ADD3,SAP18,BAG3,GJA1…
TRUE	2.81e-06	1457	584	94	0.161	0.065	HPA:041010_12	hpa	142	spleen; cells in red pulp[Supportive,Medium]	5	AKAP8L,PTBP1,BCLAF1,NOP58,WAPAL,WIPI1,WDR1,TCF3,ENO1,EPB41L2,COQ9,HNRNPC,EZR,ACIN1,PNN,MAPRE1,CST3,RBL2,ASAH1,SNRNP70,HNRNPUL1,CARD8,GCDH,PON2,RBM28,LUC7L3,SLC9A3R1,PPP6R3,BCL6,KAT2B,NCBP2,GPD2,SCP2,ACADM,ECE1,PRDX6,RCOR3,PPP1R8,HSDL2,RBM25,KDM3B,PDS5A,PKN1,DEK,CANX,SEC14L1,LRP4,NEK1,HNRNPD,ANP32A,PML,SCRN2,HDGF,TOR1AIP1,ANP32E,SELENBP1,TP53BP2,SNRPG,GBAS,MSN,ERLIN2,STOM,ADD3,PPP4C,SAP18,SMARCA5,…
TRUE	3.35e-06	9355	584	428	0.733	0.046	HPA:019020_02	hpa	115	kidney; cells in tubules[Uncertain,Medium]	4	TMEM176A,POLR2J,JARID2,MGST1,AKAP8L,PTBP1,PIK3C2A,UBR2,IFNGR1,BCLAF1,SH3YL1,RETSAT,FOXN3,NOP58,IL17RB,WAPAL,RPL18,YBX1,HYAL2,LAPTM4A,WIPI1,WDR1,TCF3,ACADVL,MRVI1,FERMT2,CLASP1,MGLL,ENO1,ANO8,UNG,ACACB,GPC4,GPR137B,ARAF,LRRC16A,PGM1,COL5A3,ITGB5,BCKDHB,KAT6A,HADHA,CPNE3,HSD17B14,SH3BP2,COQ9,SMOX,SNX5,GNPTG,ITGA6,HNRNPC,EZR,COMT,CRAT,SORBS1,ABLIM1,PRTFDC1,MKNK2,SEC14L2,PRODH,TRIOBP,CYB5R3,MLC1,PABP…
TRUE	3.46e-06	1404	584	91	0.156	0.065	HPA:035010_12	hpa	63	skin 1; Langerhans[Supportive,Medium]	5	AKAP8L,PTBP1,UBR2,BCLAF1,NOP58,WAPAL,YBX1,WDR1,ENO1,EPB41L2,COQ9,HNRNPC,EZR,MKNK2,ACIN1,PNN,RBL2,CTSH,SNRNP70,HNRNPUL1,CARD8,GCDH,HSPB1,RBM28,LUC7L3,PPP6R3,VEGFA,NCBP2,GPD2,DARS,ECE1,HMGCL,ABCD3,PRDX6,RCOR3,PPP1R8,PHF3,HSDL2,RBM25,KDM3B,PDS5A,ADCK4,HNRNPR,CANX,SEC14L1,JUND,MCCC2,LRP4,MPHOSPH6,APPL2,RMDN3,ANP32A,PML,SCRN2,PELP1,HDGF,TOR1AIP1,ANP32E,SNRPG,G3BP1,GBAS,MSN,ERLIN2,NTRK2,SAP18,BAG3,GJA1…
TRUE	3.46e-06	8285	584	387	0.663	0.047	HPA:018010	hpa	82	hippocampus; glial cells	2	TMEM176A,PAX6,JARID2,MGST1,FYN,AKAP8L,PTBP1,PIK3C2A,ATP1A2,UBR2,HSD17B6,BCLAF1,FOXN3,NOP58,IL17RB,WAPAL,PKN2,MYLK,YBX1,FGFR3,LAPTM4A,PYGM,WIPI1,WDR1,TCF3,ACADVL,MRVI1,MGLL,ENO1,ACACB,GPC4,GPR137B,FBLN1,ARAF,NEBL,SLC1A3,LRRC16A,PGM1,EPB41L2,ITGB5,KAT6A,FAT1,HADHA,MT3,SH3BP2,COQ9,SMOX,HEPH,GNPTG,ITGA6,HNRNPC,EZR,COMT,CRAT,SORBS1,MKNK2,SEC14L2,PRODH,TRIOBP,CYB5R3,BRD1,MLC1,HIF1A,ACIN1,PABPN1,PNN,PLT…
TRUE	3.89e-06	9258	584	424	0.726	0.046	HPA:012020_01	hpa	8	endometrium 2; glandular cells[Uncertain,Low]	3	TMEM176A,LUC7L,JARID2,MGST1,AKAP8L,PTBP1,PIK3C2A,UBR2,IFNGR1,BCLAF1,SH3YL1,RETSAT,FOXN3,NOP58,WAPAL,RPL18,PKN2,YBX1,LAPTM4A,WIPI1,WDR1,TCF3,ACADVL,MRVI1,FERMT2,CLASP1,MGLL,ENO1,UNG,ACACB,TRAF4,NT5C2,GPR137B,FBLN1,ARAF,NEBL,OPHN1,LRRC16A,EPB41L2,ITGB5,BCKDHB,KAT6A,FAT1,HADHA,CPNE3,SH3BP2,COQ9,SMOX,SNX5,HEPH,GNPTG,ITGA6,HNRNPC,EZR,COMT,NUP188,SORBS1,ABLIM1,PRTFDC1,MKNK2,SEC14L2,TRIOBP,TIMP3,CYB5R3,…
TRUE	4.08e-06	11034	584	489	0.837	0.044	HPA:042010_01	hpa	31	stomach 1; glandular cells[Uncertain,Low]	3	TMEM176A,POLR2J,SPATA20,LUC7L,JARID2,MGST1,AKAP8L,PTBP1,PIK3C2A,ATP1A2,UBR2,IFNGR1,BCLAF1,SH3YL1,AIFM2,RETSAT,NOP58,WAPAL,RPL18,PKN2,YBX1,LAPTM4A,WIPI1,WDR1,TCF3,ACADVL,MRVI1,FERMT2,CLASP1,MGLL,ENO1,ANO8,SEC31B,UNG,ACACB,TRAF4,NT5C2,GPC4,GPR137B,ARAF,NEBL,ADCYAP1R1,OPHN1,LRRC16A,PGM1,COL5A3,ITGB5,BCKDHB,KAT6A,FAT1,HADHA,CPNE3,HSD17B14,SH3BP2,ASAP3,COQ9,SMOX,SNX5,HEPH,GNPTG,ITGA6,HNRNPC,EZR,COMT,N…
TRUE	4.36e-06	2650	584	150	0.257	0.057	HPA:047010_03	hpa	72	urinary bladder; urothelial cells[Uncertain,High]	5	PTBP1,BCLAF1,SH3YL1,IL17RB,WDR1,UNG,TRAF4,ARAF,COQ9,SMOX,GNPTG,ITGA6,HNRNPC,EZR,COMT,PABPN1,PNN,SNTA1,SMCHD1,RBL2,CTSH,EIF3J,DECR1,ASAH1,SNRNP70,AKT2,HNRNPUL1,CARD8,PON2,HSPB1,RBM28,RASSF4,LUC7L3,PHF12,PPP6R3,VEGFA,KAT2B,NCBP2,GPD2,ASB3,DARS,ABCD3,SYF2,RCOR3,PPP1R8,PKD2,HSDL2,KDM3B,SPOP,PDS5A,FAM213A,ACADS,STAU1,PCNXL4,RHOJ,TWSG1,PLD2,SAFB2,JUND,PPIL4,GFPT2,MCCC2,LGALS3,IQCA1,C14ORF159,IL6ST,FADS…
TRUE	4.41e-06	2348	584	136	0.233	0.058	HPA:034010_11	hpa	446	skeletal muscle; myocytes[Supportive,Low]	4	AKAP8L,PTBP1,UBR2,BCLAF1,NOP58,WAPAL,PYGM,WIPI1,WDR1,TCF3,ACADVL,ENO1,LRRC16A,PGM1,COQ9,HNRNPC,CRAT,SORBS1,MKNK2,TRIOBP,ACIN1,PNN,RBL2,DECR1,ASAH1,SNRNP70,HNRNPUL1,CARD8,GCDH,PON2,HSPB1,RBM28,LUC7L3,PPP6R3,CPT1A,VEGFA,KAT2B,NCBP2,GPD2,SCP2,ACADM,ECE1,HMGCL,ABCD3,PRDX6,RCOR3,PPP1R8,PHF3,HSDL2,RBM25,KDM3B,PDS5A,ACO1,ACADS,PKN1,ADCK4,SDC4,DEK,HNRNPR,CANX,SEC14L1,ITGB4,LRP4,MPHOSPH6,APPL2,MARCH7,NEK1…
TRUE	4.5e-06	10071	584	454	0.777	0.045	HPA:038000	hpa	354	smooth muscle	1	TMEM176A,PAX6,LUC7L,JARID2,MGST1,FYN,AKAP8L,PTBP1,PIK3C2A,UBR2,HSD17B6,IFNGR1,BCLAF1,FOXN3,NOP58,IL17RB,WAPAL,RPL18,PKN2,MYLK,YBX1,FGFR3,LAPTM4A,PYGM,WIPI1,WDR1,TCF3,ACADVL,MRVI1,FERMT2,MGLL,ENO1,NT5C2,GPR137B,FBLN1,ARAF,NEBL,SLC1A3,OPHN1,LRRC16A,PGM1,EPB41L2,COL5A3,ITGB5,BCKDHB,KAT6A,FAT1,HADHA,CPNE3,HSD17B14,MT3,SH3BP2,COQ9,SMOX,HEPH,GNPTG,ITGA6,HNRNPC,EZR,COMT,NUP188,CRAT,SORBS1,ABLIM1,MKNK2,S…
TRUE	4.5e-06	10071	584	454	0.777	0.045	HPA:038010	hpa	354	smooth muscle; smooth muscle cells	2	TMEM176A,PAX6,LUC7L,JARID2,MGST1,FYN,AKAP8L,PTBP1,PIK3C2A,UBR2,HSD17B6,IFNGR1,BCLAF1,FOXN3,NOP58,IL17RB,WAPAL,RPL18,PKN2,MYLK,YBX1,FGFR3,LAPTM4A,PYGM,WIPI1,WDR1,TCF3,ACADVL,MRVI1,FERMT2,MGLL,ENO1,NT5C2,GPR137B,FBLN1,ARAF,NEBL,SLC1A3,OPHN1,LRRC16A,PGM1,EPB41L2,COL5A3,ITGB5,BCKDHB,KAT6A,FAT1,HADHA,CPNE3,HSD17B14,MT3,SH3BP2,COQ9,SMOX,HEPH,GNPTG,ITGA6,HNRNPC,EZR,COMT,NUP188,CRAT,SORBS1,ABLIM1,MKNK2,S…
TRUE	4.51e-06	1534	584	97	0.166	0.063	HPA:009030_12	hpa	286	colon; peripheral nerve/ganglion[Supportive,Medium]	5	AKAP8L,PTBP1,UBR2,BCLAF1,NOP58,WAPAL,WIPI1,WDR1,LRRC16A,EPB41L2,HNRNPC,TRIOBP,ACIN1,MAPRE1,CST3,RBL2,SNRNP70,PDCD5,HNRNPUL1,GCDH,HSPB1,LUC7L3,CPE,PPP6R3,CPT1A,NCBP2,GPD2,DARS,ECE1,CNN3,ABCD3,PRDX6,RCOR3,HSDL2,RBM25,KDM3B,EPHX2,PDS5A,ACADS,PKN1,ADCK4,DEK,HNRNPR,CANX,JUND,MCCC2,MPHOSPH6,RMDN3,HADHB,HNRNPD,ANP32A,PML,SCRN2,PELP1,HDGF,TOR1AIP1,ANP32E,SNRPG,NTRK2,STOM,ADD3,PPP4C,SAP18,BAG3,GJA1,SMARCA…
TRUE	5.19e-06	10628	584	474	0.812	0.045	HPA:001010_01	hpa	36	adrenal gland; glandular cells[Uncertain,Low]	3	TMEM176A,POLR2J,SPATA20,LUC7L,JARID2,MGST1,FYN,AKAP8L,PTBP1,PIK3C2A,UBR2,HSD17B6,IFNGR1,BCLAF1,AIFM2,RETSAT,FOXN3,NOP58,WAPAL,RPL18,PKN2,YBX1,LAPTM4A,WIPI1,WDR1,TCF3,ACADVL,MRVI1,FERMT2,CLASP1,MGLL,ENO1,SEC31B,UNG,ACACB,TRAF4,NT5C2,GPC4,GPR137B,ARAF,NEBL,ADCYAP1R1,OPHN1,LRRC16A,PGM1,COL5A3,ITGB5,BCKDHB,KAT6A,FAT1,HADHA,CPNE3,HSD17B14,SH3BP2,COQ9,SMOX,SNX5,HEPH,GNPTG,ITGA6,HNRNPC,EZR,COMT,NUP188,C…
TRUE	5.19e-06	8362	584	389	0.666	0.047	HPA:021010	hpa	143	liver; bile duct cells	2	PAX6,JARID2,MGST1,FYN,AKAP8L,PIK3C2A,UBR2,HSD17B6,BCLAF1,SH3YL1,NOP58,IL17RB,WAPAL,MYLK,YBX1,FGFR3,LAPTM4A,PYGM,WIPI1,WDR1,TCF3,ACADVL,MRVI1,FERMT2,MGLL,ENO1,SEC31B,UNG,ACACB,TRAF4,GPR137B,FBLN1,ARAF,NEBL,SLC1A3,OPHN1,LRRC16A,PGM1,EPB41L2,ITGB5,KAT6A,FAT1,CPNE3,MT3,SH3BP2,COQ9,SMOX,SNX5,HEPH,GNPTG,ITGA6,HNRNPC,EZR,COMT,CRAT,SORBS1,ABLIM1,MKNK2,SEC14L2,PRODH,TRIOBP,CYB5R3,BRD1,MLC1,HIF1A,ACIN1,PAB…
TRUE	5.25e-06	2485	584	142	0.243	0.057	HPA:046010_11	hpa	206	tonsil; germinal center cells[Supportive,Low]	4	FYN,AKAP8L,PTBP1,UBR2,BCLAF1,NOP58,WAPAL,YBX1,WIPI1,WDR1,TCF3,ACADVL,ENO1,NEBL,LRRC16A,EPB41L2,COQ9,HNRNPC,EZR,COMT,SORBS1,MKNK2,HIF1A,ACIN1,PNN,MAPRE1,RBL2,CTSH,DECR1,SNRNP70,PDCD5,HNRNPUL1,CARD8,GCDH,PON2,RBM28,LUC7L3,PPP6R3,CPT1A,VEGFA,BCL6,KAT2B,NCBP2,GPD2,DARS,ACADM,ECE1,CNN3,ABCD3,PRDX6,RCOR3,PPP1R8,PHF3,HSDL2,RBM25,KDM3B,EPHX2,PDS5A,ACO1,ACADS,PKN1,ADCK4,SDC4,DEK,SOX9,HNRNPR,CANX,SEC14L1,J…
TRUE	5.32e-06	11333	584	499	0.854	0.044	HPA:019020_01	hpa	115	kidney; cells in tubules[Uncertain,Low]	3	TMEM176A,POLR2J,SPATA20,LUC7L,JARID2,MGST1,AKAP8L,PTBP1,PIK3C2A,UBR2,IFNGR1,BCLAF1,SH3YL1,RETSAT,FOXN3,NOP58,IL17RB,WAPAL,RPL18,PKN2,YBX1,HYAL2,LAPTM4A,WIPI1,WDR1,TCF3,ACADVL,MRVI1,FERMT2,CLASP1,MGLL,ENO1,ANO8,SEC31B,UNG,ACACB,TRAF4,NT5C2,GPC4,GPR137B,FBLN1,ARAF,NEBL,ADCYAP1R1,LRRC16A,PGM1,COL5A3,ITGB5,BCKDHB,KAT6A,FAT1,HADHA,CPNE3,HSD17B14,SH3BP2,COQ9,SMOX,SNX5,HEPH,GNPTG,ITGA6,HNRNPC,EZR,COMT,N…
TRUE	6.39e-06	860	584	62	0.106	0.072	HPA:013010_13	hpa	135	epididymis; glandular cells[Supportive,High]	6	AKAP8L,PTBP1,BCLAF1,WDR1,HNRNPC,EZR,COMT,PNN,CST3,RBL2,ASAH1,SNRNP70,HNRNPUL1,PON2,HSPB1,LUC7L3,SLC9A3R1,PPP6R3,TPD52L1,NCBP2,ACADM,ECE1,HMGCL,ABCD3,PRDX6,RCOR3,PPP1R8,KDM3B,PKN1,GLO1,CANX,MCCC2,GLUL,RMDN3,ANP32A,SCRN2,PELP1,HDGF,TOR1AIP1,ANP32E,ERLIN2,NTRK2,ADD3,SAP18,HNRNPU,ALDH4A1,NDRG2,CPSF2,ATP5I,HNRNPH1,ZNF768,RARG,RELA,EWSR1,CADM1,NELFA,TUBB4B,HMGB1,HMGN2,HMGN1,GTF2I,RBM8A
TRUE	6.73e-06	9879	584	446	0.764	0.045	HPA:022010_01	hpa	224	lung; macrophages[Uncertain,Low]	3	TMEM176A,POLR2J,JARID2,MGST1,AKAP8L,PTBP1,PIK3C2A,ATP1A2,UBR2,IFNGR1,BCLAF1,RETSAT,NOP58,WAPAL,RPL18,PKN2,YBX1,HYAL2,LAPTM4A,WIPI1,WDR1,TCF3,ACADVL,MRVI1,FERMT2,CLASP1,MGLL,ENO1,ANO8,SEC31B,UNG,ACACB,TRAF4,NT5C2,GPC4,GPR137B,ARAF,NEBL,ADCYAP1R1,OPHN1,LRRC16A,EPB41L2,ITGB5,BCKDHB,KAT6A,FAT1,HADHA,CPNE3,HSD17B14,SH3BP2,COQ9,SMOX,SNX5,HEPH,GNPTG,ITGA6,HNRNPC,EZR,COMT,NUP188,CRAT,SORBS1,ABLIM1,MKNK2,…
TRUE	6.86e-06	1468	584	93	0.159	0.063	HPA:026010_11	hpa	185	ovary; follicle cells[Supportive,Low]	2	MGST1,AKAP8L,UBR2,BCLAF1,NOP58,WIPI1,ACADVL,ENO1,LRRC16A,COQ9,HNRNPC,EZR,COMT,CRAT,SORBS1,MKNK2,ACIN1,PNN,MAPRE1,RBL2,CTSH,DECR1,SNRNP70,PDCD5,CARD8,GCDH,PON2,HSPB1,RBM28,DHX58,LUC7L3,SLC9A3R1,CPT1A,VEGFA,NCBP2,DARS,ACADM,CNN3,HSDL2,RBM25,KDM3B,EPHX2,PDS5A,ACO1,ACADS,PKN1,ADCK4,GLO1,HNRNPR,SEC14L1,MPHOSPH6,APPL2,NEK1,ANP32A,SCRN2,PELP1,ZNF787,HDGF,TOR1AIP1,ANP32E,SNRPG,G3BP1,MSN,PPP4C,BAG3,C16ORF…
TRUE	8.8e-06	1376	584	88	0.151	0.064	HPA:039040_11	hpa	223	soft tissue 1; peripheral nerve[Supportive,Low]	4	FYN,PTBP1,UBR2,NOP58,YBX1,WIPI1,ENO1,EPB41L2,ITGA6,COMT,SORBS1,MKNK2,TRIOBP,RBL2,DECR1,SNRNP70,PDCD5,HNRNPUL1,CARD8,GCDH,RBM28,AEBP1,LUC7L3,CPE,NCBP2,GPD2,ECE1,HMGCL,KDM3B,EPHX2,PDS5A,ACADS,PKN1,ADCK4,GLO1,HNRNPR,CANX,SEC14L1,JUND,LRP4,MPHOSPH6,APPL2,ITGAV,HNRNPD,PML,SCRN2,PELP1,ZNF787,TOR1AIP1,NTRK2,ADD3,SAP18,BAG3,GJA1,C16ORF89,RPL8,ACOX1,RAVER1,BDH2,HMGB2,ALDH1A1,NDRG2,ACAA2,GATAD2A,SEPT2,ATP5…
TRUE	9.02e-06	1724	584	105	0.18	0.061	HPA:017010_12	hpa	383	heart muscle; myocytes[Supportive,Medium]	5	MGST1,AKAP8L,UBR2,BCLAF1,NOP58,WAPAL,WIPI1,WDR1,TCF3,ACADVL,NEBL,COQ9,HNRNPC,CRAT,SORBS1,TRIOBP,ACIN1,PNN,CST3,RBL2,DECR1,ASAH1,SNRNP70,HNRNPUL1,CARD8,GCDH,PON2,HSPB1,RBM28,LUC7L3,CPT1A,VEGFA,GPD2,SCP2,ACADM,ECE1,HMGCL,ABCD3,PRDX6,RCOR3,PPP1R8,HSDL2,RBM25,ACO1,ACADS,PKN1,HNRNPR,CANX,SEC14L1,MCCC2,ITGB4,LRP4,MARCH7,NEK1,RMDN3,HADHB,ANP32A,SCRN2,PELP1,HDGF,TOR1AIP1,ANP32E,TP53BP2,SNRPG,GBAS,NTRK2,S…
TRUE	9.08e-06	2619	584	147	0.252	0.056	HPA:007030_11	hpa	170	cerebral cortex; neuronal cells[Supportive,Low]	4	AKAP8L,UBR2,HSD17B6,BCLAF1,NOP58,WAPAL,FGFR3,WIPI1,WDR1,ACADVL,ENO1,LRRC16A,MT3,COQ9,HNRNPC,COMT,CRAT,SORBS1,MKNK2,TRIOBP,BRD1,MLC1,HIF1A,ACIN1,PNN,MAPRE1,CST3,RBL2,SCG3,DECR1,ASAH1,SNRNP70,PDCD5,HNRNPUL1,CARD8,GCDH,PON2,PTPRZ1,RBM28,AEBP1,DHX58,LUC7L3,ALDOC,CPE,PPP6R3,CPT1A,VEGFA,KAT2B,NCBP2,GPD2,DARS,ACADM,ECE1,HMGCL,PRDX6,RCOR3,PPP1R8,PHF3,HSDL2,RBM25,KDM3B,PDS5A,ACO1,ACADS,PKN1,ADCK4,SDC4,GLO…
TRUE	9.24e-06	1042	584	71	0.122	0.068	HPA:039020_11	hpa	377	soft tissue 1; chondrocytes[Supportive,Low]	2	UBR2,NOP58,MYLK,YBX1,WIPI1,WDR1,TCF3,LRRC16A,PGM1,COQ9,RBL2,SNRNP70,HNRNPUL1,GCDH,PON2,HSPB1,AEBP1,LUC7L3,PPP6R3,VEGFA,NCBP2,DARS,ECE1,ABCD3,PPP1R8,HSDL2,EPHX2,PDS5A,ADCK4,SDC4,DEK,SOX9,HNRNPR,CANX,JUND,PPP1R1B,ITGB4,LRP4,MPHOSPH6,HADHB,PML,PELP1,HDGF,TOR1AIP1,SNRPG,G3BP1,GBAS,ERLIN2,ADD3,HNRNPU,S100A1,RPL8,ACOX1,RAVER1,AK4,HMGB2,GATAD2A,SEPT2,ZNF768,NDUFA3,ETFDH,SUCLG2,RARG,CD151,EWSR1,RBM33,NEL…
TRUE	9.33e-06	5975	584	292	0.5	0.049	HPA:040030_01	hpa	96	soft tissue 2; fibroblasts[Uncertain,Low]	3	TMEM176A,LUC7L,JARID2,AKAP8L,PIK3C2A,UBR2,BCLAF1,NOP58,WAPAL,RPL18,PKN2,YBX1,HYAL2,LAPTM4A,WIPI1,WDR1,TCF3,FERMT2,MGLL,ENO1,ANO8,SEC31B,UNG,GPR137B,FBLN1,ARAF,ADCYAP1R1,OPHN1,EPB41L2,ITGB5,BCKDHB,FAT1,HADHA,CPNE3,SH3BP2,COQ9,SMOX,SNX5,GNPTG,HNRNPC,ABLIM1,MKNK2,TRIOBP,TIMP3,CYB5R3,HIF1A,ACIN1,PABPN1,PNN,NFATC4,PLTP,SMCHD1,BEX4,SETD6,METRN,RBL2,EIF3J,DECR1,ASAH1,SNRNP70,SGTA,PDCD5,AKT2,HNRNPUL1,CAR…
TRUE	9.76e-06	3019	584	165	0.283	0.055	HPA:024010_03	hpa	160	nasopharynx; respiratory epithelial cells[Uncertain,High]	5	JARID2,AKAP8L,PTBP1,PIK3C2A,BCLAF1,NOP58,LAPTM4A,WDR1,UNG,EPB41L2,KAT6A,SH3BP2,COQ9,SMOX,GNPTG,HNRNPC,EZR,PRODH,TIMP3,SRSF5,PABPN1,PNN,SNTA1,RBL2,SNRNP70,AKT2,HNRNPUL1,GCDH,LFNG,HSPB1,LUC7L3,SLC9A3R1,PHF12,PPP6R3,SASH1,GNAI2,NCBP2,GPD2,ASB3,DARS,ACADM,ECE1,HMGCL,F3,ABCD3,PRDX6,SYF2,RCOR3,PPP1R8,SPCS2,HSDL2,RBM25,KDM3B,PDS5A,ACADS,PKN1,STAU1,SOX9,HNRNPR,RHOJ,CANX,PTPN12,PLD2,SAFB2,MCCC2,SLC41A1,C1…
TRUE	1.13e-05	2542	584	143	0.245	0.056	HPA:023020_11	hpa	159	lymph node; non-germinal center cells[Supportive,Low]	4	MGST1,FYN,AKAP8L,PTBP1,UBR2,BCLAF1,NOP58,WAPAL,YBX1,WIPI1,WDR1,TCF3,ACADVL,ENO1,NEBL,LRRC16A,EPB41L2,COQ9,HNRNPC,EZR,COMT,MKNK2,HIF1A,ACIN1,PNN,MAPRE1,CST3,RBL2,CTSH,DECR1,ASAH1,SNRNP70,PDCD5,HNRNPUL1,CARD8,GCDH,PON2,RBM28,LUC7L3,SLC9A3R1,PPP6R3,CPT1A,TPD52L1,VEGFA,BCL6,KAT2B,NCBP2,GPD2,DARS,ACADM,ECE1,ABCD3,PRDX6,RCOR3,PPP1R8,PHF3,HSDL2,RBM25,KDM3B,EPHX2,PDS5A,ACADS,PKN1,ADCK4,SDC4,GLO1,DEK,HNRN…
TRUE	1.16e-05	820	584	59	0.101	0.072	HPA:039010_12	hpa	223	soft tissue 1; adipocytes[Supportive,Medium]	5	MGST1,AKAP8L,PTBP1,UBR2,NOP58,WDR1,ENO1,FBLN1,HNRNPC,TRIOBP,ACIN1,PNN,RBL2,SNRNP70,HNRNPUL1,CARD8,PON2,LUC7L3,GPD2,ABCD3,PRDX6,RCOR3,PPP1R8,KDM3B,PDS5A,ACO1,ACADS,PKN1,HNRNPR,CANX,MPHOSPH6,RMDN3,HADHB,ANP32A,PML,SCRN2,HDGF,ERLIN2,NTRK2,GRAMD3,ALDH4A1,HMGB2,ALDH1A1,CPSF2,PPIB,STAT3,ATP5I,HNRNPH1,ZNF768,NDUFA3,EWSR1,NELFA,RXRA,MAOA,HMGB1,HMGN2,HMGN1,BCKDHA,RBM8A
TRUE	1.19e-05	2501	584	141	0.241	0.056	HPA:044020_12	hpa	243	testis; cells in seminiferous ducts[Supportive,Medium]	1	MGST1,AKAP8L,PTBP1,UBR2,HSD17B6,BCLAF1,NOP58,WAPAL,YBX1,FGFR3,WIPI1,WDR1,TCF3,ENO1,LRRC16A,COQ9,HNRNPC,EZR,COMT,CRAT,SORBS1,MKNK2,BRD1,HIF1A,ACIN1,PNN,MAPRE1,CST3,RBL2,DECR1,ASAH1,SNRNP70,PDCD5,HNRNPUL1,CARD8,PON2,RBM28,LUC7L3,PPP6R3,CPT1A,VEGFA,NCBP2,GPD2,DARS,SCP2,ACADM,ECE1,HMGCL,ABCD3,PRDX6,RCOR3,PPP1R8,PHF3,HSDL2,RBM25,KDM3B,PDS5A,ACO1,ACADS,PKN1,ADCK4,DEK,SOX9,HNRNPR,CANX,SEC14L1,MCCC2,ITGB…
TRUE	1.19e-05	728	584	54	0.092	0.074	HPA:046030_13	hpa	206	tonsil; squamous epithelial cells[Supportive,High]	6	PTBP1,BCLAF1,YBX1,FGFR3,WDR1,HNRNPC,PNN,RBL2,SNRNP70,HNRNPUL1,CARD8,PON2,HSPB1,LUC7L3,VEGFA,GPD2,ECE1,PPP1R8,KDM3B,PDS5A,SOX9,NEK1,RMDN3,ITGAV,HNRNPD,ANP32A,PML,SCRN2,PELP1,HDGF,ANP32E,G3BP1,PPP4C,SAP18,GJA1,SMARCA5,HNRNPU,RPL8,HMGB2,NAV2,GATAD2A,STAT3,ATP5I,ZNF768,SUCLG2,RELA,EWSR1,RXRA,MAOA,HMGB1,AKAP17A,HMGN1,GTF2I,RBM8A
TRUE	1.21e-05	8753	584	402	0.688	0.046	HPA:039030	hpa	223	soft tissue 1; fibroblasts	2	TMEM176A,POLR2J,PAX6,LUC7L,JARID2,MGST1,FYN,AKAP8L,PTBP1,PIK3C2A,UBR2,HSD17B6,BCLAF1,NOP58,IL17RB,WAPAL,RPL18,PKN2,MYLK,YBX1,HYAL2,FGFR3,LAPTM4A,PYGM,WIPI1,WDR1,TCF3,ACADVL,FERMT2,MGLL,ENO1,ANO8,SEC31B,UNG,GPR137B,FBLN1,ARAF,NEBL,ADCYAP1R1,SLC1A3,OPHN1,LRRC16A,PGM1,EPB41L2,ITGB5,BCKDHB,KAT6A,FAT1,HADHA,CPNE3,MT3,SH3BP2,COQ9,SMOX,GNPTG,ITGA6,HNRNPC,EZR,COMT,CRAT,SORBS1,ABLIM1,MKNK2,TRIOBP,TIMP3,CY…
TRUE	1.24e-05	729	584	54	0.092	0.074	HPA:028010_13	hpa	316	parathyroid gland; glandular cells[Supportive,High]	6	PTBP1,BCLAF1,NOP58,ACADVL,COQ9,HNRNPC,EZR,CRAT,SORBS1,DECR1,SNRNP70,HNRNPUL1,GCDH,LUC7L3,PPP6R3,GPD2,ACADM,ECE1,HMGCL,PRDX6,PPP1R8,HSDL2,RBM25,KDM3B,PDS5A,PKN1,MCCC2,LRP4,ITGAV,TOR1AIP1,TP53BP2,SNRPG,GBAS,BAG3,SMARCA5,ALDH4A1,CPSF2,NAV2,SLC3A2,ATP5I,HNRNPH1,NDUFA3,ETFDH,SUCLG2,RARG,RELA,EWSR1,RXRA,MAOA,HMGB1,HMGN1,BCKDHA,GTF2I,RBM8A
TRUE	1.39e-05	958	584	66	0.113	0.069	HPA:002010_13	hpa	148	appendix; glandular cells[Supportive,High]	6	PTBP1,BCLAF1,WDR1,LRRC16A,COQ9,HNRNPC,SORBS1,RBL2,SNRNP70,HNRNPUL1,CARD8,GCDH,PON2,LUC7L3,PPP6R3,GPD2,ECE1,ABCD3,PRDX6,PPP1R8,HSDL2,KDM3B,PDS5A,ACADS,SDC4,SOX9,CANX,PPP1R1B,MCCC2,APPL2,NEK1,RMDN3,HNRNPD,SCRN2,PELP1,HDGF,SELENBP1,GBAS,ADD3,SMARCA5,HNRNPU,ACOX1,RAVER1,AK4,HMGB2,NDRG2,CPSF2,NAV2,ACAA2,GATAD2A,ATP5I,HNRNPH1,ZNF768,NDUFA3,SUCLG2,GOLIM4,EWSR1,NELFA,RXRA,HMGB1,AKAP17A,MT1A,HMGN1,BCKDHA,…
TRUE	1.5e-05	1057	584	71	0.122	0.067	HPA:027020_03	hpa	168	pancreas; islets of Langerhans[Uncertain,High]	5	PAX6,AKAP8L,PTBP1,BCLAF1,ACACB,CPNE3,GNPTG,HNRNPC,PABPN1,SETD6,RBL2,SCG3,SNRNP70,HNRNPUL1,GCDH,LUC7L3,RAB34,CPE,WFS1,ASB3,DOCK7,ACADM,SYF2,RCOR3,PPP1R8,SERP1,PFKFB2,PCNXL4,WDR60,ANXA7,PTGR2,ANP32A,PELP1,HDGF,ANP32E,EPS8,HNRNPU,MSI2,CHTOP,PBXIP1,IGFBP7,ISCA2,CPSF2,KATNAL2,SLC3A2,GSTM4,ZNF608,ATP5I,HNRNPH1,INO80E,NDUFA3,RARG,GOLIM4,CDC42EP4,RGMA,EWSR1,CADM1,METTL7A,PPP1CC,RXRA,RALGAPA2,HMGB1,PLXNB2…
TRUE	1.53e-05	1745	584	105	0.18	0.06	HPA:012020_03	hpa	8	endometrium 2; glandular cells[Uncertain,High]	5	PTBP1,BCLAF1,NOP58,WDR1,UNG,EPB41L2,KAT6A,CPNE3,SH3BP2,COQ9,SMOX,GNPTG,HNRNPC,NUP188,ABLIM1,RBL2,EIF3J,SNRNP70,HNRNPUL1,HSPB1,LUC7L3,SLC9A3R1,CPT1A,TPD52L1,GPD2,DARS,ECE1,PRDX6,SYF2,PPP1R8,SPCS2,HSDL2,KDM3B,PDS5A,ZNF644,STAU1,SOX9,PCNXL4,CANX,PTPN12,TWSG1,PLD2,SAFB2,PPFIA1,MCCC2,IQCA1,SLC41A1,C14ORF159,MSI1,PNPLA8,PHF11,RMDN3,ANP32A,PML,SCRN2,PELP1,HDGF,LYPLAL1,ANP32E,UBXN4,GBAS,ERLIN2,GLUD1,EIF4…
TRUE	1.54e-05	8099	584	376	0.644	0.046	HPA:015010_02	hpa	203	fallopian tube; glandular cells[Uncertain,Medium]	4	JARID2,FYN,AKAP8L,PTBP1,PIK3C2A,BCLAF1,SH3YL1,RETSAT,FOXN3,NOP58,WAPAL,RPL18,PKN2,YBX1,LAPTM4A,WIPI1,WDR1,TCF3,ACADVL,MRVI1,FERMT2,ENO1,SEC31B,UNG,ACACB,TRAF4,GPC4,GPR137B,ARAF,OPHN1,LRRC16A,EPB41L2,COL5A3,BCKDHB,KAT6A,CPNE3,SH3BP2,COQ9,SMOX,SNX5,HEPH,GNPTG,HNRNPC,EZR,NUP188,CRAT,SORBS1,ABLIM1,MKNK2,SEC14L2,TRIOBP,TIMP3,CYB5R3,SRSF5,ACIN1,PABPN1,ARHGAP5,PNN,NFATC4,PLTP,SLCO4A1,MAPRE1,SNTA1,SETD6,…
TRUE	1.59e-05	1157	584	76	0.13	0.066	HPA:042010_13	hpa	31	stomach 1; glandular cells[Supportive,High]	6	MGST1,AKAP8L,PTBP1,BCLAF1,YBX1,WDR1,ACADVL,LRRC16A,COQ9,HNRNPC,EZR,SORBS1,RBL2,DECR1,SNRNP70,HNRNPUL1,GCDH,RBM28,LUC7L3,SLC9A3R1,PPP6R3,VEGFA,KAT2B,NCBP2,GPD2,DARS,ACADM,ECE1,HMGCL,ABCD3,PRDX6,RCOR3,PPP1R8,HSDL2,RBM25,KDM3B,PDS5A,ACO1,ACADS,PKN1,CANX,MCCC2,APPL2,MARCH7,RMDN3,HADHB,HNRNPD,PML,SCRN2,TOR1AIP1,GBAS,ERLIN2,SMARCA5,HNRNPU,ACSS1,ALDH4A1,ACOX1,RAVER1,HMGB2,CPSF2,NAV2,ATP5I,HNRNPH1,NDUFA3…
TRUE	1.6e-05	754	584	55	0.094	0.073	HPA:044010_13	hpa	243	testis; Leydig cells[Supportive,High]	6	PTBP1,BCLAF1,IL17RB,COQ9,HNRNPC,DECR1,ASAH1,SNRNP70,HNRNPUL1,PON2,LUC7L3,PPP6R3,CPT1A,VEGFA,NCBP2,GPD2,ECE1,PRDX6,PPP1R8,HSDL2,PDS5A,ACADS,GLO1,CANX,SEC14L1,MCCC2,GLUL,APPL2,NEK1,RMDN3,HADHB,ANP32A,SCRN2,PELP1,HDGF,TOR1AIP1,ANP32E,EPHX1,GBAS,ERLIN2,GJA1,HNRNPU,ACSS1,CPSF2,ACAA2,ATP5I,NDUFA3,SUCLG2,EWSR1,MTA1,NELFA,MAOA,MT1A,HMGN1,BCKDHA
TRUE	1.62e-05	1277	584	82	0.14	0.064	HPA:041020_12	hpa	142	spleen; cells in white pulp[Supportive,Medium]	5	AKAP8L,PTBP1,BCLAF1,NOP58,WAPAL,YBX1,WIPI1,WDR1,TCF3,ENO1,COQ9,HNRNPC,EZR,ACIN1,PNN,MAPRE1,RBL2,DECR1,ASAH1,SNRNP70,HNRNPUL1,CARD8,GCDH,RBM28,LUC7L3,PPP6R3,NCBP2,GPD2,DARS,ACADM,ECE1,PRDX6,RCOR3,PPP1R8,HSDL2,RBM25,KDM3B,PDS5A,PKN1,GLO1,CANX,MCCC2,SWAP70,LRP4,ITGAV,HNRNPD,ANP32A,PML,PELP1,HDGF,ANP32E,SNRPG,GBAS,MSN,ADD3,PPP4C,SMARCA5,HNRNPU,UBE2L6,RPL8,RAVER1,HMGB2,CPSF2,SEPT2,ATP5I,ZNF768,NDUFA3,…
TRUE	1.64e-05	8129	584	377	0.646	0.046	HPA:026020	hpa	83	ovary; ovarian stroma cells	2	TMEM176A,PAX6,LUC7L,JARID2,MGST1,FYN,AKAP8L,PTBP1,PIK3C2A,UBR2,HSD17B6,BCLAF1,NOP58,IL17RB,WAPAL,RPL18,MYLK,YBX1,FGFR3,LAPTM4A,PYGM,WIPI1,WDR1,TCF3,ACADVL,MRVI1,MGLL,ENO1,FBLN1,ARAF,NEBL,SLC1A3,OPHN1,LRRC16A,PGM1,EPB41L2,KAT6A,FAT1,HADHA,CPNE3,MT3,SH3BP2,COQ9,SMOX,SNX5,GNPTG,ITGA6,HNRNPC,EZR,COMT,NUP188,CRAT,SORBS1,ABLIM1,MKNK2,SEC14L2,PRODH,TRIOBP,CYB5R3,BRD1,MLC1,HIF1A,ACIN1,PABPN1,PNN,NFATC4,M…
TRUE	1.75e-05	1023	584	69	0.118	0.067	HPA:015010_13	hpa	203	fallopian tube; glandular cells[Supportive,High]	6	AKAP8L,PTBP1,BCLAF1,WDR1,LRRC16A,EPB41L2,COQ9,HNRNPC,EZR,PNN,MAPRE1,RBL2,SNRNP70,HNRNPUL1,CARD8,HSPB1,LUC7L3,SLC9A3R1,PPP6R3,GPD2,DARS,ECE1,ABCD3,PRDX6,PPP1R8,HSDL2,KDM3B,SOX9,CANX,MCCC2,NEK1,RMDN3,HNRNPD,ANP32A,PML,SCRN2,PELP1,HDGF,ANP32E,HSPD1,GBAS,ERLIN2,ADD3,SMARCA5,HNRNPU,C16ORF89,GRAMD3,RPL8,RAVER1,ASRGL1,HMGB2,CPSF2,ATP5I,ZNF768,NDUFA3,SUCLG2,RELA,EWSR1,NELFA,RXRA,TUBB4B,MAOA,HMGB1,AKAP17A…
TRUE	1.78e-05	557	584	44	0.075	0.079	HPA:017010_13	hpa	383	heart muscle; myocytes[Supportive,High]	6	AKAP8L,BCLAF1,WDR1,ACADVL,NEBL,COQ9,HNRNPC,SORBS1,DECR1,ASAH1,HNRNPUL1,GCDH,HSPB1,RBM28,LUC7L3,ACADM,ABCD3,RCOR3,HSDL2,ACADS,MCCC2,PELP1,HDGF,GBAS,SAP18,GJA1,HNRNPU,ACSS1,S100A1,MYL3,HMGB2,CPSF2,ATP5I,ZNF768,NDUFA3,ETFDH,SUCLG2,GOLIM4,SYNM,EWSR1,RXRA,MAOA,HMGB1,BCKDHA
TRUE	1.88e-05	1444	584	90	0.154	0.062	HPA:006030_12	hpa	280	cerebellum; cells in molecular layer[Supportive,Medium]	5	AKAP8L,PTBP1,UBR2,HSD17B6,BCLAF1,NOP58,WAPAL,YBX1,FGFR3,WDR1,TCF3,ENO1,SLC1A3,LRRC16A,MT3,HNRNPC,CRAT,SORBS1,MKNK2,HIF1A,ACIN1,PNN,RBL2,SCG3,ASAH1,SNRNP70,HNRNPUL1,PON2,PTPRZ1,RBM28,LUC7L3,KAT2B,NCBP2,DARS,ECE1,ABCD3,PRDX6,RCOR3,PPP1R8,RBM25,KDM3B,PDS5A,PKN1,HNRNPR,CANX,SEC14L1,APOE,LRP4,PSAT1,GLUL,MARCH7,RMDN3,HNRNPD,ANP32A,SCRN2,PELP1,HDGF,ANP32E,TP53BP2,SNRPG,ERLIN2,NTRK2,SAP18,SMARCA5,HNRNPU,…
TRUE	1.9e-05	2480	584	139	0.238	0.056	HPA:018020_11	hpa	82	hippocampus; neuronal cells[Supportive,Low]	4	AKAP8L,UBR2,HSD17B6,BCLAF1,NOP58,WAPAL,YBX1,FGFR3,WIPI1,WDR1,ACADVL,ENO1,LRRC16A,MT3,COQ9,HNRNPC,COMT,CRAT,SORBS1,MKNK2,TRIOBP,BRD1,HIF1A,ACIN1,PNN,CST3,RBL2,SCG3,DECR1,ASAH1,SNRNP70,HNRNPUL1,CARD8,GCDH,PON2,PTPRZ1,RBM28,AEBP1,DHX58,LUC7L3,ALDOC,CPE,PPP6R3,CPT1A,VEGFA,KAT2B,NCBP2,GPD2,DARS,ACADM,ECE1,HMGCL,ABCD3,PRDX6,RCOR3,PPP1R8,HSDL2,RBM25,KDM3B,PDS5A,ACO1,ACADS,PKN1,ADCK4,SDC4,GLO1,DEK,HNRNPR…
TRUE	2.11e-05	1821	584	108	0.185	0.059	HPA:046010_12	hpa	206	tonsil; germinal center cells[Supportive,Medium]	5	FYN,AKAP8L,PTBP1,BCLAF1,NOP58,WAPAL,YBX1,WIPI1,WDR1,ENO1,EPB41L2,HNRNPC,EZR,HIF1A,ACIN1,PNN,MAPRE1,RBL2,CTSH,DECR1,SNRNP70,PDCD5,HNRNPUL1,CARD8,GCDH,PON2,RBM28,LUC7L3,PPP6R3,VEGFA,BCL6,KAT2B,NCBP2,GPD2,DARS,ACADM,ECE1,ABCD3,PRDX6,RCOR3,PPP1R8,HSDL2,RBM25,KDM3B,PDS5A,PKN1,ADCK4,DEK,SOX9,CANX,SEC14L1,JUND,MCCC2,SWAP70,LRP4,MPHOSPH6,NEK1,RMDN3,HNRNPD,ANP32A,PML,SCRN2,PELP1,HDGF,ANP32E,TP53BP2,SNRPG,…
TRUE	2.2e-05	1907	584	112	0.192	0.059	HPA:003010_12	hpa	93	bone marrow; hematopoietic cells[Supportive,Medium]	1	FYN,PTBP1,BCLAF1,NOP58,WAPAL,YBX1,WDR1,ACADVL,ENO1,EPB41L2,COQ9,HNRNPC,COMT,CRAT,TRIOBP,HIF1A,ACIN1,PNN,RBL2,ASAH1,SNRNP70,PDCD5,HNRNPUL1,GCDH,PON2,LUC7L3,PPP6R3,VEGFA,BCL6,KAT2B,NCBP2,GPD2,DARS,SCP2,ACADM,ECE1,PRDX6,RCOR3,PPP1R8,PHF3,HSDL2,RBM25,KDM3B,PDS5A,ACADS,PKN1,ADCK4,SDC4,GLO1,DEK,CANX,SEC14L1,MCCC2,SWAP70,MARCH7,NEK1,RMDN3,HNRNPD,ANP32A,PML,SCRN2,PELP1,ZNF787,HDGF,TOR1AIP1,ANP32E,TP53BP2…
TRUE	2.33e-05	8486	584	390	0.668	0.046	HPA:021020_01	hpa	143	liver; hepatocytes[Uncertain,Low]	3	TMEM176A,POLR2J,SPATA20,LUC7L,JARID2,MGST1,FYN,AKAP8L,PTBP1,PIK3C2A,ATP1A2,UBR2,HSD17B6,IFNGR1,BCLAF1,RETSAT,FOXN3,NOP58,IL17RB,WAPAL,RPL18,YBX1,LAPTM4A,WIPI1,WDR1,TCF3,ACADVL,MRVI1,FERMT2,CLASP1,MGLL,ENO1,SEC31B,UNG,ACACB,NT5C2,GPC4,GPR137B,FBLN1,ARAF,NEBL,OPHN1,PGM1,COL5A3,ITGB5,BCKDHB,KAT6A,FAT1,HADHA,CPNE3,HSD17B14,SH3BP2,COQ9,SMOX,HEPH,GNPTG,HNRNPC,COMT,SORBS1,ABLIM1,PRTFDC1,MKNK2,SEC14L2,PR…
TRUE	2.37e-05	878	584	61	0.104	0.069	HPA:040010_12	hpa	96	soft tissue 2; adipocytes[Supportive,Medium]	5	PTBP1,UBR2,BCLAF1,NOP58,WAPAL,WDR1,ENO1,FBLN1,HNRNPC,MKNK2,TRIOBP,ACIN1,PNN,RBL2,DECR1,SNRNP70,HNRNPUL1,CARD8,PON2,LUC7L3,ABCD3,PRDX6,RCOR3,PPP1R8,RBM25,KDM3B,PDS5A,ACO1,ACADS,PKN1,HNRNPR,CANX,MPHOSPH6,RMDN3,ANP32A,PML,SCRN2,ANP32E,G3BP1,ERLIN2,NTRK2,PPP4C,SAP18,HNRNPU,GRAMD3,ALDH4A1,ALDH1A1,CPSF2,PPIB,STAT3,ATP5I,HNRNPH1,ZNF768,SYNM,NELFA,RXRA,MAOA,HMGB1,HMGN2,HMGN1,NPEPL1
TRUE	2.39e-05	2038	584	118	0.202	0.058	HPA:036010_12	hpa	222	skin 2; epidermal cells[Supportive,Medium]	3	AKAP8L,PTBP1,UBR2,BCLAF1,NOP58,WAPAL,YBX1,FGFR3,WDR1,ACADVL,ENO1,LRRC16A,COQ9,HNRNPC,EZR,COMT,SORBS1,MKNK2,ACIN1,PNN,MAPRE1,CST3,RBL2,DECR1,SNRNP70,HNRNPUL1,CARD8,GCDH,PON2,HSPB1,RBM28,DHX58,LUC7L3,PPP6R3,VEGFA,NCBP2,GPD2,DARS,ECE1,ABCD3,PRDX6,RCOR3,PPP1R8,PHF3,HSDL2,KDM3B,PDS5A,ADCK4,DEK,SOX9,HNRNPR,CANX,SEC14L1,JUND,MCCC2,ITGB4,LRP4,MPHOSPH6,NEK1,RMDN3,HADHB,ITGAV,HNRNPD,ANP32A,PML,SCRN2,PELP1,…
TRUE	2.41e-05	2081	584	120	0.205	0.058	HPA:028010_03	hpa	316	parathyroid gland; glandular cells[Uncertain,High]	5	TMEM176A,PTBP1,BCLAF1,NOP58,ACADVL,CLASP1,UNG,ARAF,COL5A3,COQ9,SMOX,HNRNPC,EZR,CRAT,SORBS1,PRODH,PABPN1,SLCO4A1,METRN,DECR1,SNRNP70,AKT2,HNRNPUL1,GCDH,TMEM176B,LUC7L3,RAB34,PHF12,WFS1,ELP4,PPP6R3,GPD2,ASB3,DOCK7,ACADM,ECE1,HMGCL,PRDX6,SYF2,PPP1R8,HSDL2,RBM25,KDM3B,PDS5A,FKBP9,ITPR2,PKN1,ATPAF1,PCNXL4,RHOJ,PTPN12,PLD2,MCCC2,RBM38,C14ORF159,IL6ST,LRP4,MSI1,PHF11,ANXA7,ITGAV,SUOX,PTGR2,ALDH9A1,TOR1A…
TRUE	2.43e-05	618	584	47	0.08	0.076	HPA:008010_13	hpa	341	cervix, uterine; glandular cells[Supportive,High]	6	BCLAF1,WDR1,EPB41L2,HNRNPC,EZR,CST3,RBL2,CTSH,SNRNP70,HNRNPUL1,LUC7L3,PPP6R3,CPT1A,NCBP2,GPD2,DARS,PRDX6,RCOR3,PPP1R8,RBM25,PDS5A,SOX9,RMDN3,HNRNPD,ANP32A,PELP1,HDGF,TOR1AIP1,ANP32E,ADD3,SMARCA5,HNRNPU,ALDH4A1,ASRGL1,HMGB2,CPSF2,NDUFA3,RARG,RELA,EWSR1,RXRA,HMGB1,AKAP17A,HMGN1,BCKDHA,GTF2I,RBM8A
TRUE	2.48e-05	710	584	52	0.089	0.073	HPA:033010_13	hpa	144	seminal vesicle; glandular cells[Supportive,High]	6	AKAP8L,PTBP1,BCLAF1,COQ9,HNRNPC,EZR,PNN,RBL2,ASAH1,SNRNP70,HNRNPUL1,GCDH,LUC7L3,SLC9A3R1,PPP6R3,VEGFA,ACADM,HMGCL,ABCD3,RCOR3,PPP1R8,HSDL2,KDM3B,PKN1,SOX9,CANX,MCCC2,APPL2,RMDN3,ITGAV,HNRNPD,ANP32A,SCRN2,PELP1,HDGF,TOR1AIP1,ANP32E,GBAS,ADD3,HNRNPU,RAVER1,NDRG2,CPSF2,NAV2,HNRNPH1,NDUFA3,SUCLG2,EWSR1,MAOA,HMGB1,HMGN1,BCKDHA
TRUE	2.56e-05	1253	584	80	0.137	0.064	HPA:038010_12	hpa	354	smooth muscle; smooth muscle cells[Supportive,Medium]	5	AKAP8L,UBR2,BCLAF1,WAPAL,MYLK,WDR1,TCF3,HNRNPC,TRIOBP,PNN,RBL2,SNRNP70,HNRNPUL1,CARD8,HSPB1,AEBP1,DHX58,LUC7L3,PPP6R3,SCP2,HMGCL,CNN3,PRDX6,RCOR3,PPP1R8,HSDL2,KDM3B,PDS5A,ACADS,PKN1,ADCK4,DEK,CANX,NEK1,ITGAV,ANP32A,PML,SCRN2,PELP1,ZNF787,HDGF,TOR1AIP1,ANP32E,TP53BP2,SNRPG,HSPD1,GBAS,ERLIN2,SAP18,BAG3,SMARCA5,HNRNPU,PDLIM3,ALDH4A1,RPL8,ACOX1,AK4,HMGB2,CPSF2,GATAD2A,SEPT2,STAT3,HNRNPH1,ZNF768,NDUFA…
TRUE	2.56e-05	1476	584	91	0.156	0.062	HPA:006020_12	hpa	280	cerebellum; cells in granular layer[Supportive,Medium]	1	PAX6,AKAP8L,PTBP1,UBR2,BCLAF1,NOP58,WAPAL,YBX1,WIPI1,TCF3,ENO1,MT3,COQ9,HNRNPC,CRAT,SORBS1,ACIN1,PNN,RBL2,ASAH1,SNRNP70,HNRNPUL1,PTPRZ1,RBM28,DHX58,LUC7L3,PPP6R3,VEGFA,NCBP2,GPD2,ECE1,PRDX6,RCOR3,PPP1R8,HSDL2,RBM25,PDS5A,ADCK4,HNRNPR,CANX,ATP1B2,JUND,GFAP,MCCC2,LRP4,GLUL,MARCH7,RMDN3,HADHB,ITGAV,HNRNPD,ASCL1,ANP32A,SCRN2,HDGF,ANP32E,TP53BP2,SNRPG,GBAS,ERLIN2,NTRK2,ADD3,SAP18,SMARCA5,HNRNPU,C16ORF…
TRUE	2.67e-05	1560	584	95	0.163	0.061	HPA:002020_12	hpa	329	appendix; lymphoid tissue[Supportive,Medium]	3	FYN,AKAP8L,PTBP1,BCLAF1,NOP58,WAPAL,YBX1,WIPI1,WDR1,TCF3,ENO1,LRRC16A,EPB41L2,COQ9,HNRNPC,EZR,HIF1A,ACIN1,PNN,MAPRE1,RBL2,CTSH,SNRNP70,HNRNPUL1,CARD8,GCDH,PON2,RBM28,LUC7L3,SLC9A3R1,PPP6R3,VEGFA,BCL6,NCBP2,DARS,ACADM,ECE1,ABCD3,PRDX6,RCOR3,PPP1R8,KDM3B,EPHX2,PDS5A,PKN1,ADCK4,DEK,SOX9,CANX,JUND,MCCC2,SWAP70,RMDN3,ITGAV,HNRNPD,ANP32A,SCRN2,PELP1,TOR1AIP1,ANP32E,TP53BP2,SNRPG,HSPD1,G3BP1,GBAS,MSN,AD…
TRUE	2.74e-05	3230	584	172	0.295	0.053	HPA:001010_03	hpa	36	adrenal gland; glandular cells[Uncertain,High]	5	JARID2,MGST1,AKAP8L,PTBP1,PIK3C2A,BCLAF1,NOP58,LAPTM4A,ACADVL,UNG,ACACB,GPR137B,BCKDHB,KAT6A,HADHA,SH3BP2,COQ9,SMOX,GNPTG,HNRNPC,EZR,PRODH,TIMP3,PNN,ACSBG1,DECR1,ASAH1,SNRNP70,SGTA,AKT2,HNRNPUL1,GCDH,PON2,LFNG,C10ORF54,LUC7L3,PHF12,PPP6R3,CPT1A,ALDH2,TPD52L1,GNAI2,NCBP2,GPD2,ASB3,DARS,SLC1A4,ACADM,ECE1,ABCD3,PRDX6,RCOR3,PPP1R8,PHF3,PKD2,HSDL2,ENY2,KDM3B,SPOP,PDS5A,ZNF644,ACADS,SLC12A4,HNRNPR,PCNX…
TRUE	2.81e-05	1038	584	69	0.118	0.066	HPA:026010_12	hpa	185	ovary; follicle cells[Supportive,Medium]	3	MGST1,AKAP8L,BCLAF1,NOP58,WIPI1,ENO1,LRRC16A,COQ9,HNRNPC,EZR,SORBS1,MKNK2,ACIN1,PNN,MAPRE1,RBL2,CTSH,DECR1,SNRNP70,CARD8,PON2,HSPB1,RBM28,LUC7L3,CPT1A,VEGFA,NCBP2,DARS,CNN3,HSDL2,RBM25,KDM3B,EPHX2,ACO1,ACADS,ADCK4,GLO1,HNRNPR,SEC14L1,APPL2,NEK1,ANP32A,SCRN2,PELP1,ZNF787,HDGF,ANP32E,SNRPG,G3BP1,PPP4C,C16ORF89,HMGB2,NDRG2,GATAD2A,SEPT2,STAT3,HNRNPH1,NDUFA3,RELA,GOLIM4,CD151,EWSR1,RBM33,NELFA,AKAP17…
TRUE	2.83e-05	1317	584	83	0.142	0.063	HPA:010010_13	hpa	237	duodenum; glandular cells[Supportive,High]	6	AKAP8L,PTBP1,BCLAF1,YBX1,WIPI1,WDR1,ACADVL,LRRC16A,COQ9,HNRNPC,EZR,PNN,RBL2,DECR1,SNRNP70,HNRNPUL1,GCDH,PON2,DHX58,LUC7L3,SLC9A3R1,PPP6R3,CPT1A,VEGFA,NCBP2,GPD2,SCP2,ACADM,ECE1,ABCD3,PPP1R8,HSDL2,RBM25,KDM3B,PDS5A,ACO1,ACADS,PKN1,SDC4,SOX9,CANX,MCCC2,APPL2,NEK1,RMDN3,HADHB,HNRNPD,PML,SCRN2,PELP1,HDGF,HSPD1,G3BP1,GBAS,ADD3,PPP4C,SMARCA5,HNRNPU,RPL8,ACOX1,RAVER1,HMGB2,CPSF2,NAV2,ACAA2,GATAD2A,ATP5I…
TRUE	2.95e-05	2436	584	136	0.233	0.056	HPA:020020_11	hpa	204	lateral ventricle; neuronal cells[Supportive,Low]	4	AKAP8L,UBR2,HSD17B6,BCLAF1,NOP58,WAPAL,YBX1,WIPI1,WDR1,ACADVL,ENO1,LRRC16A,MT3,COQ9,HNRNPC,COMT,CRAT,SORBS1,MKNK2,TRIOBP,BRD1,HIF1A,ACIN1,PNN,CST3,RBL2,SCG3,DECR1,ASAH1,SNRNP70,HNRNPUL1,CARD8,GCDH,PON2,RBM28,AEBP1,DHX58,LUC7L3,ALDOC,CPT1A,TPD52L1,NR2E1,VEGFA,KAT2B,NCBP2,GPD2,DARS,ACADM,ECE1,HMGCL,ABCD3,PRDX6,PPP1R8,PHF3,RBM25,PDS5A,ACO1,ACADS,PKN1,ADCK4,SDC4,GLO1,DEK,HNRNPR,CANX,SEC14L1,APOE,MCCC…
TRUE	2.96e-05	641	584	48	0.082	0.075	HPA:018010_03	hpa	82	hippocampus; glial cells[Uncertain,High]	5	BCLAF1,MT3,HNRNPC,EZR,ACIN1,RBL2,SNRNP70,HNRNPUL1,PON2,LUC7L3,RCOR3,HSDL2,KDM3B,HNRNPR,CANX,PTPN12,GLUL,HNRNPD,ASCL1,PELP1,SNRPG,SLC18B1,TMEM47,ERLIN2,NTRK2,GLUD1,FRMD4A,SPARCL1,HNRNPU,DDAH1,CHTOP,NDRG2,SALL2,SEPT2,INO80E,ID4,KIAA0195,CDC42EP4,GLUD2,HMGB1,PLXNB2,TECPR2,PHF2,ASPH,RYR3,MT1A,HMGN1,FXYD1
TRUE	3.05e-05	9575	584	431	0.738	0.045	HPA:019010	hpa	115	kidney; cells in glomeruli	2	PAX6,JARID2,MGST1,FYN,AKAP8L,PTBP1,PIK3C2A,UBR2,HSD17B6,IFNGR1,BCLAF1,FOXN3,NOP58,IL17RB,WAPAL,PKN2,MYLK,YBX1,HYAL2,FGFR3,LAPTM4A,PYGM,WIPI1,WDR1,TCF3,ACADVL,MRVI1,FERMT2,MGLL,ENO1,ANO8,SEC31B,UNG,FBLN1,ARAF,NEBL,ADCYAP1R1,SLC1A3,OPHN1,LRRC16A,PGM1,EPB41L2,ITGB5,BCKDHB,KAT6A,FAT1,CPNE3,MT3,SH3BP2,COQ9,SMOX,HEPH,GNPTG,ITGA6,HNRNPC,EZR,COMT,NUP188,CRAT,SORBS1,ABLIM1,MKNK2,SEC14L2,PRODH,TRIOBP,CYB5R…
TRUE	3.09e-05	1041	584	69	0.118	0.066	HPA:011010_12	hpa	298	endometrium 1; cells in endometrial stroma[Supportive,Medium]	5	AKAP8L,PTBP1,BCLAF1,NOP58,YBX1,WIPI1,WDR1,TCF3,FBLN1,EPB41L2,HNRNPC,TRIOBP,PNN,MAPRE1,RBL2,SNRNP70,HNRNPUL1,CARD8,LUC7L3,PPP6R3,VEGFA,NCBP2,GPD2,ECE1,CNN3,PRDX6,RCOR3,PPP1R8,HSDL2,RBM25,PDS5A,PKN1,HNRNPR,CANX,JUND,ITGAV,HNRNPD,ANP32A,SCRN2,PELP1,HDGF,ANP32E,SNRPG,GBAS,ERLIN2,ADD3,GJA1,HNRNPU,UBE2L6,RPL8,HMGB2,CPSF2,PPIB,SEPT2,ATP5I,HNRNPH1,ZNF768,NDUFA3,RARG,GOLIM4,EWSR1,NELFA,RXRA,HMGB1,AKAP17A,…
TRUE	3.18e-05	3807	584	197	0.337	0.052	HPA:039030_02	hpa	223	soft tissue 1; fibroblasts[Uncertain,Medium]	4	TMEM176A,LUC7L,AKAP8L,PTBP1,PIK3C2A,UBR2,BCLAF1,WAPAL,MYLK,YBX1,HYAL2,LAPTM4A,WDR1,TCF3,FERMT2,ENO1,SEC31B,GPR137B,ARAF,EPB41L2,ITGB5,HADHA,COQ9,SMOX,GNPTG,HNRNPC,ABLIM1,CYB5R3,ACIN1,PABPN1,PNN,NFATC4,PLTP,SMCHD1,BEX4,SETD6,RBL2,EIF3J,SNRNP70,SGTA,AKT2,HNRNPUL1,CARD8,PON2,RASSF4,LUC7L3,PHF12,PPP6R3,VEGFA,GNAI2,NCBP2,GPD2,HMGCL,CNN3,ABCD3,PRDX6,SYF2,RCOR3,PPP1R8,SPCS2,HSDL2,RBM25,KDM3B,PDS5A,HERPU…
TRUE	3.22e-05	6644	584	316	0.541	0.048	HPA:012020_02	hpa	8	endometrium 2; glandular cells[Uncertain,Medium]	4	JARID2,MGST1,AKAP8L,PTBP1,PIK3C2A,UBR2,BCLAF1,SH3YL1,RETSAT,NOP58,WAPAL,PKN2,YBX1,LAPTM4A,WIPI1,WDR1,ACADVL,MRVI1,FERMT2,ENO1,UNG,ACACB,TRAF4,GPR137B,FBLN1,ARAF,OPHN1,LRRC16A,EPB41L2,BCKDHB,KAT6A,HADHA,CPNE3,SH3BP2,COQ9,SMOX,SNX5,HEPH,GNPTG,ITGA6,HNRNPC,EZR,NUP188,ABLIM1,MKNK2,SEC14L2,TIMP3,ACIN1,PABPN1,PNN,NFATC4,PLTP,MAPRE1,CST3,BEX4,SETD6,METRN,RBL2,CTSH,EIF3J,DECR1,DCTN6,ASAH1,SNRNP70,PDCD5,A…
TRUE	3.52e-05	398	584	34	0.058	0.085	HPA:019010_13	hpa	115	kidney; cells in glomeruli[Supportive,High]	1	PTBP1,BCLAF1,HNRNPC,RBL2,SNRNP70,HNRNPUL1,CARD8,NCBP2,PRDX6,RCOR3,PPP1R8,KDM3B,HNRNPR,CANX,ITGAV,HNRNPD,ANP32A,PML,PELP1,HDGF,ANP32E,HNRNPU,HMGB2,CPSF2,SEPT2,HNRNPH1,ZNF768,RARG,CD151,EWSR1,HMGB1,AKAP17A,HMGN1,BCKDHA
TRUE	3.53e-05	10552	584	467	0.8	0.044	HPA:005010_01	hpa	103	bronchus; respiratory epithelial cells[Uncertain,Low]	3	TMEM176A,POLR2J,SPATA20,PAX6,LUC7L,JARID2,MGST1,AKAP8L,PTBP1,PIK3C2A,UBR2,IFNGR1,BCLAF1,SH3YL1,RETSAT,FOXN3,NOP58,WAPAL,RPL18,PKN2,YBX1,LAPTM4A,WIPI1,WDR1,TCF3,ACADVL,MRVI1,FERMT2,CLASP1,MGLL,ENO1,ANO8,SEC31B,UNG,ACACB,TRAF4,NT5C2,GPC4,GPR137B,ARAF,NEBL,ADCYAP1R1,OPHN1,LRRC16A,PGM1,EPB41L2,COL5A3,ITGB5,BCKDHB,KAT6A,FAT1,HADHA,CPNE3,HSD17B14,SH3BP2,COQ9,SMOX,SNX5,HEPH,GNPTG,ITGA6,HNRNPC,EZR,COMT,N…
TRUE	3.61e-05	9375	584	423	0.724	0.045	HPA:007010	hpa	170	cerebral cortex; endothelial cells	2	TMEM176A,PAX6,LUC7L,JARID2,MGST1,FYN,AKAP8L,PTBP1,PIK3C2A,ATP1A2,UBR2,HSD17B6,IFNGR1,BCLAF1,GPM6B,NOP58,IL17RB,WAPAL,PKN2,MYLK,YBX1,HYAL2,FGFR3,LAPTM4A,PYGM,WIPI1,WDR1,TCF3,ACADVL,MRVI1,FERMT2,MGLL,ENO1,NT5C2,GPR137B,FBLN1,ARAF,NEBL,SLC1A3,LRRC16A,PGM1,EPB41L2,ITGB5,BCKDHB,KAT6A,FAT1,HADHA,CPNE3,HSD17B14,MT3,COQ9,SMOX,SNX5,GNPTG,ITGA6,HNRNPC,EZR,COMT,CRAT,SORBS1,ABLIM1,MKNK2,SEC14L2,PRODH,TRIOBP,…
TRUE	3.96e-05	10342	584	459	0.786	0.044	HPA:015010_01	hpa	203	fallopian tube; glandular cells[Uncertain,Low]	3	TMEM176A,POLR2J,LUC7L,JARID2,MGST1,FYN,AKAP8L,PTBP1,PIK3C2A,UBR2,IFNGR1,BCLAF1,SH3YL1,RETSAT,FOXN3,NOP58,WAPAL,RPL18,PKN2,YBX1,LAPTM4A,WIPI1,WDR1,TCF3,ACADVL,MRVI1,FERMT2,CLASP1,MGLL,ENO1,ANO8,SEC31B,UNG,ACACB,TRAF4,NT5C2,GPC4,GPR137B,ARAF,NEBL,ADCYAP1R1,OPHN1,LRRC16A,EPB41L2,COL5A3,ITGB5,BCKDHB,KAT6A,FAT1,HADHA,CPNE3,SH3BP2,COQ9,SMOX,SNX5,HEPH,GNPTG,HNRNPC,EZR,COMT,NUP188,CRAT,SORBS1,ABLIM1,MKNK…
TRUE	3.98e-05	704	584	51	0.087	0.072	HPA:011020_13	hpa	298	endometrium 1; glandular cells[Supportive,High]	6	PTBP1,BCLAF1,EPB41L2,HNRNPC,RBL2,SNRNP70,HNRNPUL1,HSPB1,LUC7L3,SLC9A3R1,PPP6R3,TPD52L1,VEGFA,GPD2,DARS,ECE1,ABCD3,PRDX6,PPP1R8,HSDL2,RBM25,PDS5A,CANX,MCCC2,RMDN3,HNRNPD,ANP32A,SCRN2,PELP1,HDGF,ANP32E,SNRPG,GBAS,HNRNPU,ASRGL1,HMGB2,CPSF2,ATP5I,SUCLG2,RELA,GOLIM4,EWSR1,CADM1,RXRA,MAOA,HMGB1,AKAP17A,MT1A,HMGN1,BCKDHA,GTF2I
TRUE	4.07e-05	742	584	53	0.091	0.071	HPA:004010_12	hpa	52	breast; adipocytes[Supportive,Medium]	4	AKAP8L,PTBP1,UBR2,BCLAF1,WDR1,ENO1,HNRNPC,ACIN1,PNN,RBL2,SNRNP70,HNRNPUL1,CARD8,LUC7L3,PPP6R3,GPD2,ABCD3,PRDX6,RCOR3,PPP1R8,KDM3B,PDS5A,HNRNPR,CANX,MPHOSPH6,RMDN3,ANP32A,PML,HDGF,ANP32E,G3BP1,PPP4C,SAP18,HNRNPU,GRAMD3,ALDH4A1,S100A1,HMGB2,CPSF2,GATAD2A,STAT3,ATP5I,HNRNPH1,RELA,EWSR1,NELFA,RXRA,MAOA,HMGB1,HMGN2,HMGN1,NPEPL1,BCKDHA
TRUE	4.62e-05	10926	584	480	0.822	0.044	HPA:043010_01	hpa	238	stomach 2; glandular cells[Uncertain,Low]	3	TMEM176A,SPATA20,PAX6,LUC7L,JARID2,MGST1,AKAP8L,PTBP1,PIK3C2A,ATP1A2,UBR2,BCLAF1,SH3YL1,AIFM2,RETSAT,NOP58,WAPAL,RPL18,PKN2,YBX1,LAPTM4A,WIPI1,WDR1,TCF3,ACADVL,MRVI1,FERMT2,CLASP1,MGLL,ENO1,SEC31B,UNG,ACACB,GPC4,GPR137B,ARAF,NEBL,ADCYAP1R1,OPHN1,LRRC16A,PGM1,COL5A3,ITGB5,BCKDHB,KAT6A,FAT1,HADHA,CPNE3,HSD17B14,SH3BP2,ASAP3,COQ9,SMOX,HEPH,GNPTG,ITGA6,HNRNPC,EZR,COMT,NUP188,CRAT,SORBS1,ABLIM1,MKNK2,…
TRUE	4.87e-05	6821	584	322	0.551	0.047	HPA:011020_02	hpa	298	endometrium 1; glandular cells[Uncertain,Medium]	4	TMEM176A,JARID2,MGST1,AKAP8L,PTBP1,PIK3C2A,UBR2,IFNGR1,BCLAF1,SH3YL1,NOP58,WAPAL,RPL18,YBX1,LAPTM4A,WIPI1,WDR1,ACADVL,MRVI1,ENO1,UNG,ACACB,TRAF4,NT5C2,GPC4,GPR137B,FBLN1,ARAF,OPHN1,LRRC16A,EPB41L2,KAT6A,HADHA,CPNE3,SH3BP2,SMOX,SNX5,HEPH,GNPTG,ITGA6,HNRNPC,EZR,COMT,NUP188,ABLIM1,MKNK2,SEC14L2,PRODH,TIMP3,HIF1A,ACIN1,PABPN1,ARHGAP5,PNN,NFATC4,PLTP,SLCO4A1,MAPRE1,CST3,BEX4,SETD6,METRN,RBL2,CTSH,EIF3…
TRUE	4.99e-05	636	584	47	0.08	0.074	HPA:004020_13	hpa	122	breast; glandular cells[Supportive,High]	4	BCLAF1,WDR1,COQ9,HNRNPC,PNN,SNRNP70,HNRNPUL1,LUC7L3,TPD52L1,GPD2,DARS,ECE1,PRDX6,PPP1R8,KDM3B,PDS5A,ADCK4,CANX,MCCC2,RMDN3,ANP32A,PML,SCRN2,PELP1,HDGF,ANP32E,GBAS,ERLIN2,NTRK2,HNRNPU,RPL8,HMGB2,NDRG2,NAV2,ATP5I,HNRNPH1,NDUFA3,SUCLG2,RELA,GOLIM4,EWSR1,HMGB1,AKAP17A,MT1A,BCKDHA,GTF2I,RBM8A
TRUE	5.21e-05	1504	584	91	0.156	0.061	HPA:008010_03	hpa	341	cervix, uterine; glandular cells[Uncertain,High]	5	JARID2,BCLAF1,WDR1,EPB41L2,SMOX,GNPTG,HNRNPC,EZR,PRODH,PABPN1,CST3,SETD6,RBL2,CTSH,SNRNP70,HNRNPUL1,LUC7L3,PHF12,PPP6R3,CPT1A,NCBP2,GPD2,ASB3,DARS,PRDX6,SYF2,RCOR3,PPP1R8,SPCS2,RBM25,CLU,PDS5A,SOX9,PCNXL4,PLD2,SAFB2,SLC41A1,C14ORF159,RMDN3,HNRNPD,ANP32A,PELP1,HDGF,TOR1AIP1,LYPLAL1,ANP32E,UBXN4,GLUD1,FRA10AC1,ADD3,EPS8,SMARCA5,HNRNPU,DDAH1,PITPNC1,AASDH,ALDH4A1,CHTOP,MAML1,DVL3,ASRGL1,HMGB2,RANBP3…
TRUE	6.02e-05	7159	584	335	0.574	0.047	HPA:019010_01	hpa	115	kidney; cells in glomeruli[Uncertain,Low]	3	JARID2,FYN,AKAP8L,PTBP1,PIK3C2A,UBR2,IFNGR1,BCLAF1,FOXN3,NOP58,WAPAL,PKN2,YBX1,HYAL2,LAPTM4A,WIPI1,WDR1,TCF3,ACADVL,MRVI1,FERMT2,MGLL,ENO1,ANO8,SEC31B,UNG,ARAF,ADCYAP1R1,OPHN1,EPB41L2,ITGB5,BCKDHB,KAT6A,FAT1,CPNE3,SH3BP2,SMOX,HEPH,GNPTG,HNRNPC,EZR,COMT,NUP188,SORBS1,ABLIM1,MKNK2,SEC14L2,PRODH,TRIOBP,CYB5R3,HIF1A,ZFYVE21,PABPN1,PNN,NFATC4,MAPRE1,SNTA1,BEX4,SETD6,RBL2,ACSBG1,EIF3J,DECR1,SNRNP70,SGT…
TRUE	6.12e-05	10155	584	451	0.772	0.044	HPA:007040	hpa	170	cerebral cortex; neuropil	2	TMEM176A,SPATA20,PAX6,MGST1,FYN,AKAP8L,PTBP1,PIK3C2A,ATP1A2,UBR2,HSD17B6,IFNGR1,BCLAF1,RETSAT,GPM6B,FOXN3,NOP58,IL17RB,WAPAL,PKN2,MYLK,YBX1,FGFR3,LAPTM4A,PYGM,WIPI1,WDR1,TCF3,ACADVL,MRVI1,CLASP1,MGLL,ENO1,SEC31B,UNG,NT5C2,GPC4,GPR137B,FBLN1,ARAF,NEBL,ADCYAP1R1,SLC1A3,LRRC16A,PGM1,EPB41L2,COL5A3,ITGB5,BCKDHB,KAT6A,FAT1,HADHA,CPNE3,HSD17B14,MT3,SH3BP2,COQ9,SMOX,SNX5,GNPTG,ITGA6,HNRNPC,EZR,COMT,NUP1…
TRUE	6.22e-05	444	584	36	0.062	0.081	HPA:022020_13	hpa	224	lung; pneumocytes[Supportive,High]	6	PTBP1,BCLAF1,WDR1,ENO1,EPB41L2,HNRNPC,SNRNP70,HNRNPUL1,PON2,LUC7L3,PPP6R3,GPD2,ABCD3,PRDX6,RCOR3,PPP1R8,KDM3B,CANX,HNRNPD,ANP32A,PELP1,HDGF,ANP32E,HNRNPU,UBE2L6,BDH2,HMGB2,CPSF2,EWSR1,NELFA,RXRA,MAOA,HMGB1,HMGN2,HMGN1,BCKDHA
TRUE	6.76e-05	8125	584	373	0.639	0.046	HPA:044010_02	hpa	243	testis; Leydig cells[Uncertain,Medium]	4	TMEM176A,POLR2J,SPATA20,JARID2,MGST1,AKAP8L,PTBP1,PIK3C2A,ATP1A2,UBR2,HSD17B6,IFNGR1,BCLAF1,RETSAT,NOP58,IL17RB,WAPAL,PKN2,HYAL2,LAPTM4A,WIPI1,WDR1,ACADVL,MRVI1,FERMT2,MGLL,ENO1,UNG,ACACB,GPC4,GPR137B,ARAF,PGM1,EPB41L2,COL5A3,C1QTNF3,ITGB5,BCKDHB,KAT6A,HADHA,CPNE3,HSD17B14,SH3BP2,COQ9,SMOX,SNX5,HEPH,GNPTG,HNRNPC,EZR,ABLIM1,MKNK2,SEC14L2,PRODH,TRIOBP,CYB5R3,SRSF5,ACIN1,PABPN1,ARHGAP5,PNN,NFATC4,PL…
TRUE	6.93e-05	10083	584	448	0.767	0.044	HPA:027010_01	hpa	168	pancreas; exocrine glandular cells[Uncertain,Low]	3	TMEM176A,POLR2J,JARID2,MGST1,AKAP8L,PTBP1,PIK3C2A,UBR2,BCLAF1,SH3YL1,RETSAT,NOP58,WAPAL,RPL18,PKN2,YBX1,LAPTM4A,WIPI1,WDR1,TCF3,ACADVL,MRVI1,FERMT2,CLASP1,MGLL,ENO1,SEC31B,UNG,ACACB,TRAF4,GPC4,GPR137B,ARAF,NEBL,OPHN1,LRRC16A,PGM1,COL5A3,ITGB5,BCKDHB,KAT6A,HADHA,CPNE3,HSD17B14,SH3BP2,COQ9,SMOX,SNX5,HEPH,GNPTG,ITGA6,HNRNPC,EZR,COMT,NUP188,CRAT,SORBS1,ABLIM1,MKNK2,SEC14L2,PRODH,TRIOBP,TIMP3,CYB5R3,A…
TRUE	7.01e-05	608	584	45	0.077	0.074	HPA:007040_03	hpa	170	cerebral cortex; neuropil[Uncertain,High]	5	PIK3C2A,ATP1A2,IFNGR1,GPM6B,SLC1A3,GNPTG,HIF1A,PABPN1,PNN,PIEZO1,PTPRZ1,SLC1A2,SLC1A4,DOCK7,ATP1B2,RBM38,MSI1,GLUL,LRRC8A,ASCL1,RHOB,SPAG16,LRIG1,NTRK2,GLUD1,ADD3,EIF4EBP2,GJA1,C16ORF89,DDAH1,PITPNC1,CCDC174,NDRG2,SEPT2,PXDC1,NDUFA3,S1PR1,AQP4,KIAA0195,GLUD2,CADM1,TECPR2,CARKD,BCKDHA,BCL2L2-PABPN1
TRUE	7.49e-05	1898	584	109	0.187	0.057	HPA:025010_12	hpa	153	oral mucosa; squamous epithelial cells[Supportive,Medium]	1	AKAP8L,PTBP1,UBR2,BCLAF1,NOP58,WAPAL,YBX1,WIPI1,WDR1,ACADVL,ENO1,LRRC16A,COQ9,HNRNPC,EZR,COMT,MKNK2,PNN,MAPRE1,CST3,RBL2,SNRNP70,PDCD5,HNRNPUL1,CARD8,GCDH,HSPB1,RBM28,DHX58,LUC7L3,PPP6R3,VEGFA,NCBP2,GPD2,ABCD3,PRDX6,RCOR3,PPP1R8,HSDL2,RBM25,KDM3B,PDS5A,ADCK4,DEK,SOX9,HNRNPR,CANX,SEC14L1,JUND,MCCC2,MPHOSPH6,MARCH7,NEK1,RMDN3,HADHB,ITGAV,HNRNPD,PML,SCRN2,PELP1,ZNF787,HDGF,TOR1AIP1,TP53BP2,SNRPG,G3B…
TRUE	7.58e-05	6803	584	320	0.548	0.047	HPA:006030_01	hpa	280	cerebellum; cells in molecular layer[Uncertain,Low]	3	JARID2,AKAP8L,PTBP1,PIK3C2A,ATP1A2,UBR2,HSD17B6,BCLAF1,NOP58,WAPAL,PKN2,YBX1,FGFR3,WIPI1,WDR1,TCF3,ACADVL,MRVI1,FERMT2,CLASP1,MGLL,ENO1,UNG,ACACB,NT5C2,GPC4,GPR137B,ARAF,SLC1A3,LRRC16A,COL5A3,ITGB5,BCKDHB,KAT6A,FAT1,HADHA,MT3,SH3BP2,SMOX,HEPH,GNPTG,HNRNPC,COMT,NUP188,CRAT,SORBS1,ABLIM1,PRTFDC1,MKNK2,TIMP3,HIF1A,SRSF5,ACIN1,PABPN1,PNN,NFATC4,PLTP,MAPRE1,SNTA1,CDH20,SMCHD1,ZNF423,RBL2,SCG3,EIF3J,DE…
TRUE	7.59e-05	1750	584	102	0.175	0.058	HPA:035030_12	hpa	104	skin 1; keratinocytes[Supportive,Medium]	3	AKAP8L,PTBP1,UBR2,BCLAF1,NOP58,WAPAL,YBX1,FGFR3,WDR1,TCF3,ACADVL,ENO1,LRRC16A,HNRNPC,EZR,MKNK2,ACIN1,PNN,RBL2,SNRNP70,HNRNPUL1,CARD8,HSPB1,RBM28,LUC7L3,PPP6R3,VEGFA,NCBP2,GPD2,DARS,ECE1,ABCD3,PRDX6,RCOR3,PPP1R8,PHF3,HSDL2,RBM25,KDM3B,PDS5A,ACADS,SDC4,DEK,HNRNPR,CANX,SEC14L1,JUND,MCCC2,LRP4,MPHOSPH6,MARCH7,NEK1,RMDN3,HADHB,ITGAV,HNRNPD,ANP32A,PML,SCRN2,PELP1,HDGF,TOR1AIP1,ANP32E,TP53BP2,SNRPG,G3BP…
TRUE	7.62e-05	2572	584	140	0.24	0.054	HPA:046020_11	hpa	206	tonsil; non-germinal center cells[Supportive,Low]	4	FYN,AKAP8L,PTBP1,UBR2,BCLAF1,NOP58,WAPAL,YBX1,WIPI1,WDR1,TCF3,ACADVL,ENO1,NEBL,LRRC16A,EPB41L2,COQ9,HNRNPC,EZR,COMT,MKNK2,HIF1A,ACIN1,PNN,MAPRE1,CST3,RBL2,CTSH,DECR1,SNRNP70,PDCD5,HNRNPUL1,CARD8,GCDH,PON2,RBM28,LUC7L3,SLC9A3R1,PPP6R3,CPT1A,VEGFA,BCL6,KAT2B,NCBP2,GPD2,DARS,ACADM,ECE1,PRDX6,RCOR3,PPP1R8,PHF3,HSDL2,RBM25,KDM3B,EPHX2,PDS5A,ACADS,PKN1,ADCK4,SDC4,GLO1,DEK,HNRNPR,CANX,SEC14L1,JUND,MCCC2…
TRUE	7.77e-05	4116	584	208	0.356	0.051	HPA:006030_02	hpa	280	cerebellum; cells in molecular layer[Uncertain,Medium]	4	JARID2,AKAP8L,PTBP1,ATP1A2,UBR2,HSD17B6,BCLAF1,NOP58,WAPAL,YBX1,FGFR3,WDR1,TCF3,CLASP1,ENO1,UNG,GPC4,GPR137B,SLC1A3,LRRC16A,KAT6A,FAT1,MT3,SH3BP2,SMOX,GNPTG,HNRNPC,NUP188,CRAT,SORBS1,MKNK2,HIF1A,SRSF5,ACIN1,PABPN1,PNN,PLTP,SNTA1,CDH20,RBL2,SCG3,EIF3J,ASAH1,SNRNP70,AKT2,HNRNPUL1,RPL18A,PON2,PTPRZ1,RBM28,TMEM176B,LUC7L3,PHF12,SASH1,KAT2B,GNAI2,NCBP2,ASB3,DARS,DOCK7,ECE1,ABCD3,PRDX6,SYF2,RCOR3,PPP1R…
TRUE	8.11e-05	8011	584	368	0.63	0.046	HPA:027020_01	hpa	168	pancreas; islets of Langerhans[Uncertain,Low]	3	TMEM176A,POLR2J,PAX6,LUC7L,JARID2,MGST1,AKAP8L,PTBP1,ATP1A2,UBR2,IFNGR1,BCLAF1,RETSAT,NOP58,WAPAL,PKN2,LAPTM4A,WIPI1,WDR1,TCF3,ACADVL,MRVI1,FERMT2,CLASP1,MGLL,ENO1,SEC31B,UNG,ACACB,GPC4,ARAF,NEBL,OPHN1,LRRC16A,ITGB5,BCKDHB,FAT1,HADHA,CPNE3,HSD17B14,COQ9,SMOX,SNX5,HEPH,GNPTG,ITGA6,HNRNPC,EZR,COMT,SORBS1,ABLIM1,PRTFDC1,MKNK2,SEC14L2,PRODH,TIMP3,CYB5R3,ABHD4,ACIN1,PABPN1,ARHGAP5,PNN,NFATC4,MAPRE1,CS…
TRUE	8.29e-05	4447	584	222	0.38	0.05	HPA:024010_10	hpa	160	nasopharynx; respiratory epithelial cells[Supportive,Not detected]	3	PAX6,MGST1,FYN,AKAP8L,PTBP1,UBR2,HSD17B6,BCLAF1,NOP58,IL17RB,WAPAL,MYLK,YBX1,FGFR3,PYGM,WIPI1,WDR1,TCF3,ACADVL,ENO1,FBLN1,NEBL,SLC1A3,LRRC16A,PGM1,EPB41L2,MT3,COQ9,ITGA6,HNRNPC,EZR,COMT,CRAT,SORBS1,MKNK2,TRIOBP,BRD1,MLC1,HIF1A,ACIN1,PNN,MAPRE1,CST3,RBL2,CTSH,FAH,SCG3,DECR1,ASAH1,SNRNP70,PDCD5,HNRNPUL1,CARD8,GCDH,PON2,HSPB1,PTPRZ1,RBM28,AEBP1,DHX58,LUC7L3,SLC9A3R1,ALDOC,CPE,PPP6R3,CPT1A,SLC1A2,TPD…
TRUE	8.52e-05	1277	584	79	0.135	0.062	HPA:037010_13	hpa	292	small intestine; glandular cells[Supportive,High]	2	PTBP1,BCLAF1,WAPAL,YBX1,WIPI1,WDR1,ACADVL,COQ9,HNRNPC,EZR,RBL2,DECR1,SNRNP70,HNRNPUL1,CARD8,GCDH,PON2,DHX58,LUC7L3,SLC9A3R1,PPP6R3,CPT1A,VEGFA,NCBP2,GPD2,ACADM,ECE1,ABCD3,PPP1R8,HSDL2,KDM3B,PDS5A,ACO1,ACADS,SDC4,SOX9,HNRNPR,CANX,MCCC2,APPL2,MARCH7,NEK1,RMDN3,HADHB,HNRNPD,SCRN2,PELP1,HDGF,TOR1AIP1,GBAS,ADD3,HNRNPU,ACSS1,ACOX1,RAVER1,AK4,HMGB2,CPSF2,NAV2,ACAA2,GATAD2A,ATP5I,HNRNPH1,ZNF768,NDUFA3,ET…
TRUE	9.01e-05	4312	584	216	0.37	0.05	HPA:039040_01	hpa	223	soft tissue 1; peripheral nerve[Uncertain,Low]	3	FYN,PTBP1,PIK3C2A,ATP1A2,UBR2,IFNGR1,FOXN3,NOP58,PKN2,YBX1,LAPTM4A,WIPI1,MRVI1,ENO1,SEC31B,NT5C2,OPHN1,EPB41L2,ITGB5,FAT1,CPNE3,HSD17B14,SH3BP2,SMOX,ITGA6,COMT,SORBS1,ABLIM1,PRTFDC1,MKNK2,TRIOBP,SRSF5,ZFYVE21,NFATC4,PLTP,BEX4,SETD6,METRN,RBL2,ACSBG1,DECR1,SNRNP70,SGTA,PDCD5,AKT2,HNRNPUL1,CARD8,GCDH,RBM28,AEBP1,RASSF4,LUC7L3,RAB34,PHF12,CPE,WFS1,ELP4,USP4,GNAI2,NCBP2,GPD2,DOCK7,ECE1,HMGCL,SPCS2,EN…
TRUE	9.13e-05	160	584	18	0.031	0.113	HPA:007040_13	hpa	170	cerebral cortex; neuropil[Supportive,High]	6	SLC1A3,HIF1A,PNN,PTPRZ1,SLC1A2,ATP1B2,GLUL,ASCL1,NTRK2,ADD3,GJA1,C16ORF89,NDRG2,SEPT2,NDUFA3,AQP4,CADM1,BCKDHA
TRUE	9.42e-05	9206	584	414	0.709	0.045	HPA:007020	hpa	170	cerebral cortex; glial cells	2	TMEM176A,PAX6,JARID2,MGST1,FYN,AKAP8L,PTBP1,PIK3C2A,ATP1A2,UBR2,HSD17B6,IFNGR1,BCLAF1,NOP58,IL17RB,WAPAL,PKN2,MYLK,YBX1,FGFR3,LAPTM4A,PYGM,WIPI1,WDR1,TCF3,ACADVL,FERMT2,MGLL,ENO1,SEC31B,UNG,ACACB,TRAF4,NT5C2,GPC4,FBLN1,ARAF,NEBL,SLC1A3,LRRC16A,PGM1,EPB41L2,ITGB5,KAT6A,FAT1,HADHA,CPNE3,HSD17B14,MT3,SH3BP2,COQ9,SMOX,HEPH,GNPTG,ITGA6,HNRNPC,EZR,COMT,NUP188,CRAT,SORBS1,ABLIM1,MKNK2,PRODH,TRIOBP,TIMP3…
TRUE	9.48e-05	9785	584	436	0.747	0.045	HPA:032010_01	hpa	196	salivary gland; glandular cells[Uncertain,Low]	3	TMEM176A,POLR2J,LUC7L,JARID2,MGST1,AKAP8L,PTBP1,PIK3C2A,ATP1A2,UBR2,IFNGR1,BCLAF1,SH3YL1,RETSAT,FOXN3,NOP58,WAPAL,RPL18,PKN2,YBX1,LAPTM4A,WIPI1,WDR1,TCF3,ACADVL,MRVI1,FERMT2,CLASP1,MGLL,ENO1,UNG,ACACB,TRAF4,NT5C2,GPC4,GPR137B,ARAF,OPHN1,LRRC16A,PGM1,COL5A3,ITGB5,BCKDHB,KAT6A,FAT1,HADHA,CPNE3,HSD17B14,SH3BP2,COQ9,SMOX,SNX5,HEPH,GNPTG,ITGA6,HNRNPC,EZR,COMT,CRAT,SORBS1,ABLIM1,MKNK2,SEC14L2,PRODH,TRI…
TRUE	9.57e-05	3667	584	188	0.322	0.051	HPA:040030_02	hpa	96	soft tissue 2; fibroblasts[Uncertain,Medium]	4	TMEM176A,LUC7L,AKAP8L,PIK3C2A,BCLAF1,WAPAL,YBX1,HYAL2,LAPTM4A,WDR1,TCF3,FERMT2,ENO1,ANO8,SEC31B,UNG,GPR137B,ARAF,EPB41L2,ITGB5,FAT1,HADHA,CPNE3,COQ9,SMOX,GNPTG,HNRNPC,ABLIM1,TRIOBP,TIMP3,CYB5R3,ACIN1,PABPN1,PNN,NFATC4,PLTP,SMCHD1,BEX4,SETD6,METRN,RBL2,EIF3J,SNRNP70,AKT2,HNRNPUL1,CARD8,PON2,RASSF4,LUC7L3,PHF12,PPP6R3,VEGFA,KAT2B,NCBP2,GPD2,HMGCL,CNN3,ABCD3,PRDX6,SYF2,RCOR3,PPP1R8,SPCS2,KDM3B,PDS5A…
TRUE	9.72e-05	2343	584	129	0.221	0.055	HPA:044010_03	hpa	243	testis; Leydig cells[Uncertain,High]	5	PTBP1,PIK3C2A,BCLAF1,RETSAT,IL17RB,GPR137B,COL5A3,KAT6A,HADHA,CPNE3,COQ9,SMOX,HNRNPC,CYB5R3,PLTP,DECR1,ASAH1,SNRNP70,AKT2,HNRNPUL1,PON2,LFNG,C10ORF54,LUC7L3,RAB34,PPP6R3,CPT1A,VEGFA,NCBP2,GPD2,ECE1,PRDX6,SYF2,PPP1R8,SPCS2,HSDL2,ENY2,SERP1,PDS5A,ACADS,GLO1,PCNXL4,WDR60,CANX,PTPN12,SEC14L1,GADD45G,SAFB2,CLIP1,PPFIA1,MCCC2,RBM38,C14ORF159,FADS2,MSI1,GLUL,APPL2,ITM2B,NEK1,RMDN3,HADHB,SUOX,ANP32A,SCRN…
TRUE	0.000103	9186	584	413	0.707	0.045	HPA:006030	hpa	280	cerebellum; cells in molecular layer	2	PAX6,JARID2,MGST1,FYN,AKAP8L,PTBP1,PIK3C2A,ATP1A2,UBR2,HSD17B6,BCLAF1,NOP58,IL17RB,WAPAL,PKN2,MYLK,YBX1,FGFR3,PYGM,WIPI1,WDR1,TCF3,ACADVL,MRVI1,FERMT2,CLASP1,MGLL,ENO1,UNG,ACACB,NT5C2,GPC4,GPR137B,FBLN1,ARAF,NEBL,SLC1A3,LRRC16A,PGM1,EPB41L2,COL5A3,ITGB5,BCKDHB,KAT6A,FAT1,HADHA,MT3,SH3BP2,COQ9,SMOX,HEPH,GNPTG,ITGA6,HNRNPC,EZR,COMT,NUP188,CRAT,SORBS1,ABLIM1,PRTFDC1,MKNK2,TRIOBP,TIMP3,BRD1,MLC1,HIF1…
TRUE	0.000109	1044	584	67	0.115	0.064	HPA:005010_13	hpa	103	bronchus; respiratory epithelial cells[Supportive,High]	6	AKAP8L,PTBP1,BCLAF1,NOP58,WDR1,COQ9,HNRNPC,EZR,PNN,SNRNP70,HNRNPUL1,GCDH,HSPB1,DHX58,LUC7L3,PPP6R3,VEGFA,NCBP2,GPD2,ACADM,ECE1,ABCD3,PRDX6,RCOR3,PPP1R8,HSDL2,KDM3B,PDS5A,ACADS,PKN1,SOX9,CANX,MCCC2,APPL2,RMDN3,ANP32A,PML,PELP1,HDGF,ANP32E,SELENBP1,TP53BP2,SNRPG,HSPD1,GBAS,ERLIN2,SAP18,HNRNPU,C16ORF89,RAVER1,HMGB2,CPSF2,ATP5I,HNRNPH1,ZNF768,NDUFA3,EWSR1,RBM33,RXRA,TUBB4B,HMGB1,AKAP17A,HIBCH,HMGN1,B…
TRUE	0.000113	4845	584	238	0.408	0.049	HPA:009030_02	hpa	286	colon; peripheral nerve/ganglion[Uncertain,Medium]	4	TMEM176A,SPATA20,JARID2,AKAP8L,PTBP1,PIK3C2A,UBR2,BCLAF1,GPM6B,FOXN3,NOP58,WAPAL,WIPI1,WDR1,MRVI1,UNG,ACACB,ARAF,OPHN1,LRRC16A,EPB41L2,COL5A3,FAT1,CPNE3,SH3BP2,SMOX,HNRNPC,PRTFDC1,SEC14L2,PRODH,TRIOBP,TIMP3,CYB5R3,ACIN1,PABPN1,MAPRE1,CST3,SMCHD1,ZNF423,RBL2,ACSBG1,EIF3J,SNRNP70,SGTA,PDCD5,AKT2,HNRNPUL1,GCDH,LFNG,HSPB1,LUC7L3,RAB34,PHF12,CPE,PPP6R3,CPT1A,ALDH2,SASH1,USP4,NCBP2,GPD2,DARS,DOCK7,RAB7…
TRUE	0.000119	4754	584	234	0.401	0.049	HPA:039010_01	hpa	223	soft tissue 1; adipocytes[Uncertain,Low]	3	TMEM176A,POLR2J,LUC7L,JARID2,MGST1,AKAP8L,PTBP1,PIK3C2A,UBR2,IFNGR1,NOP58,WAPAL,LAPTM4A,WIPI1,WDR1,ACADVL,MGLL,ENO1,ACACB,NT5C2,FBLN1,OPHN1,ITGB5,BCKDHB,FAT1,CPNE3,SMOX,HEPH,HNRNPC,MKNK2,SEC14L2,PRODH,TRIOBP,CYB5R3,HIF1A,ACIN1,PABPN1,PNN,NFATC4,SLCO4A1,CST3,CDH20,BEX4,RBL2,DECR1,ASAH1,SNRNP70,SGTA,PDCD5,AKT2,HNRNPUL1,CARD8,PON2,LFNG,HSPB1,RBM28,RASSF4,LUC7L3,RAB34,PHF12,WFS1,PPP6R3,SASH1,VEGFA,US…
TRUE	0.000127	4218	584	211	0.361	0.05	HPA:039010_10	hpa	223	soft tissue 1; adipocytes[Supportive,Not detected]	3	PAX6,MGST1,FYN,AKAP8L,PTBP1,UBR2,HSD17B6,NOP58,IL17RB,WAPAL,MYLK,YBX1,FGFR3,PYGM,WIPI1,WDR1,ACADVL,ENO1,FBLN1,NEBL,SLC1A3,LRRC16A,PGM1,EPB41L2,MT3,COQ9,ITGA6,HNRNPC,EZR,COMT,CRAT,MKNK2,TRIOBP,BRD1,MLC1,HIF1A,ACIN1,PNN,MAPRE1,CST3,RBL2,CTSH,FAH,SCG3,DECR1,ASAH1,SNRNP70,PDCD5,HNRNPUL1,CARD8,GCDH,PON2,HSPB1,PTPRZ1,RBM28,AEBP1,DHX58,LUC7L3,SLC9A3R1,ALDOC,CPE,PPP6R3,CPT1A,SLC1A2,TPD52L1,NR2E1,VEGFA,BC…
TRUE	0.000129	2292	584	126	0.216	0.055	HPA:023010_11	hpa	159	lymph node; germinal center cells[Supportive,Low]	1	FYN,AKAP8L,PTBP1,UBR2,BCLAF1,NOP58,WAPAL,YBX1,WIPI1,WDR1,TCF3,ACADVL,ENO1,LRRC16A,EPB41L2,HNRNPC,EZR,COMT,MKNK2,HIF1A,ACIN1,PNN,MAPRE1,RBL2,CTSH,DECR1,ASAH1,SNRNP70,HNRNPUL1,CARD8,GCDH,PON2,RBM28,LUC7L3,SLC9A3R1,PPP6R3,CPT1A,BCL6,NCBP2,GPD2,DARS,ACADM,ECE1,ABCD3,PRDX6,RCOR3,PPP1R8,PHF3,HSDL2,RBM25,KDM3B,EPHX2,PDS5A,ACADS,PKN1,ADCK4,SDC4,DEK,SOX9,HNRNPR,CANX,SEC14L1,JUND,MCCC2,ITGB4,SWAP70,LRP4,MP…
TRUE	0.000132	1946	584	110	0.188	0.057	HPA:033010_03	hpa	144	seminal vesicle; glandular cells[Uncertain,High]	5	AKAP8L,PTBP1,BCLAF1,RETSAT,UNG,TRAF4,COQ9,SMOX,HNRNPC,EZR,ABLIM1,PRTFDC1,PRODH,PABPN1,PNN,RBL2,EIF3J,ASAH1,SNRNP70,SGTA,AKT2,HNRNPUL1,GCDH,RASSF4,LUC7L3,SLC9A3R1,PPP6R3,VEGFA,ASB3,DOCK7,ACADM,HMGCL,ABCD3,SYF2,RCOR3,PPP1R8,HSDL2,KDM3B,FKBP9,PKN1,SOX9,PCNXL4,RHOJ,CANX,PLD2,SAFB2,MCCC2,IQCA1,C14ORF159,FADS2,MSI1,PNPLA8,NPL,APPL2,PHF11,RMDN3,ITGAV,HNRNPD,ANP32A,SCRN2,PELP1,HDGF,TOR1AIP1,ANP32E,UBXN4,…
TRUE	0.000135	4456	584	221	0.378	0.05	HPA:039030_10	hpa	223	soft tissue 1; fibroblasts[Supportive,Not detected]	3	PAX6,MGST1,FYN,AKAP8L,PTBP1,UBR2,HSD17B6,BCLAF1,NOP58,IL17RB,WAPAL,MYLK,YBX1,FGFR3,PYGM,WIPI1,WDR1,TCF3,ACADVL,ENO1,FBLN1,NEBL,SLC1A3,LRRC16A,PGM1,EPB41L2,MT3,COQ9,ITGA6,HNRNPC,EZR,COMT,CRAT,SORBS1,MKNK2,TRIOBP,BRD1,MLC1,HIF1A,ACIN1,PNN,MAPRE1,CST3,RBL2,CTSH,FAH,SCG3,DECR1,ASAH1,SNRNP70,PDCD5,HNRNPUL1,CARD8,GCDH,PON2,HSPB1,PTPRZ1,RBM28,AEBP1,DHX58,LUC7L3,SLC9A3R1,ALDOC,CPE,PPP6R3,CPT1A,SLC1A2,TPD…
TRUE	0.000135	12295	584	526	0.901	0.043	HPA:022000	hpa	224	lung	1	TMEM176A,POLR2J,PAX6,LUC7L,JARID2,MGST1,FYN,AKAP8L,PTBP1,PIK3C2A,ATP1A2,UBR2,HSD17B6,IFNGR1,BCLAF1,SH3YL1,AIFM2,RETSAT,FOXN3,NOP58,IL17RB,WAPAL,RPL18,PKN2,MYLK,YBX1,HYAL2,FGFR3,LAPTM4A,PYGM,WIPI1,WDR1,TCF3,ACADVL,MRVI1,FERMT2,CLASP1,MGLL,ENO1,ANO8,SEC31B,UNG,ACACB,TRAF4,NT5C2,GPC4,GPR137B,FBLN1,ARAF,NEBL,ADCYAP1R1,SLC1A3,OPHN1,LRRC16A,PGM1,EPB41L2,ITGB5,BCKDHB,KAT6A,FAT1,HADHA,CPNE3,HSD17B14,MT3,…
TRUE	0.000136	4527	584	224	0.384	0.049	HPA:025010_10	hpa	153	oral mucosa; squamous epithelial cells[Supportive,Not detected]	3	PAX6,MGST1,FYN,AKAP8L,PTBP1,UBR2,HSD17B6,BCLAF1,NOP58,IL17RB,WAPAL,MYLK,YBX1,FGFR3,PYGM,WIPI1,WDR1,TCF3,ACADVL,ENO1,FBLN1,NEBL,SLC1A3,LRRC16A,PGM1,EPB41L2,MT3,COQ9,ITGA6,HNRNPC,EZR,COMT,CRAT,SORBS1,MKNK2,TRIOBP,BRD1,MLC1,HIF1A,ACIN1,PNN,MAPRE1,CST3,RBL2,CTSH,FAH,SCG3,DECR1,ASAH1,SNRNP70,PDCD5,HNRNPUL1,CARD8,GCDH,PON2,HSPB1,PTPRZ1,RBM28,AEBP1,DHX58,LUC7L3,SLC9A3R1,ALDOC,CPE,PPP6R3,CPT1A,SLC1A2,TPD…
TRUE	0.000137	4457	584	221	0.378	0.05	HPA:046030_10	hpa	206	tonsil; squamous epithelial cells[Supportive,Not detected]	3	PAX6,MGST1,FYN,AKAP8L,PTBP1,UBR2,HSD17B6,BCLAF1,NOP58,IL17RB,WAPAL,MYLK,YBX1,FGFR3,PYGM,WIPI1,WDR1,TCF3,ACADVL,ENO1,FBLN1,NEBL,SLC1A3,LRRC16A,PGM1,EPB41L2,MT3,COQ9,ITGA6,HNRNPC,EZR,COMT,CRAT,SORBS1,MKNK2,TRIOBP,BRD1,MLC1,HIF1A,ACIN1,PNN,MAPRE1,CST3,RBL2,CTSH,FAH,SCG3,DECR1,SNRNP70,PDCD5,HNRNPUL1,CARD8,GCDH,PON2,HSPB1,PTPRZ1,RBM28,AEBP1,DHX58,LUC7L3,SLC9A3R1,ALDOC,CPE,PPP6R3,CPT1A,SLC1A2,TPD52L1,N…
TRUE	0.00014	7296	584	338	0.579	0.046	HPA:007040_01	hpa	170	cerebral cortex; neuropil[Uncertain,Low]	3	TMEM176A,SPATA20,FYN,PIK3C2A,ATP1A2,UBR2,HSD17B6,IFNGR1,RETSAT,GPM6B,FOXN3,NOP58,WAPAL,PKN2,FGFR3,LAPTM4A,WIPI1,WDR1,ACADVL,MRVI1,CLASP1,MGLL,ENO1,SEC31B,UNG,NT5C2,GPC4,GPR137B,ARAF,ADCYAP1R1,SLC1A3,LRRC16A,COL5A3,ITGB5,BCKDHB,KAT6A,FAT1,HADHA,CPNE3,HSD17B14,MT3,SH3BP2,COQ9,SMOX,SNX5,GNPTG,EZR,COMT,NUP188,CRAT,SORBS1,ABLIM1,PRTFDC1,MKNK2,SEC14L2,PRODH,TIMP3,MLC1,ABHD4,HIF1A,PABPN1,ARHGAP5,PNN,PLT…
TRUE	0.00014	8408	584	382	0.654	0.045	HPA:028010_01	hpa	316	parathyroid gland; glandular cells[Uncertain,Low]	3	TMEM176A,POLR2J,JARID2,MGST1,AKAP8L,PTBP1,PIK3C2A,ATP1A2,UBR2,IFNGR1,BCLAF1,AIFM2,RETSAT,NOP58,WAPAL,RPL18,PKN2,YBX1,HYAL2,WIPI1,WDR1,TCF3,ACADVL,MRVI1,FERMT2,CLASP1,MGLL,ENO1,SEC31B,UNG,ACACB,NT5C2,GPC4,GPR137B,FBLN1,ARAF,NEBL,LRRC16A,PGM1,COL5A3,ITGB5,BCKDHB,KAT6A,FAT1,HADHA,CPNE3,HSD17B14,SH3BP2,COQ9,SMOX,GNPTG,HNRNPC,EZR,COMT,CRAT,SORBS1,ABLIM1,MKNK2,PRODH,TRIOBP,TIMP3,SRSF5,ACIN1,PABPN1,PLTP…
TRUE	0.00014	4435	584	220	0.377	0.05	HPA:028010_10	hpa	316	parathyroid gland; glandular cells[Supportive,Not detected]	3	PAX6,MGST1,FYN,AKAP8L,PTBP1,UBR2,BCLAF1,NOP58,IL17RB,WAPAL,MYLK,YBX1,FGFR3,PYGM,WIPI1,WDR1,TCF3,ACADVL,ENO1,FBLN1,NEBL,SLC1A3,LRRC16A,PGM1,EPB41L2,MT3,COQ9,ITGA6,HNRNPC,EZR,COMT,CRAT,SORBS1,MKNK2,TRIOBP,BRD1,MLC1,HIF1A,ACIN1,MAPRE1,CST3,RBL2,CTSH,FAH,SCG3,DECR1,ASAH1,SNRNP70,PDCD5,HNRNPUL1,CARD8,GCDH,PON2,HSPB1,PTPRZ1,RBM28,AEBP1,DHX58,LUC7L3,SLC9A3R1,ALDOC,CPE,PPP6R3,CPT1A,SLC1A2,TPD52L1,NR2E1,V…
TRUE	0.000144	445	584	35	0.06	0.079	HPA:035040_13	hpa	63	skin 1; melanocytes[Supportive,High]	6	PTBP1,BCLAF1,HNRNPC,RBL2,SNRNP70,HNRNPUL1,GCDH,HSPB1,LUC7L3,GPD2,HMGCL,RCOR3,RBM25,KDM3B,SOX9,CANX,RMDN3,ANP32A,HDGF,ANP32E,SNRPG,HNRNPU,HMGB2,CPSF2,ATP5I,HNRNPH1,NDUFA3,EWSR1,NELFA,RXRA,HMGB1,AKAP17A,HMGN1,BCKDHA,RBM8A
TRUE	0.000147	4415	584	219	0.375	0.05	HPA:023010_10	hpa	159	lymph node; germinal center cells[Supportive,Not detected]	3	PAX6,MGST1,FYN,AKAP8L,PTBP1,UBR2,HSD17B6,BCLAF1,NOP58,IL17RB,WAPAL,MYLK,YBX1,FGFR3,PYGM,WIPI1,WDR1,TCF3,ACADVL,ENO1,FBLN1,NEBL,SLC1A3,LRRC16A,PGM1,EPB41L2,MT3,COQ9,ITGA6,HNRNPC,EZR,COMT,CRAT,SORBS1,MKNK2,TRIOBP,BRD1,MLC1,HIF1A,ACIN1,PNN,MAPRE1,CST3,RBL2,CTSH,FAH,SCG3,DECR1,ASAH1,SNRNP70,HNRNPUL1,CARD8,GCDH,PON2,HSPB1,PTPRZ1,RBM28,AEBP1,DHX58,LUC7L3,SLC9A3R1,ALDOC,CPE,PPP6R3,CPT1A,SLC1A2,TPD52L1,N…
TRUE	0.000152	704	584	49	0.084	0.07	HPA:032010_13	hpa	196	salivary gland; glandular cells[Supportive,High]	6	PTBP1,BCLAF1,WDR1,COQ9,HNRNPC,CST3,RBL2,SNRNP70,HNRNPUL1,CARD8,LUC7L3,CPT1A,TPD52L1,VEGFA,KAT2B,NCBP2,GPD2,PRDX6,RCOR3,PPP1R8,KDM3B,PDS5A,SOX9,CANX,RMDN3,HADHB,HNRNPD,ANP32A,PML,SCRN2,HDGF,ANP32E,GBAS,HNRNPU,RPL8,HMGB2,NDRG2,CPSF2,ATP5I,HNRNPH1,NDUFA3,SUCLG2,EWSR1,NELFA,HMGB1,HMGN1,BCKDHA,GTF2I,RBM8A
TRUE	0.000153	4535	584	224	0.384	0.049	HPA:003010_10	hpa	93	bone marrow; hematopoietic cells[Supportive,Not detected]	1	PAX6,MGST1,FYN,AKAP8L,PTBP1,UBR2,HSD17B6,BCLAF1,NOP58,IL17RB,WAPAL,MYLK,YBX1,FGFR3,PYGM,WIPI1,WDR1,TCF3,ACADVL,ENO1,FBLN1,NEBL,SLC1A3,LRRC16A,PGM1,EPB41L2,MT3,COQ9,ITGA6,HNRNPC,EZR,COMT,CRAT,SORBS1,MKNK2,TRIOBP,BRD1,MLC1,HIF1A,ACIN1,PNN,MAPRE1,CST3,RBL2,CTSH,FAH,SCG3,DECR1,ASAH1,SNRNP70,PDCD5,HNRNPUL1,CARD8,GCDH,PON2,HSPB1,PTPRZ1,RBM28,AEBP1,DHX58,LUC7L3,SLC9A3R1,ALDOC,CPE,PPP6R3,CPT1A,SLC1A2,TPD…
TRUE	0.000154	8595	584	389	0.666	0.045	HPA:001010_02	hpa	36	adrenal gland; glandular cells[Uncertain,Medium]	4	TMEM176A,POLR2J,SPATA20,JARID2,MGST1,FYN,AKAP8L,PTBP1,PIK3C2A,UBR2,HSD17B6,IFNGR1,BCLAF1,RETSAT,NOP58,WAPAL,PKN2,LAPTM4A,WIPI1,WDR1,TCF3,ACADVL,MRVI1,FERMT2,CLASP1,MGLL,ENO1,UNG,ACACB,NT5C2,GPC4,GPR137B,ARAF,ADCYAP1R1,LRRC16A,PGM1,COL5A3,BCKDHB,KAT6A,FAT1,HADHA,CPNE3,HSD17B14,SH3BP2,COQ9,SMOX,SNX5,GNPTG,HNRNPC,EZR,COMT,NUP188,SORBS1,ABLIM1,PRTFDC1,MKNK2,SEC14L2,PRODH,TRIOBP,TIMP3,CYB5R3,ACIN1,PAB…
TRUE	0.000155	4536	584	224	0.384	0.049	HPA:041020_10	hpa	142	spleen; cells in white pulp[Supportive,Not detected]	3	PAX6,MGST1,FYN,AKAP8L,PTBP1,UBR2,HSD17B6,BCLAF1,NOP58,IL17RB,WAPAL,MYLK,YBX1,FGFR3,PYGM,WIPI1,WDR1,TCF3,ACADVL,ENO1,FBLN1,NEBL,SLC1A3,LRRC16A,PGM1,EPB41L2,MT3,COQ9,ITGA6,HNRNPC,EZR,COMT,CRAT,SORBS1,MKNK2,TRIOBP,BRD1,MLC1,HIF1A,ACIN1,PNN,MAPRE1,CST3,RBL2,CTSH,FAH,SCG3,DECR1,ASAH1,SNRNP70,PDCD5,HNRNPUL1,CARD8,GCDH,PON2,HSPB1,PTPRZ1,RBM28,AEBP1,DHX58,LUC7L3,SLC9A3R1,ALDOC,CPE,PPP6R3,CPT1A,SLC1A2,TPD…
TRUE	0.000155	4536	584	224	0.384	0.049	HPA:013010_10	hpa	135	epididymis; glandular cells[Supportive,Not detected]	3	PAX6,MGST1,FYN,AKAP8L,PTBP1,UBR2,HSD17B6,BCLAF1,NOP58,IL17RB,WAPAL,MYLK,YBX1,FGFR3,PYGM,WIPI1,WDR1,TCF3,ACADVL,ENO1,FBLN1,NEBL,SLC1A3,LRRC16A,PGM1,EPB41L2,MT3,COQ9,ITGA6,HNRNPC,EZR,COMT,CRAT,SORBS1,MKNK2,TRIOBP,BRD1,MLC1,HIF1A,ACIN1,PNN,MAPRE1,CST3,RBL2,CTSH,FAH,SCG3,DECR1,ASAH1,SNRNP70,PDCD5,HNRNPUL1,CARD8,GCDH,PON2,HSPB1,PTPRZ1,RBM28,AEBP1,DHX58,LUC7L3,SLC9A3R1,ALDOC,CPE,PPP6R3,CPT1A,SLC1A2,TPD…
TRUE	0.000156	2084	584	116	0.199	0.056	HPA:014010_12	hpa	201	esophagus; squamous epithelial cells[Supportive,Medium]	3	MGST1,AKAP8L,PTBP1,UBR2,BCLAF1,NOP58,WAPAL,YBX1,FGFR3,WIPI1,WDR1,TCF3,ACADVL,ENO1,LRRC16A,COQ9,HNRNPC,EZR,COMT,SORBS1,MKNK2,ACIN1,PNN,MAPRE1,RBL2,DECR1,SNRNP70,HNRNPUL1,CARD8,GCDH,HSPB1,RBM28,LUC7L3,SLC9A3R1,PPP6R3,VEGFA,NCBP2,GPD2,DARS,ABCD3,PPP1R8,HSDL2,RBM25,KDM3B,PDS5A,ADCK4,SDC4,DEK,SOX9,HNRNPR,CANX,SEC14L1,JUND,MCCC2,LRP4,MPHOSPH6,NEK1,RMDN3,HADHB,ITGAV,HNRNPD,ANP32A,PML,SCRN2,PELP1,HDGF,TO…
TRUE	0.000156	6782	584	317	0.543	0.047	HPA:035010_01	hpa	63	skin 1; Langerhans[Uncertain,Low]	3	AKAP8L,PTBP1,PIK3C2A,ATP1A2,UBR2,BCLAF1,RETSAT,NOP58,WAPAL,RPL18,PKN2,YBX1,FGFR3,LAPTM4A,WIPI1,WDR1,TCF3,ACADVL,MRVI1,FERMT2,MGLL,ENO1,ANO8,UNG,GPR137B,ARAF,LRRC16A,EPB41L2,COL5A3,ITGB5,KAT6A,HADHA,CPNE3,SH3BP2,COQ9,SMOX,GNPTG,HNRNPC,EZR,SORBS1,ABLIM1,MKNK2,SEC14L2,PRODH,TIMP3,BRD1,HIF1A,SRSF5,ACIN1,PABPN1,PNN,NFATC4,PLTP,MAPRE1,SNTA1,SMCHD1,SETD6,RBL2,CTSH,EIF3J,DECR1,UBR5,SNRNP70,SGTA,HNRNPUL1,…
TRUE	0.000164	9403	584	420	0.719	0.045	HPA:009030	hpa	286	colon; peripheral nerve/ganglion	2	TMEM176A,SPATA20,PAX6,JARID2,FYN,AKAP8L,PTBP1,PIK3C2A,ATP1A2,UBR2,HSD17B6,BCLAF1,GPM6B,FOXN3,NOP58,IL17RB,WAPAL,PKN2,YBX1,PYGM,WIPI1,WDR1,ACADVL,MRVI1,MGLL,ENO1,SEC31B,UNG,ACACB,NT5C2,GPR137B,FBLN1,ARAF,NEBL,ADCYAP1R1,SLC1A3,OPHN1,LRRC16A,PGM1,EPB41L2,COL5A3,ITGB5,BCKDHB,FAT1,HADHA,CPNE3,HSD17B14,MT3,SH3BP2,SMOX,SNX5,ITGA6,HNRNPC,EZR,COMT,NUP188,CRAT,SORBS1,ABLIM1,PRTFDC1,MKNK2,SEC14L2,PRODH,TRIO…
TRUE	0.000164	4540	584	224	0.384	0.049	HPA:023020_10	hpa	159	lymph node; non-germinal center cells[Supportive,Not detected]	3	PAX6,MGST1,FYN,AKAP8L,PTBP1,UBR2,HSD17B6,BCLAF1,NOP58,IL17RB,WAPAL,MYLK,YBX1,FGFR3,PYGM,WIPI1,WDR1,TCF3,ACADVL,ENO1,FBLN1,NEBL,SLC1A3,LRRC16A,PGM1,EPB41L2,MT3,COQ9,ITGA6,HNRNPC,EZR,COMT,CRAT,SORBS1,MKNK2,TRIOBP,BRD1,MLC1,HIF1A,ACIN1,PNN,MAPRE1,CST3,RBL2,CTSH,FAH,SCG3,DECR1,ASAH1,SNRNP70,PDCD5,HNRNPUL1,CARD8,GCDH,PON2,HSPB1,PTPRZ1,RBM28,AEBP1,DHX58,LUC7L3,SLC9A3R1,ALDOC,CPE,PPP6R3,CPT1A,SLC1A2,TPD…
TRUE	0.000166	5590	584	268	0.459	0.048	HPA:008010_02	hpa	341	cervix, uterine; glandular cells[Uncertain,Medium]	4	JARID2,AKAP8L,PIK3C2A,UBR2,BCLAF1,RETSAT,NOP58,WAPAL,RPL18,PKN2,YBX1,LAPTM4A,WIPI1,WDR1,TCF3,ACADVL,MRVI1,FERMT2,MGLL,ENO1,UNG,GPR137B,FBLN1,ARAF,OPHN1,EPB41L2,BCKDHB,SH3BP2,COQ9,SMOX,GNPTG,ITGA6,HNRNPC,EZR,COMT,NUP188,SORBS1,SEC14L2,PRODH,TRIOBP,TIMP3,HIF1A,PABPN1,PNN,NFATC4,PLTP,SNTA1,CST3,SETD6,RBL2,CTSH,EIF3J,ASAH1,SNRNP70,SGTA,HNRNPUL1,CARD8,TMEM176B,LUC7L3,SLC9A3R1,RAB34,PHF12,PPP6R3,CPT1A,…
TRUE	0.000167	327	584	28	0.048	0.086	HPA:018010_13	hpa	82	hippocampus; glial cells[Supportive,High]	6	BCLAF1,MT3,HNRNPC,EZR,ACIN1,RBL2,SNRNP70,HNRNPUL1,PON2,LUC7L3,RCOR3,HSDL2,KDM3B,HNRNPR,CANX,GLUL,HNRNPD,ASCL1,PELP1,SNRPG,ERLIN2,NTRK2,HNRNPU,NDRG2,SEPT2,HMGB1,MT1A,HMGN1
TRUE	0.000168	4518	584	223	0.382	0.049	HPA:036010_10	hpa	222	skin 2; epidermal cells[Supportive,Not detected]	1	PAX6,MGST1,FYN,AKAP8L,PTBP1,UBR2,HSD17B6,BCLAF1,NOP58,IL17RB,WAPAL,MYLK,YBX1,FGFR3,PYGM,WIPI1,WDR1,TCF3,ACADVL,ENO1,FBLN1,NEBL,SLC1A3,LRRC16A,PGM1,EPB41L2,MT3,COQ9,ITGA6,HNRNPC,EZR,COMT,CRAT,SORBS1,MKNK2,TRIOBP,BRD1,MLC1,HIF1A,ACIN1,PNN,MAPRE1,CST3,RBL2,CTSH,FAH,SCG3,DECR1,ASAH1,SNRNP70,PDCD5,HNRNPUL1,CARD8,GCDH,PON2,HSPB1,PTPRZ1,RBM28,AEBP1,DHX58,LUC7L3,SLC9A3R1,ALDOC,CPE,PPP6R3,CPT1A,SLC1A2,TPD…
TRUE	0.00017	4519	584	223	0.382	0.049	HPA:004030_10	hpa	177	breast; myoepithelial cells[Supportive,Not detected]	2	PAX6,MGST1,FYN,AKAP8L,PTBP1,UBR2,HSD17B6,BCLAF1,NOP58,IL17RB,WAPAL,MYLK,YBX1,FGFR3,PYGM,WIPI1,WDR1,TCF3,ACADVL,ENO1,FBLN1,NEBL,SLC1A3,LRRC16A,PGM1,EPB41L2,MT3,COQ9,ITGA6,HNRNPC,EZR,COMT,CRAT,SORBS1,MKNK2,TRIOBP,BRD1,MLC1,HIF1A,ACIN1,PNN,MAPRE1,CST3,RBL2,CTSH,FAH,SCG3,DECR1,SNRNP70,PDCD5,HNRNPUL1,CARD8,GCDH,PON2,HSPB1,PTPRZ1,RBM28,AEBP1,DHX58,LUC7L3,SLC9A3R1,ALDOC,CPE,PPP6R3,CPT1A,SLC1A2,TPD52L1,N…
TRUE	0.000171	4543	584	224	0.384	0.049	HPA:002010_10	hpa	148	appendix; glandular cells[Supportive,Not detected]	3	PAX6,MGST1,FYN,AKAP8L,PTBP1,UBR2,HSD17B6,BCLAF1,NOP58,IL17RB,WAPAL,MYLK,YBX1,FGFR3,PYGM,WIPI1,WDR1,TCF3,ACADVL,ENO1,FBLN1,NEBL,SLC1A3,LRRC16A,PGM1,EPB41L2,MT3,COQ9,ITGA6,HNRNPC,EZR,COMT,CRAT,SORBS1,MKNK2,TRIOBP,BRD1,MLC1,HIF1A,ACIN1,PNN,MAPRE1,CST3,RBL2,CTSH,FAH,SCG3,DECR1,ASAH1,SNRNP70,PDCD5,HNRNPUL1,CARD8,GCDH,PON2,HSPB1,PTPRZ1,RBM28,AEBP1,DHX58,LUC7L3,SLC9A3R1,ALDOC,CPE,PPP6R3,CPT1A,SLC1A2,TPD…
TRUE	0.000171	9511	584	424	0.726	0.045	HPA:016010_02	hpa	117	gallbladder; glandular cells[Uncertain,Medium]	2	TMEM176A,SPATA20,JARID2,MGST1,AKAP8L,PTBP1,PIK3C2A,UBR2,BCLAF1,SH3YL1,RETSAT,NOP58,WAPAL,RPL18,PKN2,YBX1,LAPTM4A,WIPI1,WDR1,TCF3,ACADVL,MRVI1,FERMT2,CLASP1,MGLL,ENO1,UNG,ACACB,TRAF4,NT5C2,GPC4,GPR137B,ARAF,NEBL,LRRC16A,COL5A3,ITGB5,BCKDHB,KAT6A,HADHA,CPNE3,SH3BP2,COQ9,SMOX,SNX5,HEPH,GNPTG,ITGA6,HNRNPC,EZR,COMT,NUP188,CRAT,SORBS1,ABLIM1,MKNK2,SEC14L2,PRODH,TRIOBP,TIMP3,HIF1A,SRSF5,ACIN1,PABPN1,NFA…
TRUE	0.000171	2263	584	124	0.212	0.055	HPA:012010_02	hpa	8	endometrium 2; cells in endometrial stroma[Uncertain,Medium]	4	JARID2,AKAP8L,PTBP1,BCLAF1,YBX1,TCF3,MRVI1,FERMT2,GPR137B,FBLN1,EPB41L2,HADHA,CPNE3,SH3BP2,SMOX,HEPH,HNRNPC,PABPN1,PNN,SMCHD1,METRN,RBL2,EIF3J,SNRNP70,AKT2,HNRNPUL1,CARD8,LUC7L3,PHF12,WFS1,VEGFA,ASB3,CNN3,PRDX6,SYF2,RCOR3,PPP1R8,SPCS2,PKD2,HSDL2,PDS5A,FAM213A,ZNF644,SLC12A4,DEK,PCNXL4,RHOJ,CANX,PTPN12,SAFB2,JUND,IQCA1,SLC41A1,MSI1,ITGAV,HNRNPD,ANP32A,SCRN2,PELP1,FKBP10,ALDH9A1,HDGF,LYPLAL1,ANP32E…
TRUE	0.000171	4543	584	224	0.384	0.049	HPA:006010_10	hpa	280	cerebellum; Purkinje cells[Supportive,Not detected]	3	PAX6,MGST1,FYN,AKAP8L,PTBP1,UBR2,HSD17B6,BCLAF1,NOP58,IL17RB,WAPAL,MYLK,YBX1,FGFR3,PYGM,WIPI1,WDR1,TCF3,ACADVL,ENO1,FBLN1,NEBL,SLC1A3,LRRC16A,PGM1,EPB41L2,MT3,COQ9,ITGA6,HNRNPC,EZR,COMT,CRAT,SORBS1,MKNK2,TRIOBP,BRD1,MLC1,HIF1A,ACIN1,PNN,MAPRE1,CST3,RBL2,CTSH,FAH,SCG3,DECR1,ASAH1,SNRNP70,PDCD5,HNRNPUL1,CARD8,GCDH,PON2,HSPB1,PTPRZ1,RBM28,AEBP1,DHX58,LUC7L3,SLC9A3R1,ALDOC,CPE,PPP6R3,CPT1A,SLC1A2,TPD…
TRUE	0.000172	10441	584	459	0.786	0.044	HPA:040000	hpa	96	soft tissue 2	1	TMEM176A,POLR2J,SPATA20,PAX6,LUC7L,JARID2,MGST1,FYN,AKAP8L,PTBP1,PIK3C2A,ATP1A2,UBR2,HSD17B6,BCLAF1,RETSAT,GPM6B,FOXN3,NOP58,IL17RB,WAPAL,RPL18,PKN2,MYLK,YBX1,HYAL2,FGFR3,LAPTM4A,PYGM,WIPI1,WDR1,TCF3,ACADVL,MRVI1,FERMT2,MGLL,ENO1,ANO8,SEC31B,UNG,ACACB,NT5C2,GPC4,GPR137B,FBLN1,ARAF,NEBL,ADCYAP1R1,SLC1A3,OPHN1,LRRC16A,PGM1,EPB41L2,ITGB5,BCKDHB,FAT1,HADHA,CPNE3,MT3,SH3BP2,COQ9,SMOX,SNX5,HEPH,GNPTG,I…
TRUE	0.000173	9538	584	425	0.728	0.045	HPA:022020	hpa	224	lung; pneumocytes	2	TMEM176A,PAX6,LUC7L,JARID2,MGST1,FYN,AKAP8L,PTBP1,PIK3C2A,UBR2,HSD17B6,BCLAF1,SH3YL1,AIFM2,FOXN3,NOP58,IL17RB,WAPAL,RPL18,PKN2,MYLK,YBX1,FGFR3,LAPTM4A,PYGM,WIPI1,WDR1,TCF3,ACADVL,MRVI1,FERMT2,MGLL,ENO1,UNG,GPR137B,FBLN1,ARAF,NEBL,SLC1A3,OPHN1,LRRC16A,PGM1,EPB41L2,ITGB5,BCKDHB,KAT6A,CPNE3,MT3,SH3BP2,COQ9,SMOX,SNX5,HEPH,GNPTG,ITGA6,HNRNPC,EZR,COMT,CRAT,SORBS1,ABLIM1,PRTFDC1,MKNK2,SEC14L2,PRODH,TRIO…
TRUE	0.000175	4521	584	223	0.382	0.049	HPA:046010_10	hpa	206	tonsil; germinal center cells[Supportive,Not detected]	3	PAX6,MGST1,FYN,AKAP8L,PTBP1,UBR2,HSD17B6,BCLAF1,NOP58,IL17RB,WAPAL,MYLK,YBX1,FGFR3,PYGM,WIPI1,WDR1,TCF3,ACADVL,ENO1,FBLN1,NEBL,SLC1A3,LRRC16A,PGM1,EPB41L2,MT3,COQ9,ITGA6,HNRNPC,EZR,COMT,CRAT,SORBS1,MKNK2,TRIOBP,BRD1,MLC1,HIF1A,ACIN1,PNN,MAPRE1,CST3,RBL2,CTSH,FAH,SCG3,DECR1,SNRNP70,PDCD5,HNRNPUL1,CARD8,GCDH,PON2,HSPB1,PTPRZ1,RBM28,AEBP1,DHX58,LUC7L3,SLC9A3R1,ALDOC,CPE,PPP6R3,CPT1A,SLC1A2,TPD52L1,N…
TRUE	0.000178	4522	584	223	0.382	0.049	HPA:035040_10	hpa	63	skin 1; melanocytes[Supportive,Not detected]	3	PAX6,MGST1,FYN,AKAP8L,PTBP1,UBR2,HSD17B6,BCLAF1,NOP58,IL17RB,WAPAL,MYLK,YBX1,FGFR3,PYGM,WIPI1,WDR1,TCF3,ACADVL,ENO1,FBLN1,NEBL,SLC1A3,LRRC16A,PGM1,EPB41L2,MT3,COQ9,ITGA6,HNRNPC,EZR,COMT,CRAT,SORBS1,MKNK2,TRIOBP,BRD1,MLC1,HIF1A,ACIN1,PNN,MAPRE1,CST3,RBL2,CTSH,FAH,SCG3,DECR1,ASAH1,SNRNP70,PDCD5,HNRNPUL1,CARD8,GCDH,PON2,HSPB1,PTPRZ1,RBM28,AEBP1,DHX58,LUC7L3,SLC9A3R1,ALDOC,CPE,PPP6R3,CPT1A,SLC1A2,TPD…
TRUE	0.000179	3776	584	191	0.327	0.051	HPA:029010_10	hpa	76	placenta; decidual cells[Supportive,Not detected]	3	PAX6,MGST1,FYN,AKAP8L,PTBP1,UBR2,BCLAF1,NOP58,IL17RB,MYLK,FGFR3,WIPI1,WDR1,TCF3,ACADVL,ENO1,FBLN1,NEBL,SLC1A3,LRRC16A,PGM1,EPB41L2,MT3,COQ9,ITGA6,HNRNPC,EZR,CRAT,SORBS1,MKNK2,TRIOBP,BRD1,MLC1,HIF1A,ACIN1,PNN,MAPRE1,CST3,RBL2,CTSH,FAH,SCG3,DECR1,ASAH1,SNRNP70,HNRNPUL1,GCDH,PON2,HSPB1,PTPRZ1,RBM28,AEBP1,DHX58,LUC7L3,SLC9A3R1,ALDOC,CPE,PPP6R3,CPT1A,SLC1A2,TPD52L1,VEGFA,BCL6,KAT2B,NCBP2,DARS,SCP2,ACA…
TRUE	0.00018	8096	584	369	0.632	0.046	HPA:008010_01	hpa	341	cervix, uterine; glandular cells[Uncertain,Low]	3	TMEM176A,JARID2,AKAP8L,PIK3C2A,UBR2,HSD17B6,BCLAF1,RETSAT,NOP58,WAPAL,RPL18,PKN2,YBX1,LAPTM4A,WIPI1,WDR1,TCF3,ACADVL,MRVI1,FERMT2,MGLL,ENO1,SEC31B,UNG,GPC4,GPR137B,FBLN1,ARAF,NEBL,OPHN1,LRRC16A,PGM1,EPB41L2,COL5A3,ITGB5,BCKDHB,FAT1,HADHA,CPNE3,SH3BP2,COQ9,SMOX,GNPTG,ITGA6,HNRNPC,EZR,COMT,NUP188,SORBS1,ABLIM1,MKNK2,SEC14L2,PRODH,TRIOBP,TIMP3,CYB5R3,HIF1A,SRSF5,PABPN1,PNN,NFATC4,PLTP,MAPRE1,SNTA1,C…
TRUE	0.000181	4547	584	224	0.384	0.049	HPA:006020_10	hpa	280	cerebellum; cells in granular layer[Supportive,Not detected]	3	PAX6,MGST1,FYN,AKAP8L,PTBP1,UBR2,HSD17B6,BCLAF1,NOP58,IL17RB,WAPAL,MYLK,YBX1,FGFR3,PYGM,WIPI1,WDR1,TCF3,ACADVL,ENO1,FBLN1,NEBL,SLC1A3,LRRC16A,PGM1,EPB41L2,MT3,COQ9,ITGA6,HNRNPC,EZR,COMT,CRAT,SORBS1,MKNK2,TRIOBP,BRD1,MLC1,HIF1A,ACIN1,PNN,MAPRE1,CST3,RBL2,CTSH,FAH,SCG3,DECR1,ASAH1,SNRNP70,PDCD5,HNRNPUL1,CARD8,GCDH,PON2,HSPB1,PTPRZ1,RBM28,AEBP1,DHX58,LUC7L3,SLC9A3R1,ALDOC,CPE,PPP6R3,CPT1A,SLC1A2,TPD…
TRUE	0.000183	4524	584	223	0.382	0.049	HPA:035010_10	hpa	63	skin 1; Langerhans[Supportive,Not detected]	3	PAX6,MGST1,FYN,AKAP8L,PTBP1,UBR2,HSD17B6,BCLAF1,NOP58,IL17RB,WAPAL,MYLK,YBX1,FGFR3,PYGM,WIPI1,WDR1,TCF3,ACADVL,ENO1,FBLN1,NEBL,SLC1A3,LRRC16A,PGM1,EPB41L2,MT3,COQ9,ITGA6,HNRNPC,EZR,COMT,CRAT,SORBS1,MKNK2,TRIOBP,BRD1,MLC1,HIF1A,ACIN1,PNN,MAPRE1,CST3,RBL2,CTSH,FAH,SCG3,DECR1,ASAH1,SNRNP70,PDCD5,HNRNPUL1,CARD8,GCDH,PON2,HSPB1,PTPRZ1,RBM28,AEBP1,DHX58,LUC7L3,SLC9A3R1,ALDOC,CPE,PPP6R3,CPT1A,SLC1A2,TPD…
TRUE	0.000183	4524	584	223	0.382	0.049	HPA:004020_10	hpa	122	breast; glandular cells[Supportive,Not detected]	1	PAX6,MGST1,FYN,AKAP8L,PTBP1,UBR2,HSD17B6,BCLAF1,NOP58,IL17RB,WAPAL,MYLK,YBX1,FGFR3,PYGM,WIPI1,WDR1,TCF3,ACADVL,ENO1,FBLN1,NEBL,SLC1A3,LRRC16A,PGM1,EPB41L2,MT3,COQ9,ITGA6,HNRNPC,EZR,COMT,CRAT,SORBS1,MKNK2,TRIOBP,BRD1,MLC1,HIF1A,ACIN1,PNN,MAPRE1,CST3,RBL2,CTSH,FAH,SCG3,DECR1,SNRNP70,PDCD5,HNRNPUL1,CARD8,GCDH,PON2,HSPB1,PTPRZ1,RBM28,AEBP1,DHX58,LUC7L3,SLC9A3R1,ALDOC,CPE,PPP6R3,CPT1A,SLC1A2,TPD52L1,N…
TRUE	0.000184	11126	584	484	0.829	0.044	HPA:010010_01	hpa	237	duodenum; glandular cells[Uncertain,Low]	3	TMEM176A,POLR2J,SPATA20,LUC7L,JARID2,MGST1,AKAP8L,PTBP1,PIK3C2A,ATP1A2,UBR2,IFNGR1,BCLAF1,SH3YL1,AIFM2,RETSAT,FOXN3,NOP58,WAPAL,RPL18,PKN2,YBX1,HYAL2,LAPTM4A,WIPI1,WDR1,TCF3,ACADVL,MRVI1,FERMT2,CLASP1,MGLL,ENO1,SEC31B,UNG,ACACB,TRAF4,NT5C2,GPC4,GPR137B,ARAF,NEBL,ADCYAP1R1,OPHN1,LRRC16A,PGM1,COL5A3,ITGB5,BCKDHB,KAT6A,FAT1,HADHA,CPNE3,HSD17B14,SH3BP2,COQ9,SMOX,SNX5,HEPH,GNPTG,ITGA6,HNRNPC,EZR,COMT,…
TRUE	0.000184	4808	584	235	0.402	0.049	HPA:012010_01	hpa	8	endometrium 2; cells in endometrial stroma[Uncertain,Low]	3	TMEM176A,JARID2,AKAP8L,PTBP1,PIK3C2A,UBR2,BCLAF1,NOP58,WAPAL,PKN2,YBX1,LAPTM4A,WIPI1,WDR1,TCF3,ACADVL,MRVI1,FERMT2,MGLL,ENO1,GPR137B,FBLN1,ARAF,EPB41L2,ITGB5,KAT6A,FAT1,HADHA,CPNE3,SH3BP2,SMOX,HEPH,GNPTG,HNRNPC,EZR,COMT,NUP188,MKNK2,TRIOBP,CYB5R3,ACIN1,PABPN1,PNN,PLTP,MAPRE1,SMCHD1,BEX4,METRN,RBL2,EIF3J,DECR1,SNRNP70,AKT2,HNRNPUL1,CARD8,GCDH,RASSF4,LUC7L3,PHF12,WFS1,PPP6R3,CPT1A,VEGFA,NCBP2,EPB41…
TRUE	0.000184	10392	584	457	0.783	0.044	HPA:024010_01	hpa	160	nasopharynx; respiratory epithelial cells[Uncertain,Low]	3	TMEM176A,PAX6,JARID2,MGST1,AKAP8L,PTBP1,PIK3C2A,UBR2,IFNGR1,BCLAF1,SH3YL1,RETSAT,FOXN3,NOP58,WAPAL,RPL18,PKN2,YBX1,LAPTM4A,WIPI1,WDR1,TCF3,ACADVL,MRVI1,FERMT2,CLASP1,MGLL,ENO1,ANO8,SEC31B,UNG,TRAF4,NT5C2,GPC4,GPR137B,ARAF,NEBL,ADCYAP1R1,LRRC16A,PGM1,EPB41L2,COL5A3,BCKDHB,KAT6A,FAT1,HADHA,SH3BP2,COQ9,SMOX,HEPH,GNPTG,ITGA6,HNRNPC,EZR,COMT,NUP188,CRAT,SORBS1,ABLIM1,MKNK2,SEC14L2,PRODH,TRIOBP,TIMP3,C…
TRUE	0.000184	4548	584	224	0.384	0.049	HPA:043010_10	hpa	238	stomach 2; glandular cells[Supportive,Not detected]	3	PAX6,MGST1,FYN,AKAP8L,PTBP1,UBR2,HSD17B6,BCLAF1,NOP58,IL17RB,WAPAL,MYLK,YBX1,FGFR3,PYGM,WIPI1,WDR1,TCF3,ACADVL,ENO1,FBLN1,NEBL,SLC1A3,LRRC16A,PGM1,EPB41L2,MT3,COQ9,ITGA6,HNRNPC,EZR,COMT,CRAT,SORBS1,MKNK2,TRIOBP,BRD1,MLC1,HIF1A,ACIN1,PNN,MAPRE1,CST3,RBL2,CTSH,FAH,SCG3,DECR1,ASAH1,SNRNP70,PDCD5,HNRNPUL1,CARD8,GCDH,PON2,HSPB1,PTPRZ1,RBM28,AEBP1,DHX58,LUC7L3,SLC9A3R1,ALDOC,CPE,PPP6R3,CPT1A,SLC1A2,TPD…
TRUE	0.000184	4548	584	224	0.384	0.049	HPA:007010_10	hpa	170	cerebral cortex; endothelial cells[Supportive,Not detected]	3	PAX6,MGST1,FYN,AKAP8L,PTBP1,UBR2,HSD17B6,BCLAF1,NOP58,IL17RB,WAPAL,MYLK,YBX1,FGFR3,PYGM,WIPI1,WDR1,TCF3,ACADVL,ENO1,FBLN1,NEBL,SLC1A3,LRRC16A,PGM1,EPB41L2,MT3,COQ9,ITGA6,HNRNPC,EZR,COMT,CRAT,SORBS1,MKNK2,TRIOBP,BRD1,MLC1,HIF1A,ACIN1,PNN,MAPRE1,CST3,RBL2,CTSH,FAH,SCG3,DECR1,ASAH1,SNRNP70,PDCD5,HNRNPUL1,CARD8,GCDH,PON2,HSPB1,PTPRZ1,RBM28,AEBP1,DHX58,LUC7L3,SLC9A3R1,ALDOC,CPE,PPP6R3,CPT1A,SLC1A2,TPD…
TRUE	0.000186	4525	584	223	0.382	0.049	HPA:035030_10	hpa	104	skin 1; keratinocytes[Supportive,Not detected]	1	PAX6,MGST1,FYN,AKAP8L,PTBP1,UBR2,HSD17B6,BCLAF1,NOP58,IL17RB,WAPAL,MYLK,YBX1,FGFR3,PYGM,WIPI1,WDR1,TCF3,ACADVL,ENO1,FBLN1,NEBL,SLC1A3,LRRC16A,PGM1,EPB41L2,MT3,COQ9,ITGA6,HNRNPC,EZR,COMT,CRAT,SORBS1,MKNK2,TRIOBP,BRD1,MLC1,HIF1A,ACIN1,PNN,MAPRE1,CST3,RBL2,CTSH,FAH,SCG3,DECR1,ASAH1,SNRNP70,PDCD5,HNRNPUL1,CARD8,GCDH,PON2,HSPB1,PTPRZ1,RBM28,AEBP1,DHX58,LUC7L3,SLC9A3R1,ALDOC,CPE,PPP6R3,CPT1A,SLC1A2,TPD…
TRUE	0.000187	865	584	57	0.098	0.066	HPA:012010_12	hpa	8	endometrium 2; cells in endometrial stroma[Supportive,Medium]	5	AKAP8L,PTBP1,BCLAF1,YBX1,TCF3,FBLN1,EPB41L2,HNRNPC,PNN,RBL2,SNRNP70,HNRNPUL1,CARD8,LUC7L3,VEGFA,CNN3,PRDX6,RCOR3,PPP1R8,HSDL2,PDS5A,DEK,CANX,JUND,ITGAV,HNRNPD,ANP32A,SCRN2,PELP1,HDGF,ANP32E,SNRPG,GBAS,ERLIN2,ADD3,PPP4C,GJA1,SMARCA5,HNRNPU,RPL8,RAVER1,HMGB2,SEPT2,HNRNPH1,ZNF768,RARG,RELA,GOLIM4,EWSR1,NELFA,RXRA,HMGB1,AKAP17A,HMGN2,HMGN1,BCKDHA,RBM8A
TRUE	0.000187	4549	584	224	0.384	0.049	HPA:012020_10	hpa	8	endometrium 2; glandular cells[Supportive,Not detected]	3	PAX6,MGST1,FYN,AKAP8L,PTBP1,UBR2,HSD17B6,BCLAF1,NOP58,IL17RB,WAPAL,MYLK,YBX1,FGFR3,PYGM,WIPI1,WDR1,TCF3,ACADVL,ENO1,FBLN1,NEBL,SLC1A3,LRRC16A,PGM1,EPB41L2,MT3,COQ9,ITGA6,HNRNPC,EZR,COMT,CRAT,SORBS1,MKNK2,TRIOBP,BRD1,MLC1,HIF1A,ACIN1,PNN,MAPRE1,CST3,RBL2,CTSH,FAH,SCG3,DECR1,ASAH1,SNRNP70,PDCD5,HNRNPUL1,CARD8,GCDH,PON2,HSPB1,PTPRZ1,RBM28,AEBP1,DHX58,LUC7L3,SLC9A3R1,ALDOC,CPE,PPP6R3,CPT1A,SLC1A2,TPD…
TRUE	0.000187	4549	584	224	0.384	0.049	HPA:007040_10	hpa	170	cerebral cortex; neuropil[Supportive,Not detected]	3	PAX6,MGST1,FYN,AKAP8L,PTBP1,UBR2,HSD17B6,BCLAF1,NOP58,IL17RB,WAPAL,MYLK,YBX1,FGFR3,PYGM,WIPI1,WDR1,TCF3,ACADVL,ENO1,FBLN1,NEBL,SLC1A3,LRRC16A,PGM1,EPB41L2,MT3,COQ9,ITGA6,HNRNPC,EZR,COMT,CRAT,SORBS1,MKNK2,TRIOBP,BRD1,MLC1,HIF1A,ACIN1,PNN,MAPRE1,CST3,RBL2,CTSH,FAH,SCG3,DECR1,ASAH1,SNRNP70,PDCD5,HNRNPUL1,CARD8,GCDH,PON2,HSPB1,PTPRZ1,RBM28,AEBP1,DHX58,LUC7L3,SLC9A3R1,ALDOC,CPE,PPP6R3,CPT1A,SLC1A2,TPD…
TRUE	0.000187	4549	584	224	0.384	0.049	HPA:019010_10	hpa	115	kidney; cells in glomeruli[Supportive,Not detected]	3	PAX6,MGST1,FYN,AKAP8L,PTBP1,UBR2,HSD17B6,BCLAF1,NOP58,IL17RB,WAPAL,MYLK,YBX1,FGFR3,PYGM,WIPI1,WDR1,TCF3,ACADVL,ENO1,FBLN1,NEBL,SLC1A3,LRRC16A,PGM1,EPB41L2,MT3,COQ9,ITGA6,HNRNPC,EZR,COMT,CRAT,SORBS1,MKNK2,TRIOBP,BRD1,MLC1,HIF1A,ACIN1,PNN,MAPRE1,CST3,RBL2,CTSH,FAH,SCG3,DECR1,ASAH1,SNRNP70,PDCD5,HNRNPUL1,CARD8,GCDH,PON2,HSPB1,PTPRZ1,RBM28,AEBP1,DHX58,LUC7L3,SLC9A3R1,ALDOC,CPE,PPP6R3,CPT1A,SLC1A2,TPD…
TRUE	0.000188	4291	584	213	0.365	0.05	HPA:008020_10	hpa	341	cervix, uterine; squamous epithelial cells[Supportive,Not detected]	3	PAX6,MGST1,FYN,AKAP8L,PTBP1,UBR2,BCLAF1,NOP58,WAPAL,MYLK,YBX1,FGFR3,PYGM,WIPI1,WDR1,TCF3,ACADVL,FBLN1,NEBL,SLC1A3,LRRC16A,PGM1,EPB41L2,MT3,COQ9,ITGA6,HNRNPC,EZR,COMT,CRAT,SORBS1,MKNK2,TRIOBP,BRD1,MLC1,HIF1A,ACIN1,MAPRE1,CST3,RBL2,CTSH,FAH,SCG3,DECR1,ASAH1,SNRNP70,PDCD5,HNRNPUL1,CARD8,GCDH,PON2,HSPB1,PTPRZ1,RBM28,AEBP1,DHX58,LUC7L3,SLC9A3R1,ALDOC,CPE,PPP6R3,CPT1A,SLC1A2,TPD52L1,NR2E1,VEGFA,BCL6,KA…
TRUE	0.000189	4550	584	224	0.384	0.049	HPA:047010_10	hpa	72	urinary bladder; urothelial cells[Supportive,Not detected]	3	PAX6,MGST1,FYN,AKAP8L,PTBP1,UBR2,HSD17B6,BCLAF1,NOP58,IL17RB,WAPAL,MYLK,YBX1,FGFR3,PYGM,WIPI1,WDR1,TCF3,ACADVL,ENO1,FBLN1,NEBL,SLC1A3,LRRC16A,PGM1,EPB41L2,MT3,COQ9,ITGA6,HNRNPC,EZR,COMT,CRAT,SORBS1,MKNK2,TRIOBP,BRD1,MLC1,HIF1A,ACIN1,PNN,MAPRE1,CST3,RBL2,CTSH,FAH,SCG3,DECR1,ASAH1,SNRNP70,PDCD5,HNRNPUL1,CARD8,GCDH,PON2,HSPB1,PTPRZ1,RBM28,AEBP1,DHX58,LUC7L3,SLC9A3R1,ALDOC,CPE,PPP6R3,CPT1A,SLC1A2,TPD…
TRUE	0.000189	4550	584	224	0.384	0.049	HPA:001010_10	hpa	36	adrenal gland; glandular cells[Supportive,Not detected]	3	PAX6,MGST1,FYN,AKAP8L,PTBP1,UBR2,HSD17B6,BCLAF1,NOP58,IL17RB,WAPAL,MYLK,YBX1,FGFR3,PYGM,WIPI1,WDR1,TCF3,ACADVL,ENO1,FBLN1,NEBL,SLC1A3,LRRC16A,PGM1,EPB41L2,MT3,COQ9,ITGA6,HNRNPC,EZR,COMT,CRAT,SORBS1,MKNK2,TRIOBP,BRD1,MLC1,HIF1A,ACIN1,PNN,MAPRE1,CST3,RBL2,CTSH,FAH,SCG3,DECR1,ASAH1,SNRNP70,PDCD5,HNRNPUL1,CARD8,GCDH,PON2,HSPB1,PTPRZ1,RBM28,AEBP1,DHX58,LUC7L3,SLC9A3R1,ALDOC,CPE,PPP6R3,CPT1A,SLC1A2,TPD…
TRUE	0.000189	4550	584	224	0.384	0.049	HPA:011010_10	hpa	298	endometrium 1; cells in endometrial stroma[Supportive,Not detected]	3	PAX6,MGST1,FYN,AKAP8L,PTBP1,UBR2,HSD17B6,BCLAF1,NOP58,IL17RB,WAPAL,MYLK,YBX1,FGFR3,PYGM,WIPI1,WDR1,TCF3,ACADVL,ENO1,FBLN1,NEBL,SLC1A3,LRRC16A,PGM1,EPB41L2,MT3,COQ9,ITGA6,HNRNPC,EZR,COMT,CRAT,SORBS1,MKNK2,TRIOBP,BRD1,MLC1,HIF1A,ACIN1,PNN,MAPRE1,CST3,RBL2,CTSH,FAH,SCG3,DECR1,ASAH1,SNRNP70,PDCD5,HNRNPUL1,CARD8,GCDH,PON2,HSPB1,PTPRZ1,RBM28,AEBP1,DHX58,LUC7L3,SLC9A3R1,ALDOC,CPE,PPP6R3,CPT1A,SLC1A2,TPD…
TRUE	0.000189	4550	584	224	0.384	0.049	HPA:026020_10	hpa	83	ovary; ovarian stroma cells[Supportive,Not detected]	3	PAX6,MGST1,FYN,AKAP8L,PTBP1,UBR2,HSD17B6,BCLAF1,NOP58,IL17RB,WAPAL,MYLK,YBX1,FGFR3,PYGM,WIPI1,WDR1,TCF3,ACADVL,ENO1,FBLN1,NEBL,SLC1A3,LRRC16A,PGM1,EPB41L2,MT3,COQ9,ITGA6,HNRNPC,EZR,COMT,CRAT,SORBS1,MKNK2,TRIOBP,BRD1,MLC1,HIF1A,ACIN1,PNN,MAPRE1,CST3,RBL2,CTSH,FAH,SCG3,DECR1,ASAH1,SNRNP70,PDCD5,HNRNPUL1,CARD8,GCDH,PON2,HSPB1,PTPRZ1,RBM28,AEBP1,DHX58,LUC7L3,SLC9A3R1,ALDOC,CPE,PPP6R3,CPT1A,SLC1A2,TPD…
TRUE	0.000189	4550	584	224	0.384	0.049	HPA:006030_10	hpa	280	cerebellum; cells in molecular layer[Supportive,Not detected]	3	PAX6,MGST1,FYN,AKAP8L,PTBP1,UBR2,HSD17B6,BCLAF1,NOP58,IL17RB,WAPAL,MYLK,YBX1,FGFR3,PYGM,WIPI1,WDR1,TCF3,ACADVL,ENO1,FBLN1,NEBL,SLC1A3,LRRC16A,PGM1,EPB41L2,MT3,COQ9,ITGA6,HNRNPC,EZR,COMT,CRAT,SORBS1,MKNK2,TRIOBP,BRD1,MLC1,HIF1A,ACIN1,PNN,MAPRE1,CST3,RBL2,CTSH,FAH,SCG3,DECR1,ASAH1,SNRNP70,PDCD5,HNRNPUL1,CARD8,GCDH,PON2,HSPB1,PTPRZ1,RBM28,AEBP1,DHX58,LUC7L3,SLC9A3R1,ALDOC,CPE,PPP6R3,CPT1A,SLC1A2,TPD…
TRUE	0.000189	4550	584	224	0.384	0.049	HPA:034010_10	hpa	446	skeletal muscle; myocytes[Supportive,Not detected]	3	PAX6,MGST1,FYN,AKAP8L,PTBP1,UBR2,HSD17B6,BCLAF1,NOP58,IL17RB,WAPAL,MYLK,YBX1,FGFR3,PYGM,WIPI1,WDR1,TCF3,ACADVL,ENO1,FBLN1,NEBL,SLC1A3,LRRC16A,PGM1,EPB41L2,MT3,COQ9,ITGA6,HNRNPC,EZR,COMT,CRAT,SORBS1,MKNK2,TRIOBP,BRD1,MLC1,HIF1A,ACIN1,PNN,MAPRE1,CST3,RBL2,CTSH,FAH,SCG3,DECR1,ASAH1,SNRNP70,PDCD5,HNRNPUL1,CARD8,GCDH,PON2,HSPB1,PTPRZ1,RBM28,AEBP1,DHX58,LUC7L3,SLC9A3R1,ALDOC,CPE,PPP6R3,CPT1A,SLC1A2,TPD…
TRUE	0.000192	4551	584	224	0.384	0.049	HPA:037010_10	hpa	292	small intestine; glandular cells[Supportive,Not detected]	1	PAX6,MGST1,FYN,AKAP8L,PTBP1,UBR2,HSD17B6,BCLAF1,NOP58,IL17RB,WAPAL,MYLK,YBX1,FGFR3,PYGM,WIPI1,WDR1,TCF3,ACADVL,ENO1,FBLN1,NEBL,SLC1A3,LRRC16A,PGM1,EPB41L2,MT3,COQ9,ITGA6,HNRNPC,EZR,COMT,CRAT,SORBS1,MKNK2,TRIOBP,BRD1,MLC1,HIF1A,ACIN1,PNN,MAPRE1,CST3,RBL2,CTSH,FAH,SCG3,DECR1,ASAH1,SNRNP70,PDCD5,HNRNPUL1,CARD8,GCDH,PON2,HSPB1,PTPRZ1,RBM28,AEBP1,DHX58,LUC7L3,SLC9A3R1,ALDOC,CPE,PPP6R3,CPT1A,SLC1A2,TPD…
TRUE	0.000192	4551	584	224	0.384	0.049	HPA:015010_10	hpa	203	fallopian tube; glandular cells[Supportive,Not detected]	3	PAX6,MGST1,FYN,AKAP8L,PTBP1,UBR2,HSD17B6,BCLAF1,NOP58,IL17RB,WAPAL,MYLK,YBX1,FGFR3,PYGM,WIPI1,WDR1,TCF3,ACADVL,ENO1,FBLN1,NEBL,SLC1A3,LRRC16A,PGM1,EPB41L2,MT3,COQ9,ITGA6,HNRNPC,EZR,COMT,CRAT,SORBS1,MKNK2,TRIOBP,BRD1,MLC1,HIF1A,ACIN1,PNN,MAPRE1,CST3,RBL2,CTSH,FAH,SCG3,DECR1,ASAH1,SNRNP70,PDCD5,HNRNPUL1,CARD8,GCDH,PON2,HSPB1,PTPRZ1,RBM28,AEBP1,DHX58,LUC7L3,SLC9A3R1,ALDOC,CPE,PPP6R3,CPT1A,SLC1A2,TPD…
TRUE	0.000192	7220	584	334	0.572	0.046	HPA:006020_01	hpa	280	cerebellum; cells in granular layer[Uncertain,Low]	3	TMEM176A,PAX6,JARID2,AKAP8L,PTBP1,PIK3C2A,ATP1A2,UBR2,IFNGR1,BCLAF1,GPM6B,FOXN3,NOP58,WAPAL,PKN2,YBX1,FGFR3,WIPI1,WDR1,TCF3,ACADVL,MRVI1,FERMT2,CLASP1,MGLL,ENO1,UNG,NT5C2,GPC4,GPR137B,SLC1A3,LRRC16A,ITGB5,BCKDHB,KAT6A,FAT1,MT3,SH3BP2,COQ9,SMOX,GNPTG,HNRNPC,COMT,CRAT,SORBS1,ABLIM1,MKNK2,SEC14L2,PRODH,ABHD4,HIF1A,ACIN1,PABPN1,PNN,PLTP,SNTA1,CST3,CDH20,SMCHD1,ZNF423,SETD6,RBL2,EIF3J,DECR1,DCTN6,ASAH…
TRUE	0.000193	10584	584	464	0.795	0.044	HPA:039000	hpa	223	soft tissue 1	1	TMEM176A,POLR2J,PAX6,LUC7L,JARID2,MGST1,FYN,AKAP8L,PTBP1,PIK3C2A,ATP1A2,UBR2,HSD17B6,IFNGR1,BCLAF1,FOXN3,NOP58,IL17RB,WAPAL,RPL18,PKN2,MYLK,YBX1,HYAL2,FGFR3,LAPTM4A,PYGM,WIPI1,WDR1,TCF3,ACADVL,MRVI1,FERMT2,MGLL,ENO1,ANO8,SEC31B,UNG,ACACB,NT5C2,GPC4,GPR137B,FBLN1,ARAF,NEBL,ADCYAP1R1,SLC1A3,OPHN1,LRRC16A,PGM1,EPB41L2,ITGB5,BCKDHB,KAT6A,FAT1,HADHA,CPNE3,HSD17B14,MT3,SH3BP2,COQ9,SMOX,SNX5,HEPH,GNPTG,…
TRUE	0.000194	4481	584	221	0.378	0.049	HPA:009010_10	hpa	286	colon; endothelial cells[Supportive,Not detected]	3	PAX6,MGST1,FYN,AKAP8L,PTBP1,UBR2,HSD17B6,BCLAF1,NOP58,IL17RB,WAPAL,MYLK,YBX1,FGFR3,PYGM,WIPI1,WDR1,TCF3,ACADVL,ENO1,FBLN1,NEBL,SLC1A3,LRRC16A,PGM1,EPB41L2,MT3,COQ9,ITGA6,HNRNPC,EZR,COMT,CRAT,SORBS1,MKNK2,TRIOBP,BRD1,MLC1,HIF1A,ACIN1,PNN,MAPRE1,CST3,RBL2,CTSH,FAH,SCG3,DECR1,SNRNP70,PDCD5,HNRNPUL1,CARD8,GCDH,PON2,HSPB1,PTPRZ1,RBM28,AEBP1,DHX58,LUC7L3,SLC9A3R1,ALDOC,CPE,PPP6R3,CPT1A,SLC1A2,TPD52L1,N…
TRUE	0.000195	4552	584	224	0.384	0.049	HPA:011020_10	hpa	298	endometrium 1; glandular cells[Supportive,Not detected]	3	PAX6,MGST1,FYN,AKAP8L,PTBP1,UBR2,HSD17B6,BCLAF1,NOP58,IL17RB,WAPAL,MYLK,YBX1,FGFR3,PYGM,WIPI1,WDR1,TCF3,ACADVL,ENO1,FBLN1,NEBL,SLC1A3,LRRC16A,PGM1,EPB41L2,MT3,COQ9,ITGA6,HNRNPC,EZR,COMT,CRAT,SORBS1,MKNK2,TRIOBP,BRD1,MLC1,HIF1A,ACIN1,PNN,MAPRE1,CST3,RBL2,CTSH,FAH,SCG3,DECR1,ASAH1,SNRNP70,PDCD5,HNRNPUL1,CARD8,GCDH,PON2,HSPB1,PTPRZ1,RBM28,AEBP1,DHX58,LUC7L3,SLC9A3R1,ALDOC,CPE,PPP6R3,CPT1A,SLC1A2,TPD…
TRUE	0.000195	4552	584	224	0.384	0.049	HPA:032010_10	hpa	196	salivary gland; glandular cells[Supportive,Not detected]	3	PAX6,MGST1,FYN,AKAP8L,PTBP1,UBR2,HSD17B6,BCLAF1,NOP58,IL17RB,WAPAL,MYLK,YBX1,FGFR3,PYGM,WIPI1,WDR1,TCF3,ACADVL,ENO1,FBLN1,NEBL,SLC1A3,LRRC16A,PGM1,EPB41L2,MT3,COQ9,ITGA6,HNRNPC,EZR,COMT,CRAT,SORBS1,MKNK2,TRIOBP,BRD1,MLC1,HIF1A,ACIN1,PNN,MAPRE1,CST3,RBL2,CTSH,FAH,SCG3,DECR1,ASAH1,SNRNP70,PDCD5,HNRNPUL1,CARD8,GCDH,PON2,HSPB1,PTPRZ1,RBM28,AEBP1,DHX58,LUC7L3,SLC9A3R1,ALDOC,CPE,PPP6R3,CPT1A,SLC1A2,TPD…
TRUE	0.000195	4552	584	224	0.384	0.049	HPA:018010_10	hpa	82	hippocampus; glial cells[Supportive,Not detected]	3	PAX6,MGST1,FYN,AKAP8L,PTBP1,UBR2,HSD17B6,BCLAF1,NOP58,IL17RB,WAPAL,MYLK,YBX1,FGFR3,PYGM,WIPI1,WDR1,TCF3,ACADVL,ENO1,FBLN1,NEBL,SLC1A3,LRRC16A,PGM1,EPB41L2,MT3,COQ9,ITGA6,HNRNPC,EZR,COMT,CRAT,SORBS1,MKNK2,TRIOBP,BRD1,MLC1,HIF1A,ACIN1,PNN,MAPRE1,CST3,RBL2,CTSH,FAH,SCG3,DECR1,ASAH1,SNRNP70,PDCD5,HNRNPUL1,CARD8,GCDH,PON2,HSPB1,PTPRZ1,RBM28,AEBP1,DHX58,LUC7L3,SLC9A3R1,ALDOC,CPE,PPP6R3,CPT1A,SLC1A2,TPD…
TRUE	0.000195	4552	584	224	0.384	0.049	HPA:018020_10	hpa	82	hippocampus; neuronal cells[Supportive,Not detected]	3	PAX6,MGST1,FYN,AKAP8L,PTBP1,UBR2,HSD17B6,BCLAF1,NOP58,IL17RB,WAPAL,MYLK,YBX1,FGFR3,PYGM,WIPI1,WDR1,TCF3,ACADVL,ENO1,FBLN1,NEBL,SLC1A3,LRRC16A,PGM1,EPB41L2,MT3,COQ9,ITGA6,HNRNPC,EZR,COMT,CRAT,SORBS1,MKNK2,TRIOBP,BRD1,MLC1,HIF1A,ACIN1,PNN,MAPRE1,CST3,RBL2,CTSH,FAH,SCG3,DECR1,ASAH1,SNRNP70,PDCD5,HNRNPUL1,CARD8,GCDH,PON2,HSPB1,PTPRZ1,RBM28,AEBP1,DHX58,LUC7L3,SLC9A3R1,ALDOC,CPE,PPP6R3,CPT1A,SLC1A2,TPD…
TRUE	0.000197	11407	584	494	0.846	0.043	HPA:012000	hpa	8	endometrium 2	1	TMEM176A,PAX6,LUC7L,JARID2,MGST1,FYN,AKAP8L,PTBP1,PIK3C2A,UBR2,HSD17B6,IFNGR1,BCLAF1,SH3YL1,RETSAT,FOXN3,NOP58,IL17RB,WAPAL,RPL18,PKN2,MYLK,YBX1,FGFR3,LAPTM4A,PYGM,WIPI1,WDR1,TCF3,ACADVL,MRVI1,FERMT2,CLASP1,MGLL,ENO1,UNG,ACACB,TRAF4,NT5C2,GPR137B,FBLN1,ARAF,NEBL,SLC1A3,OPHN1,LRRC16A,PGM1,EPB41L2,ITGB5,BCKDHB,KAT6A,FAT1,HADHA,CPNE3,MT3,SH3BP2,COQ9,SMOX,SNX5,HEPH,GNPTG,ITGA6,HNRNPC,EZR,COMT,NUP188,…
TRUE	0.000197	13005	584	549	0.94	0.042	HPA:007000	hpa	170	cerebral cortex	1	TMEM176A,SPATA20,PAX6,LUC7L,JARID2,MGST1,FYN,AKAP8L,PTBP1,PIK3C2A,ATP1A2,UBR2,HSD17B6,IFNGR1,BCLAF1,SH3YL1,RETSAT,GPM6B,FOXN3,NOP58,IL17RB,WAPAL,RPL18,PKN2,MYLK,YBX1,HYAL2,FGFR3,LAPTM4A,PYGM,WIPI1,WDR1,TCF3,ACADVL,MRVI1,FERMT2,CLASP1,MGLL,ENO1,SEC31B,UNG,ACACB,TRAF4,NT5C2,GPC4,GPR137B,FBLN1,ARAF,NEBL,ADCYAP1R1,SLC1A3,OPHN1,LRRC16A,PGM1,EPB41L2,COL5A3,ITGB5,BCKDHB,KAT6A,FAT1,HADHA,CPNE3,HSD17B14,M…
TRUE	0.000198	11575	584	500	0.856	0.043	HPA:020000	hpa	204	lateral ventricle	1	TMEM176A,SPATA20,PAX6,LUC7L,JARID2,MGST1,FYN,AKAP8L,PTBP1,PIK3C2A,ATP1A2,UBR2,HSD17B6,IFNGR1,BCLAF1,SH3YL1,AIFM2,RETSAT,NOP58,IL17RB,WAPAL,RPL18,PKN2,MYLK,YBX1,FGFR3,LAPTM4A,PYGM,WIPI1,WDR1,TCF3,ACADVL,MRVI1,FERMT2,CLASP1,MGLL,ENO1,SEC31B,UNG,ACACB,TRAF4,NT5C2,GPC4,GPR137B,FBLN1,ARAF,NEBL,SLC1A3,LRRC16A,PGM1,EPB41L2,COL5A3,ITGB5,BCKDHB,KAT6A,FAT1,HADHA,CPNE3,HSD17B14,MT3,SH3BP2,COQ9,SMOX,SNX5,HEP…
TRUE	0.000198	4553	584	224	0.384	0.049	HPA:007030_10	hpa	170	cerebral cortex; neuronal cells[Supportive,Not detected]	3	PAX6,MGST1,FYN,AKAP8L,PTBP1,UBR2,HSD17B6,BCLAF1,NOP58,IL17RB,WAPAL,MYLK,YBX1,FGFR3,PYGM,WIPI1,WDR1,TCF3,ACADVL,ENO1,FBLN1,NEBL,SLC1A3,LRRC16A,PGM1,EPB41L2,MT3,COQ9,ITGA6,HNRNPC,EZR,COMT,CRAT,SORBS1,MKNK2,TRIOBP,BRD1,MLC1,HIF1A,ACIN1,PNN,MAPRE1,CST3,RBL2,CTSH,FAH,SCG3,DECR1,ASAH1,SNRNP70,PDCD5,HNRNPUL1,CARD8,GCDH,PON2,HSPB1,PTPRZ1,RBM28,AEBP1,DHX58,LUC7L3,SLC9A3R1,ALDOC,CPE,PPP6R3,CPT1A,SLC1A2,TPD…
TRUE	0.000201	4554	584	224	0.384	0.049	HPA:030010_10	hpa	161	prostate; glandular cells[Supportive,Not detected]	3	PAX6,MGST1,FYN,AKAP8L,PTBP1,UBR2,HSD17B6,BCLAF1,NOP58,IL17RB,WAPAL,MYLK,YBX1,FGFR3,PYGM,WIPI1,WDR1,TCF3,ACADVL,ENO1,FBLN1,NEBL,SLC1A3,LRRC16A,PGM1,EPB41L2,MT3,COQ9,ITGA6,HNRNPC,EZR,COMT,CRAT,SORBS1,MKNK2,TRIOBP,BRD1,MLC1,HIF1A,ACIN1,PNN,MAPRE1,CST3,RBL2,CTSH,FAH,SCG3,DECR1,ASAH1,SNRNP70,PDCD5,HNRNPUL1,CARD8,GCDH,PON2,HSPB1,PTPRZ1,RBM28,AEBP1,DHX58,LUC7L3,SLC9A3R1,ALDOC,CPE,PPP6R3,CPT1A,SLC1A2,TPD…
TRUE	0.000201	4554	584	224	0.384	0.049	HPA:021020_10	hpa	143	liver; hepatocytes[Supportive,Not detected]	3	PAX6,MGST1,FYN,AKAP8L,PTBP1,UBR2,HSD17B6,BCLAF1,NOP58,IL17RB,WAPAL,MYLK,YBX1,FGFR3,PYGM,WIPI1,WDR1,TCF3,ACADVL,ENO1,FBLN1,NEBL,SLC1A3,LRRC16A,PGM1,EPB41L2,MT3,COQ9,ITGA6,HNRNPC,EZR,COMT,CRAT,SORBS1,MKNK2,TRIOBP,BRD1,MLC1,HIF1A,ACIN1,PNN,MAPRE1,CST3,RBL2,CTSH,FAH,SCG3,DECR1,ASAH1,SNRNP70,PDCD5,HNRNPUL1,CARD8,GCDH,PON2,HSPB1,PTPRZ1,RBM28,AEBP1,DHX58,LUC7L3,SLC9A3R1,ALDOC,CPE,PPP6R3,CPT1A,SLC1A2,TPD…
TRUE	0.000201	4554	584	224	0.384	0.049	HPA:038010_10	hpa	354	smooth muscle; smooth muscle cells[Supportive,Not detected]	3	PAX6,MGST1,FYN,AKAP8L,PTBP1,UBR2,HSD17B6,BCLAF1,NOP58,IL17RB,WAPAL,MYLK,YBX1,FGFR3,PYGM,WIPI1,WDR1,TCF3,ACADVL,ENO1,FBLN1,NEBL,SLC1A3,LRRC16A,PGM1,EPB41L2,MT3,COQ9,ITGA6,HNRNPC,EZR,COMT,CRAT,SORBS1,MKNK2,TRIOBP,BRD1,MLC1,HIF1A,ACIN1,PNN,MAPRE1,CST3,RBL2,CTSH,FAH,SCG3,DECR1,ASAH1,SNRNP70,PDCD5,HNRNPUL1,CARD8,GCDH,PON2,HSPB1,PTPRZ1,RBM28,AEBP1,DHX58,LUC7L3,SLC9A3R1,ALDOC,CPE,PPP6R3,CPT1A,SLC1A2,TPD…
TRUE	0.000201	4554	584	224	0.384	0.049	HPA:007020_10	hpa	170	cerebral cortex; glial cells[Supportive,Not detected]	3	PAX6,MGST1,FYN,AKAP8L,PTBP1,UBR2,HSD17B6,BCLAF1,NOP58,IL17RB,WAPAL,MYLK,YBX1,FGFR3,PYGM,WIPI1,WDR1,TCF3,ACADVL,ENO1,FBLN1,NEBL,SLC1A3,LRRC16A,PGM1,EPB41L2,MT3,COQ9,ITGA6,HNRNPC,EZR,COMT,CRAT,SORBS1,MKNK2,TRIOBP,BRD1,MLC1,HIF1A,ACIN1,PNN,MAPRE1,CST3,RBL2,CTSH,FAH,SCG3,DECR1,ASAH1,SNRNP70,PDCD5,HNRNPUL1,CARD8,GCDH,PON2,HSPB1,PTPRZ1,RBM28,AEBP1,DHX58,LUC7L3,SLC9A3R1,ALDOC,CPE,PPP6R3,CPT1A,SLC1A2,TPD…
TRUE	0.000201	4554	584	224	0.384	0.049	HPA:019020_10	hpa	115	kidney; cells in tubules[Supportive,Not detected]	3	PAX6,MGST1,FYN,AKAP8L,PTBP1,UBR2,HSD17B6,BCLAF1,NOP58,IL17RB,WAPAL,MYLK,YBX1,FGFR3,PYGM,WIPI1,WDR1,TCF3,ACADVL,ENO1,FBLN1,NEBL,SLC1A3,LRRC16A,PGM1,EPB41L2,MT3,COQ9,ITGA6,HNRNPC,EZR,COMT,CRAT,SORBS1,MKNK2,TRIOBP,BRD1,MLC1,HIF1A,ACIN1,PNN,MAPRE1,CST3,RBL2,CTSH,FAH,SCG3,DECR1,ASAH1,SNRNP70,PDCD5,HNRNPUL1,CARD8,GCDH,PON2,HSPB1,PTPRZ1,RBM28,AEBP1,DHX58,LUC7L3,SLC9A3R1,ALDOC,CPE,PPP6R3,CPT1A,SLC1A2,TPD…
TRUE	0.000201	4554	584	224	0.384	0.049	HPA:044010_10	hpa	243	testis; Leydig cells[Supportive,Not detected]	3	PAX6,MGST1,FYN,AKAP8L,PTBP1,UBR2,HSD17B6,BCLAF1,NOP58,IL17RB,WAPAL,MYLK,YBX1,FGFR3,PYGM,WIPI1,WDR1,TCF3,ACADVL,ENO1,FBLN1,NEBL,SLC1A3,LRRC16A,PGM1,EPB41L2,MT3,COQ9,ITGA6,HNRNPC,EZR,COMT,CRAT,SORBS1,MKNK2,TRIOBP,BRD1,MLC1,HIF1A,ACIN1,PNN,MAPRE1,CST3,RBL2,CTSH,FAH,SCG3,DECR1,ASAH1,SNRNP70,PDCD5,HNRNPUL1,CARD8,GCDH,PON2,HSPB1,PTPRZ1,RBM28,AEBP1,DHX58,LUC7L3,SLC9A3R1,ALDOC,CPE,PPP6R3,CPT1A,SLC1A2,TPD…
TRUE	0.000201	4554	584	224	0.384	0.049	HPA:044020_10	hpa	243	testis; cells in seminiferous ducts[Supportive,Not detected]	3	PAX6,MGST1,FYN,AKAP8L,PTBP1,UBR2,HSD17B6,BCLAF1,NOP58,IL17RB,WAPAL,MYLK,YBX1,FGFR3,PYGM,WIPI1,WDR1,TCF3,ACADVL,ENO1,FBLN1,NEBL,SLC1A3,LRRC16A,PGM1,EPB41L2,MT3,COQ9,ITGA6,HNRNPC,EZR,COMT,CRAT,SORBS1,MKNK2,TRIOBP,BRD1,MLC1,HIF1A,ACIN1,PNN,MAPRE1,CST3,RBL2,CTSH,FAH,SCG3,DECR1,ASAH1,SNRNP70,PDCD5,HNRNPUL1,CARD8,GCDH,PON2,HSPB1,PTPRZ1,RBM28,AEBP1,DHX58,LUC7L3,SLC9A3R1,ALDOC,CPE,PPP6R3,CPT1A,SLC1A2,TPD…
TRUE	0.000201	4554	584	224	0.384	0.049	HPA:022010_10	hpa	224	lung; macrophages[Supportive,Not detected]	3	PAX6,MGST1,FYN,AKAP8L,PTBP1,UBR2,HSD17B6,BCLAF1,NOP58,IL17RB,WAPAL,MYLK,YBX1,FGFR3,PYGM,WIPI1,WDR1,TCF3,ACADVL,ENO1,FBLN1,NEBL,SLC1A3,LRRC16A,PGM1,EPB41L2,MT3,COQ9,ITGA6,HNRNPC,EZR,COMT,CRAT,SORBS1,MKNK2,TRIOBP,BRD1,MLC1,HIF1A,ACIN1,PNN,MAPRE1,CST3,RBL2,CTSH,FAH,SCG3,DECR1,ASAH1,SNRNP70,PDCD5,HNRNPUL1,CARD8,GCDH,PON2,HSPB1,PTPRZ1,RBM28,AEBP1,DHX58,LUC7L3,SLC9A3R1,ALDOC,CPE,PPP6R3,CPT1A,SLC1A2,TPD…
TRUE	0.000204	4555	584	224	0.384	0.049	HPA:045010_10	hpa	283	thyroid gland; glandular cells[Supportive,Not detected]	3	PAX6,MGST1,FYN,AKAP8L,PTBP1,UBR2,HSD17B6,BCLAF1,NOP58,IL17RB,WAPAL,MYLK,YBX1,FGFR3,PYGM,WIPI1,WDR1,TCF3,ACADVL,ENO1,FBLN1,NEBL,SLC1A3,LRRC16A,PGM1,EPB41L2,MT3,COQ9,ITGA6,HNRNPC,EZR,COMT,CRAT,SORBS1,MKNK2,TRIOBP,BRD1,MLC1,HIF1A,ACIN1,PNN,MAPRE1,CST3,RBL2,CTSH,FAH,SCG3,DECR1,ASAH1,SNRNP70,PDCD5,HNRNPUL1,CARD8,GCDH,PON2,HSPB1,PTPRZ1,RBM28,AEBP1,DHX58,LUC7L3,SLC9A3R1,ALDOC,CPE,PPP6R3,CPT1A,SLC1A2,TPD…
TRUE	0.000204	4555	584	224	0.384	0.049	HPA:017010_10	hpa	383	heart muscle; myocytes[Supportive,Not detected]	3	PAX6,MGST1,FYN,AKAP8L,PTBP1,UBR2,HSD17B6,BCLAF1,NOP58,IL17RB,WAPAL,MYLK,YBX1,FGFR3,PYGM,WIPI1,WDR1,TCF3,ACADVL,ENO1,FBLN1,NEBL,SLC1A3,LRRC16A,PGM1,EPB41L2,MT3,COQ9,ITGA6,HNRNPC,EZR,COMT,CRAT,SORBS1,MKNK2,TRIOBP,BRD1,MLC1,HIF1A,ACIN1,PNN,MAPRE1,CST3,RBL2,CTSH,FAH,SCG3,DECR1,ASAH1,SNRNP70,PDCD5,HNRNPUL1,CARD8,GCDH,PON2,HSPB1,PTPRZ1,RBM28,AEBP1,DHX58,LUC7L3,SLC9A3R1,ALDOC,CPE,PPP6R3,CPT1A,SLC1A2,TPD…
TRUE	0.000204	4555	584	224	0.384	0.049	HPA:041010_10	hpa	142	spleen; cells in red pulp[Supportive,Not detected]	3	PAX6,MGST1,FYN,AKAP8L,PTBP1,UBR2,HSD17B6,BCLAF1,NOP58,IL17RB,WAPAL,MYLK,YBX1,FGFR3,PYGM,WIPI1,WDR1,TCF3,ACADVL,ENO1,FBLN1,NEBL,SLC1A3,LRRC16A,PGM1,EPB41L2,MT3,COQ9,ITGA6,HNRNPC,EZR,COMT,CRAT,SORBS1,MKNK2,TRIOBP,BRD1,MLC1,HIF1A,ACIN1,PNN,MAPRE1,CST3,RBL2,CTSH,FAH,SCG3,DECR1,ASAH1,SNRNP70,PDCD5,HNRNPUL1,CARD8,GCDH,PON2,HSPB1,PTPRZ1,RBM28,AEBP1,DHX58,LUC7L3,SLC9A3R1,ALDOC,CPE,PPP6R3,CPT1A,SLC1A2,TPD…
TRUE	0.000204	4555	584	224	0.384	0.049	HPA:029020_10	hpa	76	placenta; trophoblastic cells[Supportive,Not detected]	3	PAX6,MGST1,FYN,AKAP8L,PTBP1,UBR2,HSD17B6,BCLAF1,NOP58,IL17RB,WAPAL,MYLK,YBX1,FGFR3,PYGM,WIPI1,WDR1,TCF3,ACADVL,ENO1,FBLN1,NEBL,SLC1A3,LRRC16A,PGM1,EPB41L2,MT3,COQ9,ITGA6,HNRNPC,EZR,COMT,CRAT,SORBS1,MKNK2,TRIOBP,BRD1,MLC1,HIF1A,ACIN1,PNN,MAPRE1,CST3,RBL2,CTSH,FAH,SCG3,DECR1,ASAH1,SNRNP70,PDCD5,HNRNPUL1,CARD8,GCDH,PON2,HSPB1,PTPRZ1,RBM28,AEBP1,DHX58,LUC7L3,SLC9A3R1,ALDOC,CPE,PPP6R3,CPT1A,SLC1A2,TPD…
TRUE	0.000204	4555	584	224	0.384	0.049	HPA:027010_10	hpa	168	pancreas; exocrine glandular cells[Supportive,Not detected]	3	PAX6,MGST1,FYN,AKAP8L,PTBP1,UBR2,HSD17B6,BCLAF1,NOP58,IL17RB,WAPAL,MYLK,YBX1,FGFR3,PYGM,WIPI1,WDR1,TCF3,ACADVL,ENO1,FBLN1,NEBL,SLC1A3,LRRC16A,PGM1,EPB41L2,MT3,COQ9,ITGA6,HNRNPC,EZR,COMT,CRAT,SORBS1,MKNK2,TRIOBP,BRD1,MLC1,HIF1A,ACIN1,PNN,MAPRE1,CST3,RBL2,CTSH,FAH,SCG3,DECR1,ASAH1,SNRNP70,PDCD5,HNRNPUL1,CARD8,GCDH,PON2,HSPB1,PTPRZ1,RBM28,AEBP1,DHX58,LUC7L3,SLC9A3R1,ALDOC,CPE,PPP6R3,CPT1A,SLC1A2,TPD…
TRUE	0.000204	4555	584	224	0.384	0.049	HPA:022020_10	hpa	224	lung; pneumocytes[Supportive,Not detected]	3	PAX6,MGST1,FYN,AKAP8L,PTBP1,UBR2,HSD17B6,BCLAF1,NOP58,IL17RB,WAPAL,MYLK,YBX1,FGFR3,PYGM,WIPI1,WDR1,TCF3,ACADVL,ENO1,FBLN1,NEBL,SLC1A3,LRRC16A,PGM1,EPB41L2,MT3,COQ9,ITGA6,HNRNPC,EZR,COMT,CRAT,SORBS1,MKNK2,TRIOBP,BRD1,MLC1,HIF1A,ACIN1,PNN,MAPRE1,CST3,RBL2,CTSH,FAH,SCG3,DECR1,ASAH1,SNRNP70,PDCD5,HNRNPUL1,CARD8,GCDH,PON2,HSPB1,PTPRZ1,RBM28,AEBP1,DHX58,LUC7L3,SLC9A3R1,ALDOC,CPE,PPP6R3,CPT1A,SLC1A2,TPD…
TRUE	0.000213	9475	584	422	0.723	0.045	HPA:030010_01	hpa	161	prostate; glandular cells[Uncertain,Low]	3	TMEM176A,POLR2J,LUC7L,JARID2,MGST1,AKAP8L,PTBP1,PIK3C2A,UBR2,HSD17B6,IFNGR1,BCLAF1,SH3YL1,RETSAT,FOXN3,NOP58,WAPAL,RPL18,PKN2,YBX1,LAPTM4A,WIPI1,WDR1,TCF3,ACADVL,MRVI1,FERMT2,CLASP1,MGLL,ENO1,SEC31B,UNG,ACACB,NT5C2,GPC4,GPR137B,ARAF,OPHN1,LRRC16A,ITGB5,BCKDHB,KAT6A,FAT1,HADHA,CPNE3,HSD17B14,SH3BP2,COQ9,SMOX,SNX5,HEPH,GNPTG,ITGA6,HNRNPC,EZR,COMT,CRAT,SORBS1,ABLIM1,PRTFDC1,MKNK2,SEC14L2,PRODH,TRIOB…
TRUE	0.000213	4511	584	222	0.38	0.049	HPA:035020_10	hpa	63	skin 1; fibroblasts[Supportive,Not detected]	3	PAX6,MGST1,FYN,AKAP8L,PTBP1,UBR2,HSD17B6,BCLAF1,NOP58,IL17RB,WAPAL,MYLK,YBX1,FGFR3,PYGM,WIPI1,WDR1,TCF3,ACADVL,ENO1,FBLN1,NEBL,SLC1A3,LRRC16A,PGM1,EPB41L2,MT3,COQ9,ITGA6,HNRNPC,EZR,COMT,CRAT,SORBS1,MKNK2,TRIOBP,BRD1,MLC1,HIF1A,ACIN1,PNN,MAPRE1,CST3,RBL2,CTSH,FAH,SCG3,DECR1,ASAH1,SNRNP70,PDCD5,HNRNPUL1,CARD8,GCDH,PON2,HSPB1,PTPRZ1,RBM28,AEBP1,DHX58,LUC7L3,ALDOC,CPE,PPP6R3,CPT1A,SLC1A2,TPD52L1,NR2E…
TRUE	0.000213	7679	584	352	0.603	0.046	HPA:012010	hpa	8	endometrium 2; cells in endometrial stroma	2	TMEM176A,PAX6,JARID2,MGST1,FYN,AKAP8L,PTBP1,PIK3C2A,UBR2,HSD17B6,BCLAF1,NOP58,IL17RB,WAPAL,PKN2,MYLK,YBX1,FGFR3,LAPTM4A,PYGM,WIPI1,WDR1,TCF3,ACADVL,MRVI1,FERMT2,MGLL,ENO1,GPR137B,FBLN1,ARAF,NEBL,SLC1A3,LRRC16A,PGM1,EPB41L2,ITGB5,KAT6A,FAT1,HADHA,CPNE3,MT3,SH3BP2,COQ9,SMOX,HEPH,GNPTG,ITGA6,HNRNPC,EZR,COMT,NUP188,CRAT,SORBS1,MKNK2,TRIOBP,CYB5R3,BRD1,MLC1,HIF1A,ACIN1,PABPN1,PNN,PLTP,MAPRE1,CST3,SMCH…
TRUE	0.000213	4417	584	218	0.373	0.049	HPA:008010_10	hpa	341	cervix, uterine; glandular cells[Supportive,Not detected]	3	PAX6,MGST1,AKAP8L,UBR2,HSD17B6,BCLAF1,NOP58,IL17RB,WAPAL,MYLK,YBX1,FGFR3,PYGM,WIPI1,WDR1,TCF3,ACADVL,ENO1,FBLN1,NEBL,SLC1A3,LRRC16A,PGM1,EPB41L2,MT3,COQ9,ITGA6,HNRNPC,EZR,COMT,CRAT,SORBS1,MKNK2,TRIOBP,BRD1,MLC1,HIF1A,ACIN1,PNN,MAPRE1,CST3,RBL2,CTSH,FAH,SCG3,DECR1,ASAH1,SNRNP70,PDCD5,HNRNPUL1,CARD8,GCDH,PON2,HSPB1,PTPRZ1,RBM28,AEBP1,DHX58,LUC7L3,SLC9A3R1,ALDOC,CPE,PPP6R3,CPT1A,SLC1A2,TPD52L1,NR2E1…
TRUE	0.000217	1820	584	103	0.176	0.057	HPA:011020_03	hpa	298	endometrium 1; glandular cells[Uncertain,High]	5	PTBP1,BCLAF1,UNG,ACACB,EPB41L2,SH3BP2,SMOX,GNPTG,HNRNPC,NUP188,TIMP3,PABPN1,RBL2,SNRNP70,HNRNPUL1,HSPB1,LUC7L3,SLC9A3R1,PPP6R3,TPD52L1,VEGFA,GPD2,ASB3,DARS,ECE1,ABCD3,PRDX6,SYF2,PPP1R8,HSDL2,RBM25,CLU,PDS5A,FAM213A,STAU1,PCNXL4,CANX,PTPN12,TWSG1,SLC44A2,SAFB2,GFPT2,PPFIA1,MCCC2,IQCA1,C14ORF159,ITM2B,RMDN3,HNRNPD,ANP32A,SCRN2,PELP1,HDGF,LYPLAL1,ANP32E,SNRPG,UBXN4,SPAG16,GBAS,DENND2A,GLUD1,EIF4EBP2…
TRUE	0.000217	4536	584	223	0.382	0.049	HPA:048010_10	hpa	355	vagina; squamous epithelial cells[Supportive,Not detected]	3	PAX6,MGST1,FYN,AKAP8L,PTBP1,UBR2,HSD17B6,BCLAF1,NOP58,IL17RB,WAPAL,MYLK,YBX1,FGFR3,PYGM,WIPI1,WDR1,TCF3,ACADVL,ENO1,FBLN1,NEBL,SLC1A3,LRRC16A,PGM1,EPB41L2,MT3,COQ9,ITGA6,HNRNPC,EZR,COMT,CRAT,SORBS1,MKNK2,TRIOBP,BRD1,MLC1,HIF1A,ACIN1,PNN,MAPRE1,CST3,RBL2,CTSH,FAH,SCG3,DECR1,ASAH1,SNRNP70,PDCD5,HNRNPUL1,CARD8,GCDH,PON2,HSPB1,PTPRZ1,RBM28,AEBP1,DHX58,LUC7L3,SLC9A3R1,ALDOC,CPE,PPP6R3,CPT1A,SLC1A2,TPD…
TRUE	0.000219	4513	584	222	0.38	0.049	HPA:033010_10	hpa	144	seminal vesicle; glandular cells[Supportive,Not detected]	3	PAX6,MGST1,FYN,AKAP8L,PTBP1,UBR2,HSD17B6,BCLAF1,NOP58,IL17RB,WAPAL,MYLK,YBX1,FGFR3,PYGM,WIPI1,WDR1,TCF3,ACADVL,ENO1,FBLN1,NEBL,SLC1A3,LRRC16A,PGM1,EPB41L2,MT3,COQ9,ITGA6,HNRNPC,EZR,COMT,CRAT,SORBS1,MKNK2,TRIOBP,BRD1,MLC1,HIF1A,ACIN1,PNN,MAPRE1,CST3,RBL2,CTSH,FAH,SCG3,DECR1,ASAH1,SNRNP70,PDCD5,HNRNPUL1,CARD8,GCDH,PON2,HSPB1,PTPRZ1,RBM28,AEBP1,DHX58,LUC7L3,SLC9A3R1,ALDOC,CPE,PPP6R3,CPT1A,SLC1A2,TPD…
TRUE	0.000223	4538	584	223	0.382	0.049	HPA:009020_10	hpa	13	colon; glandular cells[Supportive,Not detected]	1	PAX6,MGST1,FYN,AKAP8L,PTBP1,UBR2,HSD17B6,BCLAF1,NOP58,IL17RB,WAPAL,MYLK,YBX1,FGFR3,PYGM,WIPI1,WDR1,TCF3,ACADVL,ENO1,FBLN1,NEBL,SLC1A3,LRRC16A,PGM1,EPB41L2,MT3,COQ9,ITGA6,HNRNPC,EZR,COMT,CRAT,SORBS1,MKNK2,TRIOBP,BRD1,MLC1,HIF1A,ACIN1,MAPRE1,CST3,RBL2,CTSH,FAH,SCG3,DECR1,ASAH1,SNRNP70,PDCD5,HNRNPUL1,CARD8,GCDH,PON2,HSPB1,PTPRZ1,RBM28,AEBP1,DHX58,LUC7L3,SLC9A3R1,ALDOC,CPE,PPP6R3,CPT1A,SLC1A2,TPD52L1…
TRUE	0.000227	4539	584	223	0.382	0.049	HPA:016010_10	hpa	117	gallbladder; glandular cells[Supportive,Not detected]	1	PAX6,MGST1,FYN,AKAP8L,PTBP1,UBR2,HSD17B6,BCLAF1,NOP58,IL17RB,WAPAL,MYLK,YBX1,FGFR3,PYGM,WIPI1,WDR1,TCF3,ACADVL,ENO1,FBLN1,NEBL,SLC1A3,LRRC16A,PGM1,EPB41L2,MT3,COQ9,ITGA6,HNRNPC,EZR,COMT,CRAT,SORBS1,MKNK2,TRIOBP,BRD1,MLC1,HIF1A,ACIN1,MAPRE1,CST3,RBL2,CTSH,FAH,SCG3,DECR1,ASAH1,SNRNP70,PDCD5,HNRNPUL1,CARD8,GCDH,PON2,HSPB1,PTPRZ1,RBM28,AEBP1,DHX58,LUC7L3,SLC9A3R1,ALDOC,CPE,PPP6R3,CPT1A,SLC1A2,TPD52L1…
TRUE	0.000227	716	584	49	0.084	0.068	HPA:036010_13	hpa	222	skin 2; epidermal cells[Supportive,High]	4	BCLAF1,NOP58,WAPAL,YBX1,FGFR3,WDR1,HNRNPC,PNN,RBL2,SNRNP70,HNRNPUL1,HSPB1,LUC7L3,NCBP2,GPD2,PPP1R8,HSDL2,KDM3B,PDS5A,MPHOSPH6,RMDN3,HNRNPD,ANP32A,PML,PELP1,HDGF,ANP32E,TP53BP2,SNRPG,GJA1,SMARCA5,HNRNPU,ALDH4A1,RPL8,HMGB2,CPSF2,GATAD2A,HNRNPH1,NDUFA3,SUCLG2,EWSR1,NELFA,RXRA,HMGB1,AKAP17A,HMGN1,BCKDHA,GTF2I,RBM8A
TRUE	0.000227	4492	584	221	0.378	0.049	HPA:004010_10	hpa	52	breast; adipocytes[Supportive,Not detected]	2	PAX6,MGST1,FYN,AKAP8L,PTBP1,UBR2,HSD17B6,BCLAF1,NOP58,IL17RB,WAPAL,MYLK,YBX1,FGFR3,PYGM,WIPI1,WDR1,ACADVL,ENO1,FBLN1,NEBL,SLC1A3,LRRC16A,PGM1,EPB41L2,MT3,COQ9,ITGA6,HNRNPC,EZR,COMT,CRAT,SORBS1,MKNK2,TRIOBP,BRD1,MLC1,HIF1A,ACIN1,PNN,MAPRE1,CST3,RBL2,CTSH,FAH,SCG3,DECR1,SNRNP70,PDCD5,HNRNPUL1,CARD8,GCDH,PON2,HSPB1,PTPRZ1,RBM28,AEBP1,DHX58,LUC7L3,SLC9A3R1,ALDOC,CPE,PPP6R3,CPT1A,SLC1A2,TPD52L1,NR2E1,…
TRUE	0.00023	4540	584	223	0.382	0.049	HPA:021010_10	hpa	143	liver; bile duct cells[Supportive,Not detected]	3	PAX6,MGST1,FYN,AKAP8L,UBR2,HSD17B6,BCLAF1,NOP58,IL17RB,WAPAL,MYLK,YBX1,FGFR3,PYGM,WIPI1,WDR1,TCF3,ACADVL,ENO1,FBLN1,NEBL,SLC1A3,LRRC16A,PGM1,EPB41L2,MT3,COQ9,ITGA6,HNRNPC,EZR,COMT,CRAT,SORBS1,MKNK2,TRIOBP,BRD1,MLC1,HIF1A,ACIN1,PNN,MAPRE1,CST3,RBL2,CTSH,FAH,SCG3,DECR1,ASAH1,SNRNP70,PDCD5,HNRNPUL1,CARD8,GCDH,PON2,HSPB1,PTPRZ1,RBM28,AEBP1,DHX58,LUC7L3,SLC9A3R1,ALDOC,CPE,PPP6R3,CPT1A,SLC1A2,TPD52L1,N…
TRUE	0.00023	4493	584	221	0.378	0.049	HPA:040030_10	hpa	96	soft tissue 2; fibroblasts[Supportive,Not detected]	3	PAX6,MGST1,FYN,AKAP8L,UBR2,HSD17B6,BCLAF1,NOP58,IL17RB,WAPAL,MYLK,YBX1,FGFR3,PYGM,WIPI1,WDR1,TCF3,ACADVL,ENO1,FBLN1,NEBL,SLC1A3,LRRC16A,PGM1,EPB41L2,MT3,COQ9,ITGA6,HNRNPC,EZR,COMT,CRAT,SORBS1,MKNK2,TRIOBP,BRD1,MLC1,HIF1A,ACIN1,PNN,MAPRE1,CST3,RBL2,CTSH,FAH,SCG3,DECR1,ASAH1,SNRNP70,PDCD5,HNRNPUL1,CARD8,GCDH,PON2,HSPB1,PTPRZ1,RBM28,AEBP1,DHX58,LUC7L3,SLC9A3R1,ALDOC,CPE,PPP6R3,CPT1A,SLC1A2,TPD52L1,N…
TRUE	0.000237	4542	584	223	0.382	0.049	HPA:020010_10	hpa	204	lateral ventricle; glial cells[Supportive,Not detected]	3	PAX6,MGST1,FYN,AKAP8L,PTBP1,UBR2,HSD17B6,BCLAF1,NOP58,IL17RB,WAPAL,MYLK,YBX1,FGFR3,PYGM,WIPI1,WDR1,TCF3,ACADVL,ENO1,FBLN1,NEBL,SLC1A3,LRRC16A,PGM1,EPB41L2,MT3,COQ9,ITGA6,HNRNPC,EZR,COMT,CRAT,SORBS1,MKNK2,TRIOBP,BRD1,MLC1,HIF1A,ACIN1,PNN,MAPRE1,CST3,RBL2,CTSH,FAH,SCG3,DECR1,ASAH1,SNRNP70,PDCD5,HNRNPUL1,CARD8,GCDH,PON2,HSPB1,PTPRZ1,RBM28,AEBP1,DHX58,LUC7L3,SLC9A3R1,ALDOC,CPE,PPP6R3,CPT1A,SLC1A2,TPD…
TRUE	0.000237	4495	584	221	0.378	0.049	HPA:020020_10	hpa	204	lateral ventricle; neuronal cells[Supportive,Not detected]	3	PAX6,MGST1,FYN,AKAP8L,PTBP1,UBR2,HSD17B6,BCLAF1,NOP58,IL17RB,WAPAL,MYLK,YBX1,FGFR3,PYGM,WIPI1,WDR1,TCF3,ACADVL,ENO1,FBLN1,NEBL,SLC1A3,LRRC16A,PGM1,MT3,COQ9,ITGA6,HNRNPC,EZR,COMT,CRAT,SORBS1,MKNK2,TRIOBP,BRD1,MLC1,HIF1A,ACIN1,PNN,MAPRE1,CST3,RBL2,CTSH,FAH,SCG3,DECR1,ASAH1,SNRNP70,PDCD5,HNRNPUL1,CARD8,GCDH,PON2,HSPB1,PTPRZ1,RBM28,AEBP1,DHX58,LUC7L3,SLC9A3R1,ALDOC,CPE,PPP6R3,CPT1A,SLC1A2,TPD52L1,NR2…
TRUE	0.00024	834	584	55	0.094	0.066	HPA:020010_03	hpa	204	lateral ventricle; glial cells[Uncertain,High]	5	BCLAF1,TCF3,KAT6A,MT3,GNPTG,HNRNPC,EZR,ACIN1,RBL2,ACSBG1,ASAH1,SNRNP70,AKT2,HNRNPUL1,PON2,LUC7L3,DOCK7,ABCD3,RCOR3,KDM3B,CANX,PTPN12,APOE,GLUL,HNRNPD,TMEM47,ERLIN2,GLUD1,SAP18,FRMD4A,SPARCL1,HNRNPU,DDAH1,PITPNC1,CHTOP,HMGB2,NDRG2,SALL2,CPSF2,KATNAL2,SEPT2,ZNF608,INO80E,GLUD2,RBM33,RXRA,HMGB1,TECPR2,PHF2,ASPH,HMGN2,RYR3,HMGN1,RBM8A,FXYD1
TRUE	0.000249	2794	584	147	0.252	0.053	HPA:011010_02	hpa	298	endometrium 1; cells in endometrial stroma[Uncertain,Medium]	4	TMEM176A,JARID2,AKAP8L,PTBP1,BCLAF1,NOP58,YBX1,LAPTM4A,WIPI1,WDR1,TCF3,MRVI1,SEC31B,FBLN1,EPB41L2,SMOX,HNRNPC,NUP188,TRIOBP,CYB5R3,PABPN1,PNN,MAPRE1,SETD6,METRN,RBL2,EIF3J,SNRNP70,SGTA,HNRNPUL1,CARD8,LUC7L3,PHF12,WFS1,PPP6R3,SASH1,VEGFA,GNAI2,NCBP2,GPD2,ASB3,SLC1A4,ECE1,CNN3,PRDX6,RCOR3,PPP1R8,SPCS2,HSDL2,RBM25,PDS5A,PKN1,SLC12A4,STAU1,BBS2,HNRNPR,PCNXL4,RHOJ,CANX,PTPN12,TWSG1,PLD2,SAFB2,JUND,PPF…
TRUE	0.000254	4547	584	223	0.382	0.049	HPA:042010_10	hpa	31	stomach 1; glandular cells[Supportive,Not detected]	3	PAX6,MGST1,FYN,AKAP8L,PTBP1,UBR2,HSD17B6,BCLAF1,NOP58,IL17RB,WAPAL,MYLK,YBX1,FGFR3,PYGM,WIPI1,WDR1,TCF3,ACADVL,ENO1,FBLN1,NEBL,SLC1A3,LRRC16A,PGM1,EPB41L2,MT3,COQ9,ITGA6,HNRNPC,EZR,COMT,CRAT,SORBS1,MKNK2,TRIOBP,BRD1,MLC1,HIF1A,ACIN1,PNN,MAPRE1,CST3,RBL2,CTSH,FAH,SCG3,DECR1,ASAH1,SNRNP70,PDCD5,HNRNPUL1,CARD8,GCDH,PON2,HSPB1,PTPRZ1,RBM28,AEBP1,DHX58,LUC7L3,SLC9A3R1,ALDOC,CPE,PPP6R3,CPT1A,SLC1A2,TPD…
TRUE	0.000257	4548	584	223	0.382	0.049	HPA:014010_10	hpa	201	esophagus; squamous epithelial cells[Supportive,Not detected]	1	PAX6,MGST1,FYN,AKAP8L,PTBP1,UBR2,HSD17B6,BCLAF1,NOP58,IL17RB,WAPAL,MYLK,YBX1,FGFR3,PYGM,WIPI1,WDR1,TCF3,ACADVL,ENO1,FBLN1,NEBL,SLC1A3,LRRC16A,PGM1,EPB41L2,MT3,COQ9,ITGA6,HNRNPC,EZR,COMT,CRAT,SORBS1,MKNK2,TRIOBP,BRD1,MLC1,HIF1A,ACIN1,PNN,MAPRE1,CST3,RBL2,CTSH,FAH,SCG3,DECR1,ASAH1,SNRNP70,PDCD5,HNRNPUL1,CARD8,GCDH,PON2,HSPB1,PTPRZ1,RBM28,AEBP1,DHX58,LUC7L3,SLC9A3R1,ALDOC,CPE,PPP6R3,CPT1A,SLC1A2,TPD…
TRUE	0.000257	4548	584	223	0.382	0.049	HPA:012010_10	hpa	8	endometrium 2; cells in endometrial stroma[Supportive,Not detected]	3	PAX6,MGST1,FYN,AKAP8L,PTBP1,UBR2,HSD17B6,BCLAF1,NOP58,IL17RB,WAPAL,MYLK,YBX1,FGFR3,PYGM,WIPI1,WDR1,TCF3,ACADVL,ENO1,FBLN1,NEBL,SLC1A3,LRRC16A,PGM1,EPB41L2,MT3,COQ9,ITGA6,HNRNPC,EZR,COMT,CRAT,SORBS1,MKNK2,TRIOBP,BRD1,MLC1,HIF1A,ACIN1,PNN,MAPRE1,CST3,RBL2,CTSH,FAH,SCG3,DECR1,ASAH1,SNRNP70,PDCD5,HNRNPUL1,CARD8,GCDH,PON2,HSPB1,PTPRZ1,RBM28,AEBP1,DHX58,LUC7L3,SLC9A3R1,ALDOC,CPE,PPP6R3,CPT1A,SLC1A2,TPD…
TRUE	0.000257	4548	584	223	0.382	0.049	HPA:031010_10	hpa	54	rectum; glandular cells[Supportive,Not detected]	1	PAX6,MGST1,FYN,AKAP8L,PTBP1,UBR2,HSD17B6,BCLAF1,NOP58,IL17RB,WAPAL,MYLK,YBX1,FGFR3,PYGM,WIPI1,WDR1,TCF3,ACADVL,ENO1,FBLN1,NEBL,SLC1A3,LRRC16A,PGM1,EPB41L2,MT3,COQ9,ITGA6,HNRNPC,EZR,COMT,CRAT,SORBS1,MKNK2,TRIOBP,BRD1,MLC1,HIF1A,ACIN1,PNN,MAPRE1,CST3,RBL2,CTSH,FAH,SCG3,DECR1,ASAH1,SNRNP70,PDCD5,HNRNPUL1,CARD8,GCDH,PON2,HSPB1,PTPRZ1,RBM28,AEBP1,DHX58,LUC7L3,SLC9A3R1,ALDOC,CPE,PPP6R3,CPT1A,SLC1A2,TPD…
TRUE	0.000259	10336	584	454	0.777	0.044	HPA:002010_01	hpa	148	appendix; glandular cells[Uncertain,Low]	3	TMEM176A,POLR2J,PAX6,LUC7L,JARID2,MGST1,AKAP8L,PTBP1,PIK3C2A,ATP1A2,UBR2,BCLAF1,SH3YL1,FOXN3,NOP58,WAPAL,RPL18,PKN2,YBX1,LAPTM4A,WIPI1,WDR1,TCF3,ACADVL,MRVI1,FERMT2,CLASP1,MGLL,ENO1,ANO8,SEC31B,UNG,ACACB,NT5C2,GPC4,GPR137B,ARAF,NEBL,ADCYAP1R1,OPHN1,LRRC16A,PGM1,COL5A3,ITGB5,BCKDHB,KAT6A,FAT1,HADHA,CPNE3,HSD17B14,SH3BP2,COQ9,SMOX,SNX5,HEPH,GNPTG,ITGA6,HNRNPC,EZR,COMT,NUP188,CRAT,SORBS1,ABLIM1,MKNK…
TRUE	0.000259	8686	584	391	0.67	0.045	HPA:040030	hpa	96	soft tissue 2; fibroblasts	2	TMEM176A,PAX6,LUC7L,JARID2,MGST1,FYN,AKAP8L,PIK3C2A,UBR2,HSD17B6,BCLAF1,NOP58,IL17RB,WAPAL,RPL18,PKN2,MYLK,YBX1,HYAL2,FGFR3,LAPTM4A,PYGM,WIPI1,WDR1,TCF3,ACADVL,FERMT2,MGLL,ENO1,ANO8,SEC31B,UNG,GPR137B,FBLN1,ARAF,NEBL,ADCYAP1R1,SLC1A3,OPHN1,LRRC16A,PGM1,EPB41L2,ITGB5,BCKDHB,FAT1,HADHA,CPNE3,MT3,SH3BP2,COQ9,SMOX,SNX5,GNPTG,ITGA6,HNRNPC,EZR,COMT,CRAT,SORBS1,ABLIM1,MKNK2,TRIOBP,TIMP3,CYB5R3,BRD1,MLC1…
TRUE	0.000265	4550	584	223	0.382	0.049	HPA:046020_10	hpa	206	tonsil; non-germinal center cells[Supportive,Not detected]	3	PAX6,MGST1,FYN,AKAP8L,PTBP1,UBR2,HSD17B6,BCLAF1,NOP58,IL17RB,WAPAL,MYLK,YBX1,FGFR3,PYGM,WIPI1,WDR1,TCF3,ACADVL,ENO1,FBLN1,NEBL,SLC1A3,LRRC16A,PGM1,EPB41L2,MT3,COQ9,ITGA6,HNRNPC,EZR,COMT,CRAT,SORBS1,MKNK2,TRIOBP,BRD1,MLC1,HIF1A,ACIN1,PNN,MAPRE1,CST3,RBL2,CTSH,FAH,SCG3,DECR1,SNRNP70,PDCD5,HNRNPUL1,CARD8,GCDH,PON2,HSPB1,PTPRZ1,RBM28,AEBP1,DHX58,LUC7L3,SLC9A3R1,ALDOC,CPE,PPP6R3,CPT1A,SLC1A2,TPD52L1,N…
TRUE	0.000276	4553	584	223	0.382	0.049	HPA:010010_10	hpa	237	duodenum; glandular cells[Supportive,Not detected]	3	PAX6,MGST1,FYN,AKAP8L,PTBP1,UBR2,HSD17B6,BCLAF1,NOP58,WAPAL,MYLK,YBX1,FGFR3,PYGM,WIPI1,WDR1,TCF3,ACADVL,ENO1,FBLN1,NEBL,SLC1A3,LRRC16A,PGM1,EPB41L2,MT3,COQ9,ITGA6,HNRNPC,EZR,COMT,CRAT,SORBS1,MKNK2,TRIOBP,BRD1,MLC1,HIF1A,ACIN1,PNN,MAPRE1,CST3,RBL2,CTSH,FAH,SCG3,DECR1,ASAH1,SNRNP70,PDCD5,HNRNPUL1,CARD8,GCDH,PON2,HSPB1,PTPRZ1,RBM28,AEBP1,DHX58,LUC7L3,SLC9A3R1,ALDOC,CPE,PPP6R3,CPT1A,SLC1A2,TPD52L1,NR…
TRUE	0.000283	425	584	33	0.057	0.078	HPA:007020_13	hpa	170	cerebral cortex; glial cells[Supportive,High]	6	AKAP8L,BCLAF1,MT3,HNRNPC,ACIN1,RBL2,SNRNP70,HNRNPUL1,PON2,LUC7L3,ABCD3,PRDX6,RCOR3,PPP1R8,KDM3B,HNRNPR,CANX,APOE,GLUL,RMDN3,HNRNPD,ASCL1,ERLIN2,NTRK2,HNRNPU,HMGB2,CPSF2,SEPT2,HNRNPH1,RBM33,MT1A,HMGN1,RBM8A
TRUE	0.000285	1535	584	89	0.152	0.058	HPA:034010_12	hpa	446	skeletal muscle; myocytes[Supportive,Medium]	5	AKAP8L,BCLAF1,NOP58,WAPAL,PYGM,WIPI1,WDR1,TCF3,ACADVL,LRRC16A,COQ9,HNRNPC,TRIOBP,ACIN1,PNN,RBL2,ASAH1,SNRNP70,HNRNPUL1,GCDH,HSPB1,LUC7L3,CPT1A,VEGFA,KAT2B,NCBP2,GPD2,SCP2,ACADM,ABCD3,PRDX6,RCOR3,PPP1R8,KDM3B,PDS5A,ACADS,DEK,HNRNPR,LRP4,MARCH7,NEK1,HNRNPD,ANP32A,SCRN2,PELP1,HDGF,TOR1AIP1,ANP32E,TP53BP2,SNRPG,G3BP1,GBAS,NTRK2,SAP18,BAG3,SMARCA5,HNRNPU,SREK1,PDLIM3,ACSS1,ALDH4A1,S100A1,MYL3,AK4,HMGB…
TRUE	0.000289	12137	584	519	0.889	0.043	HPA:013000	hpa	135	epididymis	1	TMEM176A,POLR2J,SPATA20,PAX6,JARID2,MGST1,FYN,AKAP8L,PTBP1,PIK3C2A,UBR2,HSD17B6,IFNGR1,BCLAF1,SH3YL1,RETSAT,FOXN3,NOP58,IL17RB,WAPAL,RPL18,PKN2,MYLK,YBX1,FGFR3,LAPTM4A,PYGM,WIPI1,WDR1,TCF3,ACADVL,MRVI1,FERMT2,CLASP1,MGLL,ENO1,SEC31B,UNG,ACACB,TRAF4,NT5C2,GPC4,GPR137B,FBLN1,ARAF,NEBL,SLC1A3,OPHN1,LRRC16A,PGM1,EPB41L2,ITGB5,BCKDHB,KAT6A,FAT1,HADHA,CPNE3,MT3,SH3BP2,COQ9,SMOX,SNX5,HEPH,GNPTG,ITGA6,HN…
TRUE	0.000289	12137	584	519	0.889	0.043	HPA:013010	hpa	135	epididymis; glandular cells	2	TMEM176A,POLR2J,SPATA20,PAX6,JARID2,MGST1,FYN,AKAP8L,PTBP1,PIK3C2A,UBR2,HSD17B6,IFNGR1,BCLAF1,SH3YL1,RETSAT,FOXN3,NOP58,IL17RB,WAPAL,RPL18,PKN2,MYLK,YBX1,FGFR3,LAPTM4A,PYGM,WIPI1,WDR1,TCF3,ACADVL,MRVI1,FERMT2,CLASP1,MGLL,ENO1,SEC31B,UNG,ACACB,TRAF4,NT5C2,GPC4,GPR137B,FBLN1,ARAF,NEBL,SLC1A3,OPHN1,LRRC16A,PGM1,EPB41L2,ITGB5,BCKDHB,KAT6A,FAT1,HADHA,CPNE3,MT3,SH3BP2,COQ9,SMOX,SNX5,HEPH,GNPTG,ITGA6,HN…
TRUE	0.000293	8465	584	382	0.654	0.045	HPA:009010_01	hpa	286	colon; endothelial cells[Uncertain,Low]	3	TMEM176A,LUC7L,JARID2,AKAP8L,PTBP1,PIK3C2A,ATP1A2,UBR2,IFNGR1,BCLAF1,FOXN3,NOP58,WAPAL,RPL18,PKN2,MYLK,YBX1,LAPTM4A,WIPI1,WDR1,TCF3,ACADVL,MRVI1,FERMT2,MGLL,ENO1,SEC31B,UNG,NT5C2,GPC4,GPR137B,FBLN1,ARAF,ADCYAP1R1,OPHN1,LRRC16A,PGM1,EPB41L2,ITGB5,BCKDHB,KAT6A,FAT1,HADHA,CPNE3,HSD17B14,SH3BP2,COQ9,SMOX,HEPH,GNPTG,ITGA6,HNRNPC,COMT,SORBS1,ABLIM1,MKNK2,SEC14L2,PRODH,TRIOBP,CYB5R3,HIF1A,ZFYVE21,ACIN1,…
TRUE	0.000294	2894	584	151	0.259	0.052	HPA:027010_03	hpa	168	pancreas; exocrine glandular cells[Uncertain,High]	5	AKAP8L,PTBP1,PIK3C2A,BCLAF1,NOP58,WAPAL,FERMT2,GPC4,OPHN1,KAT6A,SH3BP2,COQ9,SMOX,HNRNPC,TIMP3,HIF1A,PABPN1,PNN,SLCO4A1,SETD6,RBL2,EIF3J,SNRNP70,AKT2,HNRNPUL1,GCDH,PON2,HSPB1,TMEM176B,C10ORF54,LUC7L3,PPP6R3,VEGFA,NCBP2,GPD2,DARS,SLC1A4,ACADM,ECE1,HMGCL,PRDX6,SYF2,RCOR3,PPP1R8,SPCS2,NEK6,HSDL2,RBM25,KDM3B,PDS5A,ZNF644,FKBP9,SDC4,SOX9,PCNXL4,CANX,PTPN12,PLD2,SAFB2,GFPT2,MCCC2,C14ORF159,IL6ST,AGO4,FA…
TRUE	0.000299	4488	584	220	0.377	0.049	HPA:005010_10	hpa	103	bronchus; respiratory epithelial cells[Supportive,Not detected]	3	PAX6,MGST1,FYN,AKAP8L,PTBP1,UBR2,HSD17B6,BCLAF1,NOP58,IL17RB,WAPAL,MYLK,YBX1,FGFR3,PYGM,WIPI1,WDR1,TCF3,ACADVL,ENO1,FBLN1,NEBL,SLC1A3,LRRC16A,PGM1,EPB41L2,MT3,COQ9,ITGA6,HNRNPC,EZR,COMT,CRAT,SORBS1,MKNK2,TRIOBP,BRD1,MLC1,HIF1A,ACIN1,PNN,MAPRE1,CST3,RBL2,CTSH,FAH,SCG3,DECR1,ASAH1,SNRNP70,PDCD5,HNRNPUL1,CARD8,GCDH,PON2,HSPB1,PTPRZ1,RBM28,AEBP1,DHX58,LUC7L3,SLC9A3R1,ALDOC,CPE,PPP6R3,CPT1A,SLC1A2,TPD…
TRUE	0.0003	4441	584	218	0.373	0.049	HPA:027020_10	hpa	168	pancreas; islets of Langerhans[Supportive,Not detected]	3	PAX6,MGST1,FYN,AKAP8L,PTBP1,UBR2,HSD17B6,BCLAF1,NOP58,IL17RB,WAPAL,MYLK,YBX1,PYGM,WIPI1,WDR1,TCF3,ACADVL,ENO1,FBLN1,NEBL,SLC1A3,LRRC16A,PGM1,EPB41L2,MT3,COQ9,ITGA6,HNRNPC,EZR,COMT,CRAT,SORBS1,MKNK2,TRIOBP,BRD1,MLC1,HIF1A,ACIN1,PNN,MAPRE1,CST3,RBL2,CTSH,FAH,SCG3,DECR1,ASAH1,SNRNP70,PDCD5,HNRNPUL1,CARD8,GCDH,PON2,HSPB1,PTPRZ1,RBM28,AEBP1,DHX58,LUC7L3,SLC9A3R1,ALDOC,CPE,PPP6R3,CPT1A,SLC1A2,TPD52L1,N…
TRUE	0.000306	481	584	36	0.062	0.075	HPA:027020_13	hpa	168	pancreas; islets of Langerhans[Supportive,High]	6	PAX6,AKAP8L,PTBP1,BCLAF1,HNRNPC,RBL2,SCG3,SNRNP70,HNRNPUL1,GCDH,LUC7L3,CPE,ACADM,RCOR3,PPP1R8,ANP32A,PELP1,HDGF,ANP32E,HNRNPU,IGFBP7,CPSF2,SLC3A2,ATP5I,HNRNPH1,NDUFA3,RARG,GOLIM4,EWSR1,CADM1,RXRA,HMGB1,HMGN2,HMGN1,BCKDHA,GTF2I
TRUE	0.00031	3975	584	198	0.339	0.05	HPA:019010_02	hpa	115	kidney; cells in glomeruli[Uncertain,Medium]	4	JARID2,AKAP8L,PTBP1,PIK3C2A,BCLAF1,FOXN3,PKN2,HYAL2,LAPTM4A,WDR1,TCF3,MRVI1,FERMT2,ANO8,SEC31B,UNG,ARAF,OPHN1,EPB41L2,ITGB5,SMOX,GNPTG,HNRNPC,EZR,COMT,SEC14L2,TRIOBP,CYB5R3,ZFYVE21,PABPN1,PNN,NFATC4,MAPRE1,RBL2,EIF3J,SNRNP70,SGTA,HNRNPUL1,CARD8,RASSF4,LUC7L3,PHF12,PPP6R3,ALDH2,SASH1,VEGFA,KAT2B,USP4,GNAI2,NCBP2,EPB41L5,GPD2,DARS,ECE1,CNN3,PRDX6,SYF2,RCOR3,PPP1R8,SPCS2,HSDL2,RBM25,KDM3B,SORBS3,PDS…
TRUE	0.000316	11053	584	480	0.822	0.043	HPA:016010_01	hpa	117	gallbladder; glandular cells[Uncertain,Low]	1	TMEM176A,SPATA20,LUC7L,JARID2,MGST1,FYN,AKAP8L,PTBP1,PIK3C2A,UBR2,HSD17B6,IFNGR1,BCLAF1,SH3YL1,AIFM2,RETSAT,FOXN3,NOP58,WAPAL,RPL18,PKN2,YBX1,LAPTM4A,WIPI1,WDR1,TCF3,ACADVL,MRVI1,FERMT2,CLASP1,MGLL,ENO1,ANO8,SEC31B,UNG,ACACB,TRAF4,NT5C2,GPC4,GPR137B,ARAF,NEBL,ADCYAP1R1,OPHN1,LRRC16A,PGM1,EPB41L2,COL5A3,ITGB5,BCKDHB,KAT6A,FAT1,HADHA,CPNE3,HSD17B14,SH3BP2,COQ9,SMOX,SNX5,HEPH,GNPTG,ITGA6,HNRNPC,EZR,…
TRUE	0.000319	10378	584	455	0.779	0.044	HPA:047010_01	hpa	72	urinary bladder; urothelial cells[Uncertain,Low]	3	TMEM176A,LUC7L,JARID2,MGST1,AKAP8L,PTBP1,PIK3C2A,ATP1A2,UBR2,HSD17B6,IFNGR1,BCLAF1,SH3YL1,RETSAT,NOP58,IL17RB,WAPAL,RPL18,PKN2,YBX1,HYAL2,FGFR3,LAPTM4A,WIPI1,WDR1,TCF3,ACADVL,MRVI1,FERMT2,CLASP1,MGLL,ENO1,SEC31B,UNG,ACACB,TRAF4,NT5C2,GPC4,GPR137B,FBLN1,ARAF,NEBL,OPHN1,LRRC16A,PGM1,COL5A3,ITGB5,BCKDHB,FAT1,HADHA,CPNE3,HSD17B14,SH3BP2,COQ9,SMOX,SNX5,HEPH,GNPTG,ITGA6,HNRNPC,EZR,COMT,NUP188,CRAT,SORB…
TRUE	0.000331	4003	584	199	0.341	0.05	HPA:004010_01	hpa	52	breast; adipocytes[Uncertain,Low]	2	TMEM176A,LUC7L,JARID2,AKAP8L,PTBP1,PIK3C2A,UBR2,BCLAF1,NOP58,WAPAL,YBX1,LAPTM4A,WIPI1,WDR1,FERMT2,MGLL,ENO1,ACACB,ARAF,CPNE3,SH3BP2,SMOX,GNPTG,HNRNPC,MKNK2,PRODH,TRIOBP,CYB5R3,HIF1A,ACIN1,PABPN1,PNN,PLTP,SLCO4A1,BEX4,SETD6,METRN,RBL2,DECR1,SNRNP70,PDCD5,AKT2,HNRNPUL1,CARD8,GCDH,RBM28,RASSF4,LUC7L3,PHF12,WFS1,PPP6R3,USP4,GPD2,DARS,ACADM,RAB7L1,ECE1,HMGCL,ABCD3,PRDX6,RCOR3,PPP1R8,SPCS2,PHF3,HSDL2,R…
TRUE	0.000334	8680	584	390	0.668	0.045	HPA:005010_02	hpa	103	bronchus; respiratory epithelial cells[Uncertain,Medium]	4	TMEM176A,PAX6,JARID2,AKAP8L,PTBP1,PIK3C2A,UBR2,IFNGR1,BCLAF1,SH3YL1,RETSAT,NOP58,WAPAL,RPL18,YBX1,LAPTM4A,WIPI1,WDR1,TCF3,ACADVL,MRVI1,FERMT2,CLASP1,MGLL,ENO1,ANO8,SEC31B,UNG,TRAF4,NT5C2,GPC4,GPR137B,ARAF,OPHN1,LRRC16A,EPB41L2,COL5A3,BCKDHB,KAT6A,HADHA,CPNE3,SH3BP2,COQ9,SMOX,SNX5,HEPH,GNPTG,HNRNPC,EZR,COMT,NUP188,CRAT,SORBS1,ABLIM1,MKNK2,SEC14L2,PRODH,TRIOBP,TIMP3,CYB5R3,HIF1A,SRSF5,ACIN1,PABPN1,…
TRUE	0.000357	1609	584	92	0.158	0.057	HPA:008020_12	hpa	341	cervix, uterine; squamous epithelial cells[Supportive,Medium]	1	AKAP8L,PTBP1,UBR2,BCLAF1,NOP58,WAPAL,YBX1,WDR1,TCF3,COQ9,HNRNPC,EZR,SORBS1,MKNK2,ACIN1,MAPRE1,RBL2,DECR1,SNRNP70,HNRNPUL1,CARD8,HSPB1,RBM28,DHX58,LUC7L3,PPP6R3,VEGFA,NCBP2,DARS,PRDX6,PPP1R8,HSDL2,KDM3B,PDS5A,PKN1,ADCK4,DEK,SOX9,HNRNPR,CANX,SEC14L1,JUND,MCCC2,MARCH7,RMDN3,HADHB,HNRNPD,ANP32A,SCRN2,PELP1,HDGF,TOR1AIP1,ANP32E,TP53BP2,SNRPG,G3BP1,GBAS,NTRK2,ADD3,PPP4C,SAP18,BAG3,GJA1,SMARCA5,HNRNPU,S…
TRUE	0.000363	413	584	32	0.055	0.077	HPA:020010_13	hpa	204	lateral ventricle; glial cells[Supportive,High]	6	BCLAF1,TCF3,MT3,HNRNPC,EZR,ACIN1,RBL2,ASAH1,SNRNP70,HNRNPUL1,PON2,LUC7L3,ABCD3,RCOR3,KDM3B,CANX,APOE,GLUL,HNRNPD,ERLIN2,SAP18,HNRNPU,HMGB2,NDRG2,CPSF2,SEPT2,RBM33,RXRA,HMGB1,HMGN2,HMGN1,RBM8A
TRUE	0.000401	4462	584	218	0.373	0.049	HPA:002020_10	hpa	329	appendix; lymphoid tissue[Supportive,Not detected]	1	PAX6,FYN,AKAP8L,PTBP1,UBR2,HSD17B6,BCLAF1,NOP58,IL17RB,WAPAL,MYLK,YBX1,FGFR3,WIPI1,WDR1,TCF3,ACADVL,ENO1,FBLN1,NEBL,SLC1A3,LRRC16A,PGM1,EPB41L2,MT3,COQ9,ITGA6,HNRNPC,EZR,COMT,CRAT,SORBS1,MKNK2,TRIOBP,BRD1,MLC1,HIF1A,ACIN1,PNN,MAPRE1,CST3,RBL2,CTSH,FAH,SCG3,DECR1,SNRNP70,PDCD5,HNRNPUL1,CARD8,GCDH,PON2,HSPB1,PTPRZ1,RBM28,AEBP1,DHX58,LUC7L3,SLC9A3R1,ALDOC,CPE,PPP6R3,CPT1A,SLC1A2,TPD52L1,NR2E1,VEGFA,…
TRUE	0.000404	773	584	51	0.087	0.066	HPA:003010_13	hpa	93	bone marrow; hematopoietic cells[Supportive,High]	2	PTBP1,BCLAF1,NOP58,YBX1,HNRNPC,HIF1A,RBL2,SNRNP70,HNRNPUL1,PON2,LUC7L3,PPP6R3,BCL6,NCBP2,PRDX6,RCOR3,PPP1R8,HSDL2,RBM25,KDM3B,CANX,HNRNPD,ANP32A,PML,PELP1,HDGF,TOR1AIP1,ANP32E,MSN,ADD3,SMARCA5,HNRNPU,RAVER1,HMGB2,CPSF2,PPIB,GATAD2A,STAT3,HNRNPH1,ZNF768,RELA,GOLIM4,EWSR1,RXRA,HMGB1,AKAP17A,HMGN2,HMGN1,BCKDHA,GTF2I,RBM8A
TRUE	0.000405	525	584	38	0.065	0.072	HPA:008020_13	hpa	341	cervix, uterine; squamous epithelial cells[Supportive,High]	2	PTBP1,BCLAF1,NOP58,TCF3,HNRNPC,RBL2,SNRNP70,HNRNPUL1,LUC7L3,NCBP2,PRDX6,PPP1R8,KDM3B,PDS5A,MCCC2,RMDN3,HNRNPD,ANP32A,PELP1,HDGF,ANP32E,G3BP1,ADD3,GJA1,HNRNPU,ALDH4A1,HMGB2,CPSF2,GATAD2A,HNRNPH1,NDUFA3,EWSR1,NELFA,HMGB1,AKAP17A,HMGN1,BCKDHA,RBM8A
TRUE	0.000417	6735	584	312	0.534	0.046	HPA:032010_02	hpa	196	salivary gland; glandular cells[Uncertain,Medium]	4	POLR2J,JARID2,AKAP8L,PTBP1,PIK3C2A,UBR2,BCLAF1,SH3YL1,FOXN3,NOP58,WAPAL,RPL18,LAPTM4A,WIPI1,WDR1,TCF3,ACADVL,MRVI1,FERMT2,ENO1,UNG,ACACB,TRAF4,GPC4,GPR137B,ARAF,OPHN1,LRRC16A,COL5A3,BCKDHB,KAT6A,HADHA,CPNE3,SH3BP2,COQ9,SMOX,SNX5,GNPTG,HNRNPC,EZR,COMT,SORBS1,MKNK2,SEC14L2,PRODH,TIMP3,CYB5R3,ACIN1,PABPN1,PNN,NFATC4,PLTP,MAPRE1,CST3,SETD6,RBL2,ACSBG1,CTSH,EIF3J,DECR1,ASAH1,SNRNP70,SGTA,AKT2,HNRNPUL1…
TRUE	0.000422	1810	584	101	0.173	0.056	HPA:030010_03	hpa	161	prostate; glandular cells[Uncertain,High]	5	BCLAF1,WDR1,UNG,GPC4,BCKDHB,GNPTG,HNRNPC,PABPN1,CST3,RBL2,ASAH1,SNRNP70,HNRNPUL1,GCDH,TMEM176B,LUC7L3,RAB34,PHF12,PPP6R3,VEGFA,GPD2,ECE1,ABCD3,PRDX6,SYF2,PPP1R8,HSDL2,KDM3B,SPOP,PKN1,ADCK4,GLO1,SOX9,CANX,SAFB2,MCCC2,C14ORF159,IL6ST,LRP4,AGO4,MSI1,PNPLA8,APPL2,RMDN3,HNRNPD,PTGR2,ANP32A,SCRN2,HDGF,TOR1AIP1,LYPLAL1,ANP32E,SNRPG,GBAS,GLUD1,ADD3,PAMR1,PPP4C,EPS8,GJA1,HNRNPU,DDAH1,ALDH4A1,CHTOP,DVL3,RA…
TRUE	0.000436	1985	584	109	0.187	0.055	HPA:039040_02	hpa	223	soft tissue 1; peripheral nerve[Uncertain,Medium]	4	PTBP1,PIK3C2A,IFNGR1,FOXN3,LAPTM4A,OPHN1,EPB41L2,FAT1,CPNE3,SMOX,ABLIM1,PRTFDC1,TRIOBP,SRSF5,NFATC4,PLTP,BEX4,RBL2,ACSBG1,SNRNP70,SGTA,PDCD5,HNRNPUL1,CARD8,GCDH,RASSF4,LUC7L3,RAB34,PHF12,WFS1,ELP4,NCBP2,GPD2,KDM3B,EPHX2,PDS5A,FKBP9,HNRNPR,RHOJ,CANX,SAFB2,PPFIA1,LGALS3,RBM38,PNPLA8,MPHOSPH6,APPL2,PHF11,PML,PELP1,ALDH9A1,TOR1AIP1,SFXN5,LRIG1,OSBPL11,CHST7,ADD3,FRMD4A,BAG3,HSPB8,LGI4,MSI2,PITPNC1,CC…
TRUE	0.000453	9821	584	433	0.741	0.044	HPA:029020_01	hpa	76	placenta; trophoblastic cells[Uncertain,Low]	3	TMEM176A,JARID2,MGST1,AKAP8L,PTBP1,PIK3C2A,UBR2,HSD17B6,IFNGR1,BCLAF1,SH3YL1,RETSAT,NOP58,WAPAL,RPL18,PKN2,YBX1,LAPTM4A,WIPI1,WDR1,TCF3,ACADVL,MRVI1,FERMT2,CLASP1,MGLL,ENO1,ANO8,SEC31B,UNG,ACACB,TRAF4,NT5C2,GPC4,GPR137B,FBLN1,ARAF,OPHN1,LRRC16A,PGM1,COL5A3,ITGB5,BCKDHB,KAT6A,FAT1,HADHA,CPNE3,HSD17B14,SH3BP2,COQ9,SMOX,SNX5,HEPH,GNPTG,ITGA6,HNRNPC,EZR,COMT,NUP188,CRAT,SORBS1,ABLIM1,MKNK2,SEC14L2,PR…
TRUE	0.000459	2428	584	129	0.221	0.053	HPA:039010_02	hpa	223	soft tissue 1; adipocytes[Uncertain,Medium]	4	TMEM176A,LUC7L,MGST1,AKAP8L,PTBP1,PIK3C2A,UBR2,NOP58,LAPTM4A,WDR1,MGLL,ENO1,ACACB,FBLN1,FAT1,SMOX,HNRNPC,PRODH,TRIOBP,CYB5R3,ACIN1,PABPN1,PNN,BEX4,RBL2,SNRNP70,AKT2,HNRNPUL1,CARD8,PON2,RASSF4,LUC7L3,RAB34,WFS1,GPD2,ABCD3,PRDX6,RCOR3,PPP1R8,SPCS2,KDM3B,GJB6,PDS5A,ACO1,ACADS,PKN1,ATPAF1,HNRNPR,PCNXL4,RHOJ,CANX,PTPN12,TWSG1,LGALS3,C14ORF159,MSI1,MPHOSPH6,LRRC8A,RMDN3,HADHB,BNIP2,ANP32A,PML,SCRN2,ALD…
TRUE	0.000459	1621	584	92	0.158	0.057	HPA:023010_12	hpa	159	lymph node; germinal center cells[Supportive,Medium]	2	FYN,AKAP8L,PTBP1,BCLAF1,NOP58,WAPAL,YBX1,WDR1,TCF3,ENO1,EPB41L2,HNRNPC,EZR,HIF1A,ACIN1,PNN,MAPRE1,RBL2,CTSH,SNRNP70,HNRNPUL1,CARD8,GCDH,RBM28,LUC7L3,PPP6R3,BCL6,NCBP2,DARS,ACADM,ECE1,ABCD3,PRDX6,RCOR3,PPP1R8,RBM25,KDM3B,PDS5A,PKN1,DEK,HNRNPR,CANX,SEC14L1,JUND,MCCC2,SWAP70,MPHOSPH6,NEK1,HNRNPD,ANP32A,PML,HDGF,TOR1AIP1,ANP32E,SNRPG,G3BP1,MSN,NTRK2,ADD3,PPP4C,GJA1,SMARCA5,HNRNPU,C16ORF89,UBE2L6,RPL8…
TRUE	0.000464	7016	584	323	0.553	0.046	HPA:004010	hpa	52	breast; adipocytes	1	TMEM176A,PAX6,LUC7L,JARID2,MGST1,FYN,AKAP8L,PTBP1,PIK3C2A,UBR2,HSD17B6,BCLAF1,NOP58,IL17RB,WAPAL,MYLK,YBX1,FGFR3,LAPTM4A,PYGM,WIPI1,WDR1,ACADVL,FERMT2,MGLL,ENO1,ACACB,FBLN1,ARAF,NEBL,SLC1A3,LRRC16A,PGM1,EPB41L2,CPNE3,MT3,SH3BP2,COQ9,SMOX,GNPTG,ITGA6,HNRNPC,EZR,COMT,CRAT,SORBS1,MKNK2,PRODH,TRIOBP,CYB5R3,BRD1,MLC1,HIF1A,ACIN1,PABPN1,PNN,PLTP,SLCO4A1,MAPRE1,CST3,BEX4,SETD6,METRN,RBL2,CTSH,FAH,SCG3,D…
TRUE	0.000481	1925	584	106	0.182	0.055	HPA:046030_03	hpa	206	tonsil; squamous epithelial cells[Uncertain,High]	5	PTBP1,PIK3C2A,BCLAF1,YBX1,FGFR3,WDR1,UNG,ACACB,ARAF,COL5A3,KAT6A,SMOX,GNPTG,HNRNPC,TIMP3,PNN,RBL2,EIF3J,SNRNP70,HNRNPUL1,CARD8,PON2,HSPB1,LUC7L3,VEGFA,GPD2,ASB3,SLC1A4,ECE1,SYF2,PPP1R8,KDM3B,CLU,PDS5A,HERPUD2,ATPAF1,SOX9,PTPN12,SAFB2,SLC41A1,C14ORF159,PRPF38A,PHF11,NEK1,RMDN3,ITGAV,HNRNPD,ANP32A,PML,TOB1,SCRN2,PELP1,ALDH9A1,HDGF,LYPLAL1,ANP32E,IGSF11,G3BP1,DENND2A,TMEM47,GLUD1,EIF4EBP2,PPP4C,SAP1…
TRUE	0.000491	7821	584	355	0.608	0.045	HPA:013010_02	hpa	135	epididymis; glandular cells[Uncertain,Medium]	4	TMEM176A,POLR2J,SPATA20,JARID2,AKAP8L,PTBP1,PIK3C2A,UBR2,BCLAF1,RETSAT,NOP58,WAPAL,RPL18,PKN2,YBX1,LAPTM4A,WIPI1,WDR1,TCF3,MRVI1,FERMT2,ENO1,SEC31B,UNG,ACACB,TRAF4,GPC4,GPR137B,ARAF,OPHN1,LRRC16A,ITGB5,BCKDHB,KAT6A,CPNE3,SH3BP2,COQ9,SMOX,SNX5,HEPH,GNPTG,HNRNPC,EZR,COMT,SORBS1,ABLIM1,PRTFDC1,MKNK2,PRODH,TIMP3,ABHD4,SRSF5,ACIN1,PABPN1,PNN,NFATC4,PLTP,MAPRE1,SNTA1,CST3,SMCHD1,SETD6,METRN,RBL2,EIF3J,…
TRUE	0.000516	9543	584	422	0.723	0.044	HPA:004020_01	hpa	122	breast; glandular cells[Uncertain,Low]	1	TMEM176A,JARID2,MGST1,AKAP8L,PTBP1,PIK3C2A,UBR2,HSD17B6,IFNGR1,BCLAF1,SH3YL1,NOP58,WAPAL,RPL18,PKN2,YBX1,HYAL2,LAPTM4A,WIPI1,WDR1,TCF3,ACADVL,MRVI1,FERMT2,CLASP1,MGLL,ENO1,SEC31B,UNG,ACACB,TRAF4,GPC4,GPR137B,ARAF,OPHN1,LRRC16A,PGM1,EPB41L2,COL5A3,ITGB5,BCKDHB,KAT6A,FAT1,HADHA,CPNE3,SH3BP2,COQ9,SMOX,SNX5,HEPH,GNPTG,ITGA6,HNRNPC,EZR,COMT,NUP188,CRAT,SORBS1,ABLIM1,MKNK2,SEC14L2,PRODH,TRIOBP,TIMP3,AB…
TRUE	0.000531	11199	584	484	0.829	0.043	HPA:012020	hpa	8	endometrium 2; glandular cells	2	TMEM176A,PAX6,LUC7L,JARID2,MGST1,FYN,AKAP8L,PTBP1,PIK3C2A,UBR2,HSD17B6,IFNGR1,BCLAF1,SH3YL1,RETSAT,FOXN3,NOP58,IL17RB,WAPAL,RPL18,PKN2,MYLK,YBX1,FGFR3,LAPTM4A,PYGM,WIPI1,WDR1,TCF3,ACADVL,MRVI1,FERMT2,CLASP1,MGLL,ENO1,UNG,ACACB,TRAF4,NT5C2,GPR137B,FBLN1,ARAF,NEBL,SLC1A3,OPHN1,LRRC16A,PGM1,EPB41L2,ITGB5,BCKDHB,KAT6A,FAT1,HADHA,CPNE3,MT3,SH3BP2,COQ9,SMOX,SNX5,HEPH,GNPTG,ITGA6,HNRNPC,EZR,COMT,NUP188,…
TRUE	0.000531	4767	584	230	0.394	0.048	HPA:040010_01	hpa	96	soft tissue 2; adipocytes[Uncertain,Low]	3	TMEM176A,POLR2J,JARID2,AKAP8L,PTBP1,ATP1A2,UBR2,BCLAF1,NOP58,WAPAL,YBX1,LAPTM4A,WIPI1,WDR1,MRVI1,FERMT2,MGLL,ENO1,SEC31B,ACACB,NT5C2,FBLN1,OPHN1,ITGB5,BCKDHB,FAT1,CPNE3,SH3BP2,SMOX,HEPH,GNPTG,HNRNPC,MKNK2,SEC14L2,TRIOBP,CYB5R3,HIF1A,ACIN1,PABPN1,PNN,SLCO4A1,CST3,CDH20,BEX4,SETD6,RBL2,DECR1,ASAH1,SNRNP70,SGTA,AKT2,HNRNPUL1,CARD8,PON2,HSPB1,RBM28,RASSF4,LUC7L3,RAB34,PHF12,WFS1,PPP6R3,CDK2AP1,VEGFA,…
TRUE	0.000535	477	584	35	0.06	0.073	HPA:006020_13	hpa	280	cerebellum; cells in granular layer[Supportive,High]	2	PAX6,AKAP8L,BCLAF1,HNRNPC,ACIN1,PNN,RBL2,SNRNP70,HNRNPUL1,LUC7L3,GPD2,RCOR3,PPP1R8,HNRNPR,ATP1B2,RMDN3,HNRNPD,HDGF,SNRPG,ERLIN2,NTRK2,HMGB2,ATP5I,HNRNPH1,NDUFA3,RARG,EWSR1,RBM33,RXRA,HMGB1,AKAP17A,MT1A,HMGN1,BCKDHA,RBM8A
TRUE	0.000543	8285	584	373	0.639	0.045	HPA:002010_02	hpa	148	appendix; glandular cells[Uncertain,Medium]	4	TMEM176A,POLR2J,JARID2,MGST1,AKAP8L,PTBP1,PIK3C2A,ATP1A2,UBR2,BCLAF1,SH3YL1,FOXN3,NOP58,WAPAL,RPL18,PKN2,YBX1,LAPTM4A,WIPI1,WDR1,TCF3,ACADVL,MRVI1,FERMT2,CLASP1,ENO1,SEC31B,UNG,ACACB,GPR137B,ARAF,NEBL,OPHN1,LRRC16A,COL5A3,BCKDHB,KAT6A,FAT1,HADHA,CPNE3,HSD17B14,SH3BP2,COQ9,SMOX,SNX5,HEPH,GNPTG,ITGA6,HNRNPC,EZR,COMT,CRAT,SORBS1,ABLIM1,MKNK2,SEC14L2,PRODH,TRIOBP,TIMP3,HIF1A,ACIN1,PABPN1,PNN,NFATC4,P…
TRUE	0.000559	7056	584	324	0.555	0.046	HPA:035020_01	hpa	63	skin 1; fibroblasts[Uncertain,Low]	3	TMEM176A,LUC7L,JARID2,AKAP8L,PTBP1,PIK3C2A,ATP1A2,UBR2,BCLAF1,NOP58,WAPAL,PKN2,YBX1,LAPTM4A,WIPI1,WDR1,TCF3,ACADVL,MRVI1,FERMT2,MGLL,ENO1,SEC31B,GPR137B,FBLN1,ARAF,OPHN1,LRRC16A,ITGB5,BCKDHB,KAT6A,FAT1,HADHA,SH3BP2,COQ9,SMOX,GNPTG,ITGA6,HNRNPC,COMT,SORBS1,ABLIM1,PRTFDC1,MKNK2,SEC14L2,PRODH,TRIOBP,TIMP3,CYB5R3,HIF1A,SRSF5,ACIN1,PABPN1,PNN,NFATC4,PLTP,MAPRE1,CST3,SMCHD1,BEX4,SETD6,METRN,RBL2,ACSBG1…
TRUE	0.000575	406	584	31	0.053	0.076	HPA:004030_13	hpa	177	breast; myoepithelial cells[Supportive,High]	5	BCLAF1,WDR1,COQ9,HNRNPC,SNRNP70,HNRNPUL1,GPD2,PRDX6,PPP1R8,KDM3B,PDS5A,CANX,RMDN3,ANP32A,PELP1,HDGF,ANP32E,GBAS,ERLIN2,BAG3,HNRNPU,HMGB2,NDUFA3,SUCLG2,RELA,SYNM,EWSR1,HMGB1,MT1A,BCKDHA,GTF2I
TRUE	0.000575	8417	584	378	0.647	0.045	HPA:048010_01	hpa	355	vagina; squamous epithelial cells[Uncertain,Low]	3	LUC7L,JARID2,AKAP8L,PTBP1,PIK3C2A,UBR2,IFNGR1,BCLAF1,SH3YL1,RETSAT,FOXN3,NOP58,WAPAL,RPL18,PKN2,YBX1,FGFR3,LAPTM4A,WIPI1,WDR1,TCF3,ACADVL,MRVI1,FERMT2,MGLL,ENO1,ANO8,SEC31B,UNG,ACACB,NT5C2,GPR137B,ARAF,OPHN1,LRRC16A,EPB41L2,COL5A3,BCKDHB,KAT6A,FAT1,HADHA,CPNE3,SH3BP2,COQ9,SMOX,SNX5,GNPTG,HNRNPC,EZR,NUP188,CRAT,SORBS1,ABLIM1,MKNK2,SEC14L2,PRODH,TIMP3,CYB5R3,HIF1A,SRSF5,ACIN1,PABPN1,PNN,NFATC4,PLTP…
TRUE	0.000578	479	584	35	0.06	0.073	HPA:002020_13	hpa	329	appendix; lymphoid tissue[Supportive,High]	2	PTBP1,BCLAF1,YBX1,HNRNPC,EZR,ACIN1,RBL2,SNRNP70,HNRNPUL1,GCDH,LUC7L3,PPP6R3,DARS,ACADM,ECE1,PRDX6,PPP1R8,KDM3B,PDS5A,SOX9,SWAP70,RMDN3,HNRNPD,SMARCA5,HNRNPU,HMGB2,CPSF2,ATP5I,RELA,EWSR1,RXRA,HMGB1,AKAP17A,GTF2I,RBM8A
TRUE	0.000581	1740	584	97	0.166	0.056	HPA:048010_12	hpa	355	vagina; squamous epithelial cells[Supportive,Medium]	1	AKAP8L,PTBP1,UBR2,BCLAF1,NOP58,WAPAL,YBX1,FGFR3,WDR1,TCF3,ENO1,COQ9,HNRNPC,EZR,CRAT,SORBS1,MKNK2,PNN,RBL2,SNRNP70,HNRNPUL1,CARD8,HSPB1,RBM28,LUC7L3,PPP6R3,TPD52L1,VEGFA,NCBP2,GPD2,DARS,ABCD3,PRDX6,PPP1R8,PHF3,HSDL2,RBM25,KDM3B,PDS5A,DEK,SOX9,HNRNPR,CANX,SEC14L1,JUND,MPHOSPH6,NEK1,RMDN3,HADHB,HNRNPD,ANP32A,PML,SCRN2,PELP1,ZNF787,HDGF,TOR1AIP1,ANP32E,TP53BP2,SNRPG,G3BP1,GBAS,NTRK2,PPP4C,SAP18,BAG3,…
TRUE	0.000599	2377	584	126	0.216	0.053	HPA:013010_03	hpa	135	epididymis; glandular cells[Uncertain,High]	5	JARID2,AKAP8L,PTBP1,BCLAF1,RETSAT,WDR1,UNG,SH3BP2,SMOX,SNX5,HNRNPC,EZR,COMT,PABPN1,PNN,CST3,SETD6,RBL2,EIF3J,ASAH1,SNRNP70,AKT2,HNRNPUL1,PON2,HSPB1,RASSF4,LUC7L3,SLC9A3R1,PHF12,PPP6R3,TPD52L1,NCBP2,ASB3,DOCK7,ACADM,ECE1,HMGCL,ABCD3,PRDX6,SYF2,RCOR3,PPP1R8,SPCS2,KDM3B,CLU,FAM213A,PKN1,GLO1,PCNXL4,CANX,TWSG1,PLD2,SLC44A2,SAFB2,MCCC2,FADS2,PNPLA8,GLUL,PHF11,ITM2B,KCTD3,RMDN3,PTGR2,ANP32A,SCRN2,PELP1…
TRUE	0.00061	9400	584	416	0.712	0.044	HPA:046030_01	hpa	206	tonsil; squamous epithelial cells[Uncertain,Low]	3	JARID2,MGST1,AKAP8L,PTBP1,PIK3C2A,UBR2,IFNGR1,BCLAF1,SH3YL1,RETSAT,FOXN3,NOP58,WAPAL,RPL18,YBX1,FGFR3,LAPTM4A,WIPI1,WDR1,TCF3,ACADVL,MRVI1,FERMT2,CLASP1,MGLL,ENO1,ANO8,SEC31B,UNG,ACACB,TRAF4,NT5C2,GPR137B,FBLN1,ARAF,OPHN1,LRRC16A,EPB41L2,COL5A3,ITGB5,BCKDHB,KAT6A,FAT1,SH3BP2,COQ9,SMOX,SNX5,HEPH,GNPTG,ITGA6,HNRNPC,EZR,COMT,NUP188,CRAT,SORBS1,ABLIM1,MKNK2,SEC14L2,PRODH,TRIOBP,TIMP3,CYB5R3,HIF1A,SRS…
TRUE	0.000615	4047	584	199	0.341	0.049	HPA:041010_02	hpa	142	spleen; cells in red pulp[Uncertain,Medium]	4	JARID2,AKAP8L,PTBP1,BCLAF1,AIFM2,RETSAT,FOXN3,NOP58,WAPAL,PKN2,LAPTM4A,WIPI1,WDR1,TCF3,FERMT2,CLASP1,ENO1,ANO8,ACACB,OPHN1,EPB41L2,ITGB5,KAT6A,CPNE3,HSD17B14,SH3BP2,ASAP3,COQ9,SMOX,GNPTG,HNRNPC,EZR,SEC14L2,ACIN1,PABPN1,PNN,PLTP,MAPRE1,CST3,SMCHD1,SETD6,METRN,RBL2,ASAH1,SNRNP70,AKT2,HNRNPUL1,CARD8,GCDH,PON2,RBM28,TMEM176B,LUC7L3,SLC9A3R1,PHF12,WFS1,PPP6R3,BCL6,KAT2B,GNAI2,NCBP2,EPB41L5,GPD2,ASB3,S…
TRUE	0.000686	10170	584	445	0.762	0.044	HPA:008010	hpa	341	cervix, uterine; glandular cells	2	TMEM176A,PAX6,JARID2,MGST1,AKAP8L,PIK3C2A,UBR2,HSD17B6,BCLAF1,RETSAT,NOP58,IL17RB,WAPAL,RPL18,PKN2,MYLK,YBX1,FGFR3,LAPTM4A,PYGM,WIPI1,WDR1,TCF3,ACADVL,MRVI1,FERMT2,MGLL,ENO1,SEC31B,UNG,GPC4,GPR137B,FBLN1,ARAF,NEBL,SLC1A3,OPHN1,LRRC16A,PGM1,EPB41L2,COL5A3,ITGB5,BCKDHB,FAT1,HADHA,CPNE3,MT3,SH3BP2,COQ9,SMOX,GNPTG,ITGA6,HNRNPC,EZR,COMT,NUP188,CRAT,SORBS1,ABLIM1,MKNK2,SEC14L2,PRODH,TRIOBP,TIMP3,CYB5R3…
TRUE	0.000705	6778	584	312	0.534	0.046	HPA:029010_01	hpa	76	placenta; decidual cells[Uncertain,Low]	3	TMEM176A,SPATA20,LUC7L,JARID2,MGST1,AKAP8L,PTBP1,PIK3C2A,UBR2,BCLAF1,FOXN3,NOP58,RPL18,LAPTM4A,WIPI1,WDR1,TCF3,ACADVL,MGLL,ENO1,UNG,ACACB,GPC4,GPR137B,FBLN1,ARAF,LRRC16A,PGM1,ITGB5,KAT6A,FAT1,HADHA,CPNE3,HSD17B14,COQ9,SMOX,HEPH,GNPTG,HNRNPC,EZR,NUP188,CRAT,SORBS1,ABLIM1,PRTFDC1,MKNK2,SEC14L2,PRODH,TRIOBP,CYB5R3,ABHD4,HIF1A,ACIN1,PNN,NFATC4,PLTP,SLCO4A1,MAPRE1,CST3,RBL2,EIF3J,DECR1,UBR5,DCTN6,ASAH…
TRUE	0.000732	2793	584	144	0.247	0.052	HPA:044020_03	hpa	243	testis; cells in seminiferous ducts[Uncertain,High]	1	SPATA20,AKAP8L,PTBP1,PIK3C2A,BCLAF1,WAPAL,YBX1,LAPTM4A,TCF3,MRVI1,UNG,TRAF4,LRRC16A,SH3BP2,COQ9,SMOX,GNPTG,HNRNPC,COMT,CRAT,PRTFDC1,CYB5R3,PABPN1,ARHGAP5,PNN,MAPRE1,SMCHD1,RBL2,EIF3J,SNRNP70,PDCD5,HNRNPUL1,PON2,RASSF4,LUC7L3,PHF12,WFS1,PPP6R3,SASH1,NCBP2,ACADM,ECE1,ABCD3,PRDX6,SYF2,RCOR3,PPP1R8,RBM25,KDM3B,PDS5A,FAM213A,ZNF644,ACADS,HNRNPR,PCNXL4,RHOJ,WDR60,CANX,PTPN12,SAT1,SAFB2,PPFIA1,MCCC2,C14…
TRUE	0.000737	13134	584	551	0.943	0.042	HPA:019000	hpa	115	kidney	1	TMEM176A,POLR2J,SPATA20,PAX6,LUC7L,JARID2,MGST1,FYN,AKAP8L,PTBP1,PIK3C2A,UBR2,HSD17B6,IFNGR1,BCLAF1,SH3YL1,RETSAT,FOXN3,NOP58,IL17RB,WAPAL,RPL18,PKN2,MYLK,YBX1,HYAL2,FGFR3,LAPTM4A,PYGM,WIPI1,WDR1,TCF3,ACADVL,MRVI1,FERMT2,CLASP1,MGLL,ENO1,ANO8,SEC31B,UNG,ACACB,TRAF4,NT5C2,GPC4,GPR137B,FBLN1,ARAF,NEBL,ADCYAP1R1,SLC1A3,OPHN1,LRRC16A,PGM1,EPB41L2,COL5A3,ITGB5,BCKDHB,KAT6A,FAT1,HADHA,CPNE3,HSD17B14,MT…
TRUE	0.000748	561	584	39	0.067	0.07	HPA:023010_13	hpa	159	lymph node; germinal center cells[Supportive,High]	3	PTBP1,BCLAF1,YBX1,EPB41L2,HNRNPC,EZR,RBL2,SNRNP70,HNRNPUL1,LUC7L3,PPP6R3,BCL6,ACADM,ECE1,PPP1R8,KDM3B,MCCC2,SWAP70,HNRNPD,ANP32A,PML,ANP32E,G3BP1,MSN,PPP4C,SMARCA5,HNRNPU,UBE2L6,RAVER1,HMGB2,GATAD2A,RELA,EWSR1,RXRA,TUBB4B,HMGB1,AKAP17A,HMGN1,GTF2I
TRUE	0.000784	2017	584	109	0.187	0.054	HPA:004010_02	hpa	52	breast; adipocytes[Uncertain,Medium]	3	TMEM176A,LUC7L,JARID2,AKAP8L,PTBP1,PIK3C2A,UBR2,BCLAF1,LAPTM4A,WDR1,MGLL,ENO1,ACACB,SH3BP2,GNPTG,HNRNPC,PRODH,CYB5R3,ACIN1,PABPN1,PNN,SLCO4A1,BEX4,METRN,RBL2,SNRNP70,AKT2,HNRNPUL1,CARD8,RASSF4,LUC7L3,PHF12,WFS1,PPP6R3,GPD2,ABCD3,PRDX6,RCOR3,PPP1R8,SPCS2,KDM3B,GJB6,PDS5A,FAM213A,HNRNPR,RHOJ,CANX,LGALS3,C14ORF159,MSI1,ITGA7,MPHOSPH6,RMDN3,ANP32A,PML,ALDH9A1,HDGF,LYPLAL1,ANP32E,G3BP1,GNA12,PPP4C,SAP…
TRUE	0.000805	9241	584	409	0.7	0.044	HPA:035010	hpa	63	skin 1; Langerhans	2	PAX6,MGST1,FYN,AKAP8L,PTBP1,PIK3C2A,ATP1A2,UBR2,HSD17B6,BCLAF1,RETSAT,NOP58,IL17RB,WAPAL,RPL18,PKN2,MYLK,YBX1,FGFR3,LAPTM4A,PYGM,WIPI1,WDR1,TCF3,ACADVL,MRVI1,FERMT2,MGLL,ENO1,ANO8,UNG,GPR137B,FBLN1,ARAF,NEBL,SLC1A3,LRRC16A,PGM1,EPB41L2,COL5A3,ITGB5,KAT6A,HADHA,CPNE3,MT3,SH3BP2,COQ9,SMOX,GNPTG,ITGA6,HNRNPC,EZR,COMT,CRAT,SORBS1,ABLIM1,MKNK2,SEC14L2,PRODH,TRIOBP,TIMP3,BRD1,MLC1,HIF1A,SRSF5,ACIN1,PAB…
TRUE	0.000812	12488	584	529	0.906	0.042	HPA:027000	hpa	168	pancreas	1	TMEM176A,POLR2J,PAX6,LUC7L,JARID2,MGST1,FYN,AKAP8L,PTBP1,PIK3C2A,ATP1A2,UBR2,HSD17B6,IFNGR1,BCLAF1,SH3YL1,RETSAT,NOP58,IL17RB,WAPAL,RPL18,PKN2,MYLK,YBX1,FGFR3,LAPTM4A,PYGM,WIPI1,WDR1,TCF3,ACADVL,MRVI1,FERMT2,CLASP1,MGLL,ENO1,SEC31B,UNG,ACACB,TRAF4,GPC4,GPR137B,FBLN1,ARAF,NEBL,SLC1A3,OPHN1,LRRC16A,PGM1,EPB41L2,COL5A3,ITGB5,BCKDHB,KAT6A,FAT1,HADHA,CPNE3,HSD17B14,MT3,SH3BP2,COQ9,SMOX,SNX5,HEPH,GNPTG…
TRUE	0.000814	1521	584	86	0.147	0.057	HPA:029010_03	hpa	76	placenta; decidual cells[Uncertain,High]	5	TMEM176A,AKAP8L,PTBP1,BCLAF1,LAPTM4A,WIPI1,WDR1,TCF3,UNG,GPR137B,LRRC16A,HNRNPC,PRODH,HIF1A,ACIN1,RBL2,SNRNP70,HNRNPUL1,HSPB1,TMEM176B,LUC7L3,PHF12,VEGFA,KAT2B,GNAI2,DARS,ECE1,PRDX6,SYF2,RCOR3,PPP1R8,SPCS2,HSDL2,RBM25,KDM3B,PDS5A,SDC4,PLD2,JUND,MSI1,PHF11,ITM2B,KCTD3,ANP32A,PML,SCRN2,PELP1,FKBP10,HDGF,LYPLAL1,MCL1,ANP32E,TP53BP2,SNRPG,SLC18B1,DENND2A,ERLIN2,SAP18,HNRNPU,CHTOP,DVL3,CPSF2,ST5,NAV2,…
TRUE	0.000818	4421	584	214	0.366	0.048	HPA:040010_10	hpa	96	soft tissue 2; adipocytes[Supportive,Not detected]	3	PAX6,FYN,AKAP8L,PTBP1,UBR2,HSD17B6,BCLAF1,NOP58,IL17RB,WAPAL,MYLK,YBX1,FGFR3,PYGM,WIPI1,WDR1,TCF3,ACADVL,ENO1,FBLN1,NEBL,SLC1A3,LRRC16A,PGM1,EPB41L2,MT3,COQ9,ITGA6,HNRNPC,EZR,COMT,CRAT,SORBS1,MKNK2,TRIOBP,BRD1,MLC1,HIF1A,ACIN1,PNN,MAPRE1,CST3,RBL2,CTSH,FAH,SCG3,DECR1,ASAH1,SNRNP70,PDCD5,HNRNPUL1,CARD8,GCDH,PON2,HSPB1,PTPRZ1,RBM28,AEBP1,DHX58,LUC7L3,SLC9A3R1,ALDOC,CPE,PPP6R3,SLC1A2,TPD52L1,NR2E1,V…
TRUE	0.000821	11781	584	504	0.863	0.043	HPA:022010	hpa	224	lung; macrophages	2	TMEM176A,POLR2J,PAX6,JARID2,MGST1,FYN,AKAP8L,PTBP1,PIK3C2A,ATP1A2,UBR2,HSD17B6,IFNGR1,BCLAF1,RETSAT,NOP58,IL17RB,WAPAL,RPL18,PKN2,MYLK,YBX1,HYAL2,FGFR3,LAPTM4A,PYGM,WIPI1,WDR1,TCF3,ACADVL,MRVI1,FERMT2,CLASP1,MGLL,ENO1,ANO8,SEC31B,UNG,ACACB,TRAF4,NT5C2,GPC4,GPR137B,FBLN1,ARAF,NEBL,ADCYAP1R1,SLC1A3,OPHN1,LRRC16A,PGM1,EPB41L2,ITGB5,BCKDHB,KAT6A,FAT1,HADHA,CPNE3,HSD17B14,MT3,SH3BP2,COQ9,SMOX,SNX5,HEP…
TRUE	0.000848	3512	584	175	0.3	0.05	HPA:043010_03	hpa	238	stomach 2; glandular cells[Uncertain,High]	5	MGST1,AKAP8L,PTBP1,PIK3C2A,BCLAF1,SH3YL1,NOP58,YBX1,LAPTM4A,ACADVL,FERMT2,CLASP1,ACACB,BCKDHB,FAT1,HADHA,CPNE3,HSD17B14,SH3BP2,COQ9,SMOX,GNPTG,HNRNPC,EZR,SORBS1,TIMP3,SRSF5,PABPN1,RBL2,EIF3J,DECR1,SNRNP70,HNRNPUL1,GCDH,RBM28,RASSF4,LUC7L3,RAB34,PPP6R3,VEGFA,USP4,NCBP2,GPD2,ASB3,DARS,SLC1A4,ACADM,ECE1,HMGCL,ABCD3,PRDX6,SYF2,PPP1R8,SPCS2,HSDL2,KDM3B,POLR3GL,PDS5A,ZC3H7A,FKBP9,ACO1,ACADS,PKN1,PFKFB2…
TRUE	0.000881	2805	584	144	0.247	0.051	HPA:002010_03	hpa	148	appendix; glandular cells[Uncertain,High]	5	TMEM176A,PTBP1,BCLAF1,WDR1,FERMT2,CLASP1,UNG,ARAF,LRRC16A,SH3BP2,COQ9,SMOX,HEPH,GNPTG,HNRNPC,SORBS1,PRODH,TIMP3,PABPN1,PLTP,SNTA1,RBL2,EIF3J,SNRNP70,HNRNPUL1,CARD8,GCDH,PON2,TMEM176B,LUC7L3,ELP4,PPP6R3,GPD2,ASB3,ECE1,ABCD3,PRDX6,SYF2,PPP1R8,HSDL2,KDM3B,PDS5A,FKBP9,ACADS,PFKFB2,SDC4,SOX9,PCNXL4,CANX,PLD2,SAFB2,GFPT2,PPP1R1B,MCCC2,LGALS3,IQCA1,C14ORF159,PRPF38A,FADS2,MSI1,PNPLA8,APPL2,PHF11,NEK1,RM…
TRUE	0.000888	10509	584	457	0.783	0.043	HPA:048000	hpa	355	vagina	1	PAX6,LUC7L,JARID2,MGST1,FYN,AKAP8L,PTBP1,PIK3C2A,UBR2,HSD17B6,IFNGR1,BCLAF1,SH3YL1,RETSAT,FOXN3,NOP58,IL17RB,WAPAL,RPL18,PKN2,MYLK,YBX1,FGFR3,LAPTM4A,PYGM,WIPI1,WDR1,TCF3,ACADVL,MRVI1,FERMT2,MGLL,ENO1,ANO8,SEC31B,UNG,ACACB,NT5C2,GPR137B,FBLN1,ARAF,NEBL,SLC1A3,OPHN1,LRRC16A,PGM1,EPB41L2,COL5A3,BCKDHB,KAT6A,FAT1,HADHA,CPNE3,MT3,SH3BP2,COQ9,SMOX,SNX5,GNPTG,ITGA6,HNRNPC,EZR,COMT,NUP188,CRAT,SORBS1,AB…
TRUE	0.000888	10509	584	457	0.783	0.043	HPA:048010	hpa	355	vagina; squamous epithelial cells	2	PAX6,LUC7L,JARID2,MGST1,FYN,AKAP8L,PTBP1,PIK3C2A,UBR2,HSD17B6,IFNGR1,BCLAF1,SH3YL1,RETSAT,FOXN3,NOP58,IL17RB,WAPAL,RPL18,PKN2,MYLK,YBX1,FGFR3,LAPTM4A,PYGM,WIPI1,WDR1,TCF3,ACADVL,MRVI1,FERMT2,MGLL,ENO1,ANO8,SEC31B,UNG,ACACB,NT5C2,GPR137B,FBLN1,ARAF,NEBL,SLC1A3,OPHN1,LRRC16A,PGM1,EPB41L2,COL5A3,BCKDHB,KAT6A,FAT1,HADHA,CPNE3,MT3,SH3BP2,COQ9,SMOX,SNX5,GNPTG,ITGA6,HNRNPC,EZR,COMT,NUP188,CRAT,SORBS1,AB…
TRUE	0.000926	10141	584	443	0.759	0.044	HPA:027020	hpa	168	pancreas; islets of Langerhans	2	TMEM176A,POLR2J,PAX6,LUC7L,JARID2,MGST1,FYN,AKAP8L,PTBP1,ATP1A2,UBR2,HSD17B6,IFNGR1,BCLAF1,RETSAT,NOP58,IL17RB,WAPAL,PKN2,MYLK,YBX1,LAPTM4A,PYGM,WIPI1,WDR1,TCF3,ACADVL,MRVI1,FERMT2,CLASP1,MGLL,ENO1,SEC31B,UNG,ACACB,GPC4,FBLN1,ARAF,NEBL,SLC1A3,OPHN1,LRRC16A,PGM1,EPB41L2,ITGB5,BCKDHB,FAT1,HADHA,CPNE3,HSD17B14,MT3,COQ9,SMOX,SNX5,HEPH,GNPTG,ITGA6,HNRNPC,EZR,COMT,CRAT,SORBS1,ABLIM1,PRTFDC1,MKNK2,SEC14…
TRUE	0.000938	4008	584	196	0.336	0.049	HPA:009030_10	hpa	286	colon; peripheral nerve/ganglion[Supportive,Not detected]	3	PAX6,FYN,AKAP8L,PTBP1,UBR2,HSD17B6,BCLAF1,NOP58,IL17RB,WAPAL,YBX1,PYGM,WIPI1,WDR1,ACADVL,ENO1,FBLN1,NEBL,SLC1A3,LRRC16A,PGM1,EPB41L2,MT3,ITGA6,HNRNPC,EZR,COMT,CRAT,SORBS1,MKNK2,TRIOBP,BRD1,MLC1,ACIN1,MAPRE1,CST3,RBL2,CTSH,FAH,SCG3,DECR1,SNRNP70,PDCD5,HNRNPUL1,CARD8,GCDH,PON2,HSPB1,RBM28,AEBP1,DHX58,LUC7L3,SLC9A3R1,ALDOC,CPE,PPP6R3,CPT1A,SLC1A2,TPD52L1,VEGFA,BCL6,KAT2B,NCBP2,GPD2,DARS,SCP2,ACADM,E…
TRUE	0.000951	12099	584	515	0.882	0.043	HPA:045000	hpa	283	thyroid gland	1	TMEM176A,POLR2J,PAX6,LUC7L,JARID2,MGST1,FYN,AKAP8L,PTBP1,PIK3C2A,UBR2,HSD17B6,IFNGR1,BCLAF1,SH3YL1,RETSAT,FOXN3,NOP58,IL17RB,WAPAL,RPL18,PKN2,MYLK,YBX1,FGFR3,LAPTM4A,PYGM,WIPI1,WDR1,TCF3,ACADVL,MRVI1,FERMT2,CLASP1,MGLL,ENO1,ANO8,SEC31B,UNG,ACACB,TRAF4,NT5C2,GPC4,GPR137B,FBLN1,ARAF,NEBL,SLC1A3,OPHN1,LRRC16A,PGM1,EPB41L2,ITGB5,BCKDHB,KAT6A,FAT1,HADHA,CPNE3,HSD17B14,MT3,SH3BP2,COQ9,SMOX,SNX5,HEPH,GN…
TRUE	0.000951	12099	584	515	0.882	0.043	HPA:045010	hpa	283	thyroid gland; glandular cells	2	TMEM176A,POLR2J,PAX6,LUC7L,JARID2,MGST1,FYN,AKAP8L,PTBP1,PIK3C2A,UBR2,HSD17B6,IFNGR1,BCLAF1,SH3YL1,RETSAT,FOXN3,NOP58,IL17RB,WAPAL,RPL18,PKN2,MYLK,YBX1,FGFR3,LAPTM4A,PYGM,WIPI1,WDR1,TCF3,ACADVL,MRVI1,FERMT2,CLASP1,MGLL,ENO1,ANO8,SEC31B,UNG,ACACB,TRAF4,NT5C2,GPC4,GPR137B,FBLN1,ARAF,NEBL,SLC1A3,OPHN1,LRRC16A,PGM1,EPB41L2,ITGB5,BCKDHB,KAT6A,FAT1,HADHA,CPNE3,HSD17B14,MT3,SH3BP2,COQ9,SMOX,SNX5,HEPH,GN…
TRUE	0.00098	2429	584	127	0.217	0.052	HPA:006010_11	hpa	280	cerebellum; Purkinje cells[Supportive,Low]	1	AKAP8L,UBR2,HSD17B6,BCLAF1,NOP58,WAPAL,FGFR3,WIPI1,WDR1,TCF3,COQ9,HNRNPC,COMT,CRAT,SORBS1,MKNK2,TRIOBP,BRD1,HIF1A,ACIN1,PNN,MAPRE1,CST3,RBL2,DECR1,ASAH1,SNRNP70,HNRNPUL1,CARD8,GCDH,PTPRZ1,RBM28,AEBP1,DHX58,LUC7L3,ALDOC,CPE,PPP6R3,CPT1A,VEGFA,KAT2B,NCBP2,DARS,ACADM,ECE1,ABCD3,PRDX6,RCOR3,PPP1R8,PHF3,HSDL2,RBM25,KDM3B,PDS5A,ACADS,PKN1,ADCK4,HNRNPR,CANX,SEC14L1,APOE,PPP1R1B,ITGB4,LRP4,MPHOSPH6,GLUL,…
TRUE	0.00105	12190	584	518	0.887	0.042	HPA:005000	hpa	103	bronchus	1	TMEM176A,POLR2J,SPATA20,PAX6,LUC7L,JARID2,MGST1,FYN,AKAP8L,PTBP1,PIK3C2A,UBR2,HSD17B6,IFNGR1,BCLAF1,SH3YL1,RETSAT,FOXN3,NOP58,IL17RB,WAPAL,RPL18,PKN2,MYLK,YBX1,FGFR3,LAPTM4A,PYGM,WIPI1,WDR1,TCF3,ACADVL,MRVI1,FERMT2,CLASP1,MGLL,ENO1,ANO8,SEC31B,UNG,ACACB,TRAF4,NT5C2,GPC4,GPR137B,FBLN1,ARAF,NEBL,ADCYAP1R1,SLC1A3,OPHN1,LRRC16A,PGM1,EPB41L2,COL5A3,ITGB5,BCKDHB,KAT6A,FAT1,HADHA,CPNE3,HSD17B14,MT3,SH3B…
TRUE	0.00105	12190	584	518	0.887	0.042	HPA:005010	hpa	103	bronchus; respiratory epithelial cells	2	TMEM176A,POLR2J,SPATA20,PAX6,LUC7L,JARID2,MGST1,FYN,AKAP8L,PTBP1,PIK3C2A,UBR2,HSD17B6,IFNGR1,BCLAF1,SH3YL1,RETSAT,FOXN3,NOP58,IL17RB,WAPAL,RPL18,PKN2,MYLK,YBX1,FGFR3,LAPTM4A,PYGM,WIPI1,WDR1,TCF3,ACADVL,MRVI1,FERMT2,CLASP1,MGLL,ENO1,ANO8,SEC31B,UNG,ACACB,TRAF4,NT5C2,GPC4,GPR137B,FBLN1,ARAF,NEBL,ADCYAP1R1,SLC1A3,OPHN1,LRRC16A,PGM1,EPB41L2,COL5A3,ITGB5,BCKDHB,KAT6A,FAT1,HADHA,CPNE3,HSD17B14,MT3,SH3B…
TRUE	0.00105	11715	584	501	0.858	0.043	HPA:032000	hpa	196	salivary gland	1	TMEM176A,POLR2J,PAX6,LUC7L,JARID2,MGST1,FYN,AKAP8L,PTBP1,PIK3C2A,ATP1A2,UBR2,HSD17B6,IFNGR1,BCLAF1,SH3YL1,RETSAT,FOXN3,NOP58,IL17RB,WAPAL,RPL18,PKN2,MYLK,YBX1,FGFR3,LAPTM4A,PYGM,WIPI1,WDR1,TCF3,ACADVL,MRVI1,FERMT2,CLASP1,MGLL,ENO1,UNG,ACACB,TRAF4,NT5C2,GPC4,GPR137B,FBLN1,ARAF,NEBL,SLC1A3,OPHN1,LRRC16A,PGM1,EPB41L2,COL5A3,ITGB5,BCKDHB,KAT6A,FAT1,HADHA,CPNE3,HSD17B14,MT3,SH3BP2,COQ9,SMOX,SNX5,HEPH,…
TRUE	0.00105	11715	584	501	0.858	0.043	HPA:032010	hpa	196	salivary gland; glandular cells	2	TMEM176A,POLR2J,PAX6,LUC7L,JARID2,MGST1,FYN,AKAP8L,PTBP1,PIK3C2A,ATP1A2,UBR2,HSD17B6,IFNGR1,BCLAF1,SH3YL1,RETSAT,FOXN3,NOP58,IL17RB,WAPAL,RPL18,PKN2,MYLK,YBX1,FGFR3,LAPTM4A,PYGM,WIPI1,WDR1,TCF3,ACADVL,MRVI1,FERMT2,CLASP1,MGLL,ENO1,UNG,ACACB,TRAF4,NT5C2,GPC4,GPR137B,FBLN1,ARAF,NEBL,SLC1A3,OPHN1,LRRC16A,PGM1,EPB41L2,COL5A3,ITGB5,BCKDHB,KAT6A,FAT1,HADHA,CPNE3,HSD17B14,MT3,SH3BP2,COQ9,SMOX,SNX5,HEPH,…
TRUE	0.00106	1946	584	105	0.18	0.054	HPA:032010_03	hpa	196	salivary gland; glandular cells[Uncertain,High]	5	JARID2,PTBP1,BCLAF1,WDR1,TRAF4,ARAF,OPHN1,KAT6A,COQ9,SMOX,SNX5,GNPTG,HNRNPC,TIMP3,CST3,SETD6,RBL2,EIF3J,SNRNP70,HNRNPUL1,CARD8,LFNG,TMEM176B,LUC7L3,CPT1A,TPD52L1,VEGFA,KAT2B,NCBP2,GPD2,ASB3,PRDX6,SYF2,RCOR3,PPP1R8,SPCS2,KDM3B,PDS5A,ATPAF1,SOX9,PCNXL4,CANX,PLD2,SAFB2,IQCA1,SLC41A1,C14ORF159,MSI1,RMDN3,HADHB,HNRNPD,ANP32A,PML,SCRN2,HDGF,LYPLAL1,ANP32E,UBXN4,SPAG16,GBAS,DENND2A,FRMD4A,EPS8,SPARCL1,H…
TRUE	0.0011	9735	584	427	0.731	0.044	HPA:026000	hpa	83	ovary	1	TMEM176A,PAX6,LUC7L,JARID2,MGST1,FYN,AKAP8L,PTBP1,PIK3C2A,UBR2,HSD17B6,IFNGR1,BCLAF1,NOP58,IL17RB,WAPAL,RPL18,MYLK,YBX1,FGFR3,LAPTM4A,PYGM,WIPI1,WDR1,TCF3,ACADVL,MRVI1,MGLL,ENO1,SEC31B,UNG,NT5C2,GPR137B,FBLN1,ARAF,NEBL,SLC1A3,OPHN1,LRRC16A,PGM1,EPB41L2,ITGB5,BCKDHB,KAT6A,FAT1,HADHA,CPNE3,MT3,SH3BP2,COQ9,SMOX,SNX5,GNPTG,ITGA6,HNRNPC,EZR,COMT,NUP188,CRAT,SORBS1,ABLIM1,PRTFDC1,MKNK2,SEC14L2,PRODH,TR…
TRUE	0.00111	12710	584	536	0.918	0.042	HPA:042000	hpa	31	stomach 1	1	TMEM176A,POLR2J,SPATA20,PAX6,LUC7L,JARID2,MGST1,FYN,AKAP8L,PTBP1,PIK3C2A,ATP1A2,UBR2,HSD17B6,IFNGR1,BCLAF1,SH3YL1,AIFM2,RETSAT,NOP58,IL17RB,WAPAL,RPL18,PKN2,MYLK,YBX1,FGFR3,LAPTM4A,PYGM,WIPI1,WDR1,TCF3,ACADVL,MRVI1,FERMT2,CLASP1,MGLL,ENO1,ANO8,SEC31B,UNG,ACACB,TRAF4,NT5C2,GPC4,GPR137B,FBLN1,ARAF,NEBL,ADCYAP1R1,SLC1A3,OPHN1,LRRC16A,PGM1,EPB41L2,COL5A3,ITGB5,BCKDHB,KAT6A,FAT1,HADHA,CPNE3,HSD17B14,M…
TRUE	0.00111	12710	584	536	0.918	0.042	HPA:042010	hpa	31	stomach 1; glandular cells	2	TMEM176A,POLR2J,SPATA20,PAX6,LUC7L,JARID2,MGST1,FYN,AKAP8L,PTBP1,PIK3C2A,ATP1A2,UBR2,HSD17B6,IFNGR1,BCLAF1,SH3YL1,AIFM2,RETSAT,NOP58,IL17RB,WAPAL,RPL18,PKN2,MYLK,YBX1,FGFR3,LAPTM4A,PYGM,WIPI1,WDR1,TCF3,ACADVL,MRVI1,FERMT2,CLASP1,MGLL,ENO1,ANO8,SEC31B,UNG,ACACB,TRAF4,NT5C2,GPC4,GPR137B,FBLN1,ARAF,NEBL,ADCYAP1R1,SLC1A3,OPHN1,LRRC16A,PGM1,EPB41L2,COL5A3,ITGB5,BCKDHB,KAT6A,FAT1,HADHA,CPNE3,HSD17B14,M…
TRUE	0.00111	4992	584	237	0.406	0.047	HPA:027020_02	hpa	168	pancreas; islets of Langerhans[Uncertain,Medium]	4	PAX6,LUC7L,JARID2,MGST1,AKAP8L,PTBP1,ATP1A2,UBR2,BCLAF1,NOP58,WAPAL,PKN2,LAPTM4A,WIPI1,ACADVL,CLASP1,ENO1,SEC31B,UNG,ACACB,GPC4,ARAF,LRRC16A,ITGB5,BCKDHB,FAT1,CPNE3,HSD17B14,COQ9,SMOX,SNX5,GNPTG,HNRNPC,EZR,COMT,ABLIM1,PRTFDC1,TIMP3,PABPN1,PNN,MAPRE1,CST3,SETD6,METRN,RBL2,SCG3,EIF3J,DECR1,ASAH1,SNRNP70,AKT2,HNRNPUL1,GCDH,PON2,LFNG,RBM28,TMEM176B,RASSF4,LUC7L3,RAB34,PHF12,CPE,WFS1,PPP6R3,SASH1,VEGF…
TRUE	0.00112	2482	584	129	0.221	0.052	HPA:040010_02	hpa	96	soft tissue 2; adipocytes[Uncertain,Medium]	4	TMEM176A,PTBP1,UBR2,BCLAF1,NOP58,WAPAL,WDR1,MGLL,ENO1,SEC31B,ACACB,NT5C2,FBLN1,SMOX,GNPTG,HNRNPC,MKNK2,TRIOBP,CYB5R3,ACIN1,PABPN1,PNN,SLCO4A1,BEX4,RBL2,DECR1,SNRNP70,AKT2,HNRNPUL1,CARD8,PON2,RASSF4,LUC7L3,RAB34,PHF12,WFS1,ABCD3,PRDX6,RCOR3,PPP1R8,SPCS2,RBM25,KDM3B,GJB6,PDS5A,FAM213A,ACO1,ACADS,ITPR2,PKN1,HNRNPR,PCNXL4,RHOJ,CANX,TWSG1,PPFIA1,LGALS3,C14ORF159,MSI1,ITGA7,MPHOSPH6,LRRC8A,RMDN3,BNIP2,…
TRUE	0.00113	4069	584	198	0.339	0.049	HPA:016010_03	hpa	117	gallbladder; glandular cells[Uncertain,High]	3	TMEM176A,AKAP8L,PTBP1,PIK3C2A,BCLAF1,SH3YL1,NOP58,LAPTM4A,ACADVL,UNG,ACACB,TRAF4,GPC4,LRRC16A,KAT6A,SH3BP2,COQ9,SMOX,GNPTG,HNRNPC,EZR,PRODH,PABPN1,PLTP,CST3,SETD6,RBL2,DECR1,ASAH1,SNRNP70,AKT2,HNRNPUL1,GCDH,HSPB1,RBM28,TMEM176B,RASSF4,LUC7L3,SLC9A3R1,PHF12,ELP4,PPP6R3,CPT1A,TPD52L1,VEGFA,NCBP2,GPD2,ASB3,DOCK7,ACADM,ECE1,HMGCL,ABCD3,SYF2,RCOR3,PPP1R8,NEK6,HSDL2,PPP1R3C,KDM3B,SPOP,PDS5A,ACADS,ADCK4…
TRUE	0.00116	3442	584	171	0.293	0.05	HPA:041020_02	hpa	142	spleen; cells in white pulp[Uncertain,Medium]	4	JARID2,AKAP8L,PTBP1,BCLAF1,FOXN3,NOP58,WAPAL,YBX1,LAPTM4A,WIPI1,WDR1,TCF3,FERMT2,CLASP1,ENO1,ARAF,KAT6A,SH3BP2,COQ9,SMOX,GNPTG,HNRNPC,EZR,SEC14L2,ACIN1,PABPN1,PNN,PLTP,MAPRE1,SMCHD1,SETD6,METRN,RBL2,EIF3J,DECR1,ASAH1,SNRNP70,HNRNPUL1,CARD8,GCDH,RBM28,TMEM176B,LUC7L3,PHF12,WFS1,PPP6R3,GNAI2,NCBP2,GPD2,ASB3,DARS,ACADM,RAB7L1,ECE1,PRDX6,SYF2,RCOR3,PPP1R8,SPCS2,HSDL2,RBM25,PPP1R3C,KDM3B,POLR3GL,PDS5A…
TRUE	0.00118	10187	584	444	0.76	0.044	HPA:023020	hpa	159	lymph node; non-germinal center cells	2	TMEM176A,PAX6,LUC7L,JARID2,MGST1,FYN,AKAP8L,PTBP1,PIK3C2A,UBR2,HSD17B6,BCLAF1,SH3YL1,RETSAT,FOXN3,NOP58,IL17RB,WAPAL,MYLK,YBX1,FGFR3,LAPTM4A,PYGM,WIPI1,WDR1,TCF3,ACADVL,MRVI1,FERMT2,MGLL,ENO1,ANO8,SEC31B,UNG,ACACB,GPC4,GPR137B,FBLN1,ARAF,NEBL,SLC1A3,LRRC16A,PGM1,EPB41L2,ITGB5,BCKDHB,KAT6A,FAT1,HADHA,MT3,SH3BP2,ASAP3,COQ9,SMOX,SNX5,HEPH,GNPTG,ITGA6,HNRNPC,EZR,COMT,CRAT,SORBS1,ABLIM1,MKNK2,SEC14L2,…
TRUE	0.0012	692	584	45	0.077	0.065	HPA:039040_12	hpa	223	soft tissue 1; peripheral nerve[Supportive,Medium]	5	PTBP1,EPB41L2,TRIOBP,RBL2,SNRNP70,PDCD5,HNRNPUL1,CARD8,GCDH,LUC7L3,NCBP2,GPD2,KDM3B,EPHX2,PDS5A,HNRNPR,CANX,MPHOSPH6,APPL2,PML,PELP1,TOR1AIP1,ADD3,BAG3,BDH2,HMGB2,ALDH1A1,ATP5I,HNRNPH1,ZNF768,NDUFA3,RARG,RELA,SYNM,CADM1,RXRA,TUBB4B,MAOA,HMGB1,AKAP17A,HMGN2,HMGN1,NPEPL1,BCKDHA,RBM8A
TRUE	0.00121	11232	584	483	0.827	0.043	HPA:021000	hpa	143	liver	1	TMEM176A,POLR2J,SPATA20,PAX6,LUC7L,JARID2,MGST1,FYN,AKAP8L,PTBP1,PIK3C2A,ATP1A2,UBR2,HSD17B6,IFNGR1,BCLAF1,SH3YL1,RETSAT,FOXN3,NOP58,IL17RB,WAPAL,RPL18,MYLK,YBX1,FGFR3,LAPTM4A,PYGM,WIPI1,WDR1,TCF3,ACADVL,MRVI1,FERMT2,CLASP1,MGLL,ENO1,SEC31B,UNG,ACACB,TRAF4,NT5C2,GPC4,GPR137B,FBLN1,ARAF,NEBL,SLC1A3,OPHN1,LRRC16A,PGM1,EPB41L2,COL5A3,ITGB5,BCKDHB,KAT6A,FAT1,HADHA,CPNE3,HSD17B14,MT3,SH3BP2,COQ9,SMOX,…
TRUE	0.00121	11615	584	497	0.851	0.043	HPA:033000	hpa	144	seminal vesicle	1	TMEM176A,POLR2J,SPATA20,PAX6,LUC7L,JARID2,MGST1,FYN,AKAP8L,PTBP1,PIK3C2A,ATP1A2,UBR2,HSD17B6,IFNGR1,BCLAF1,SH3YL1,RETSAT,FOXN3,NOP58,IL17RB,WAPAL,RPL18,PKN2,MYLK,YBX1,FGFR3,LAPTM4A,PYGM,WIPI1,WDR1,TCF3,ACADVL,MRVI1,FERMT2,ENO1,ANO8,SEC31B,UNG,ACACB,TRAF4,GPC4,GPR137B,FBLN1,ARAF,NEBL,SLC1A3,OPHN1,LRRC16A,PGM1,EPB41L2,COL5A3,ITGB5,BCKDHB,KAT6A,FAT1,HADHA,CPNE3,HSD17B14,MT3,SH3BP2,COQ9,SMOX,SNX5,HEP…
TRUE	0.00121	11615	584	497	0.851	0.043	HPA:033010	hpa	144	seminal vesicle; glandular cells	2	TMEM176A,POLR2J,SPATA20,PAX6,LUC7L,JARID2,MGST1,FYN,AKAP8L,PTBP1,PIK3C2A,ATP1A2,UBR2,HSD17B6,IFNGR1,BCLAF1,SH3YL1,RETSAT,FOXN3,NOP58,IL17RB,WAPAL,RPL18,PKN2,MYLK,YBX1,FGFR3,LAPTM4A,PYGM,WIPI1,WDR1,TCF3,ACADVL,MRVI1,FERMT2,ENO1,ANO8,SEC31B,UNG,ACACB,TRAF4,GPC4,GPR137B,FBLN1,ARAF,NEBL,SLC1A3,OPHN1,LRRC16A,PGM1,EPB41L2,COL5A3,ITGB5,BCKDHB,KAT6A,FAT1,HADHA,CPNE3,HSD17B14,MT3,SH3BP2,COQ9,SMOX,SNX5,HEP…
TRUE	0.00127	4788	584	228	0.39	0.048	HPA:035020_02	hpa	63	skin 1; fibroblasts[Uncertain,Medium]	4	TMEM176A,LUC7L,AKAP8L,PTBP1,PIK3C2A,ATP1A2,UBR2,BCLAF1,NOP58,WAPAL,PKN2,YBX1,LAPTM4A,WIPI1,WDR1,TCF3,FERMT2,MGLL,SEC31B,GPR137B,FBLN1,ARAF,ITGB5,KAT6A,COQ9,SMOX,GNPTG,HNRNPC,SORBS1,PRTFDC1,PRODH,TRIOBP,CYB5R3,ACIN1,PABPN1,PNN,NFATC4,PLTP,SMCHD1,BEX4,SETD6,METRN,RBL2,EIF3J,SNRNP70,SGTA,PDCD5,AKT2,HNRNPUL1,CARD8,GCDH,RBM28,RASSF4,LUC7L3,PHF12,PPP6R3,CPT1A,SASH1,VEGFA,KAT2B,NCBP2,GPD2,ECE1,HMGCL,CNN…
TRUE	0.00127	694	584	45	0.077	0.065	HPA:046020_13	hpa	206	tonsil; non-germinal center cells[Supportive,High]	6	FYN,PTBP1,BCLAF1,NOP58,WDR1,TCF3,EZR,RBL2,SNRNP70,HNRNPUL1,GCDH,RBM28,LUC7L3,PPP6R3,DARS,ACADM,ECE1,PPP1R8,KDM3B,CANX,HNRNPD,ANP32A,PML,PELP1,ANP32E,GBAS,MSN,ADD3,HNRNPU,UBE2L6,RAVER1,HMGB2,ATP5I,ZNF768,NDUFA3,SUCLG2,RELA,GOLIM4,EWSR1,RXRA,HMGB1,AKAP17A,HMGN1,BCKDHA,RBM8A
TRUE	0.00129	445	584	32	0.055	0.072	HPA:026020_03	hpa	83	ovary; ovarian stroma cells[Uncertain,High]	5	PTBP1,BCLAF1,TCF3,EPB41L2,HNRNPC,PABPN1,RBL2,EIF3J,HNRNPUL1,PRDX6,SYF2,RCOR3,PPP1R8,KDM3B,RMDN3,ADD3,EPS8,CHTOP,DVL3,HMGB2,UBTD1,KATNAL2,INO80E,RXRA,HMGB1,TECPR2,PDGFA,PHF2,HMGN1,BCKDHA,BCL2L2-PABPN1,FXYD1
TRUE	0.0013	675	584	44	0.075	0.065	HPA:046010_13	hpa	206	tonsil; germinal center cells[Supportive,High]	1	PTBP1,BCLAF1,WDR1,EZR,PNN,RBL2,SNRNP70,HNRNPUL1,GCDH,LUC7L3,PPP6R3,BCL6,DARS,ACADM,PPP1R8,KDM3B,MCCC2,SWAP70,MPHOSPH6,RMDN3,HNRNPD,PELP1,G3BP1,GBAS,MSN,PPP4C,SMARCA5,HNRNPU,UBE2L6,RPL8,RAVER1,HMGB2,GATAD2A,RELA,GOLIM4,EWSR1,RXRA,TUBB4B,HMGB1,AKAP17A,HMGN1,BCKDHA,GTF2I,RBM8A
TRUE	0.00133	11898	584	507	0.868	0.043	HPA:006000	hpa	280	cerebellum	1	TMEM176A,PAX6,LUC7L,JARID2,MGST1,FYN,AKAP8L,PTBP1,PIK3C2A,ATP1A2,UBR2,HSD17B6,IFNGR1,BCLAF1,RETSAT,GPM6B,FOXN3,NOP58,IL17RB,WAPAL,RPL18,PKN2,MYLK,YBX1,FGFR3,LAPTM4A,PYGM,WIPI1,WDR1,TCF3,ACADVL,MRVI1,FERMT2,CLASP1,MGLL,ENO1,ANO8,SEC31B,UNG,ACACB,TRAF4,NT5C2,GPC4,GPR137B,FBLN1,ARAF,NEBL,SLC1A3,OPHN1,LRRC16A,PGM1,EPB41L2,COL5A3,ITGB5,BCKDHB,KAT6A,FAT1,HADHA,HSD17B14,MT3,SH3BP2,COQ9,SMOX,SNX5,HEPH,GN…
TRUE	0.00137	9054	584	400	0.685	0.044	HPA:043010_02	hpa	238	stomach 2; glandular cells[Uncertain,Medium]	4	TMEM176A,LUC7L,JARID2,MGST1,AKAP8L,PTBP1,PIK3C2A,ATP1A2,UBR2,BCLAF1,SH3YL1,AIFM2,NOP58,WAPAL,RPL18,PKN2,YBX1,LAPTM4A,WIPI1,WDR1,TCF3,ACADVL,MRVI1,FERMT2,CLASP1,MGLL,ENO1,SEC31B,UNG,ACACB,GPC4,ARAF,NEBL,OPHN1,LRRC16A,PGM1,COL5A3,ITGB5,BCKDHB,KAT6A,FAT1,HADHA,CPNE3,HSD17B14,SH3BP2,COQ9,SMOX,HEPH,GNPTG,ITGA6,HNRNPC,EZR,COMT,CRAT,SORBS1,ABLIM1,MKNK2,SEC14L2,PRODH,TRIOBP,TIMP3,HIF1A,SRSF5,ACIN1,PABPN1…
TRUE	0.00137	4580	584	219	0.375	0.048	HPA:040040_01	hpa	96	soft tissue 2; peripheral nerve[Uncertain,Low]	3	SPATA20,FYN,AKAP8L,ATP1A2,UBR2,RETSAT,GPM6B,FOXN3,NOP58,WAPAL,PKN2,LAPTM4A,WIPI1,TCF3,MRVI1,MGLL,ENO1,NT5C2,GPC4,GPR137B,ADCYAP1R1,OPHN1,FAT1,CPNE3,COQ9,SNX5,ITGA6,HNRNPC,COMT,CRAT,TRIOBP,PABPN1,PNN,NFATC4,PLTP,BEX4,RBL2,EIF3J,DECR1,SNRNP70,SGTA,PDCD5,AKT2,HNRNPUL1,PON2,HSPB1,RBM28,RASSF4,LUC7L3,WFS1,ELP4,PPP6R3,CPT1A,KAT2B,ECE1,CNN3,ABCD3,PRDX6,RCOR3,PPP1R8,SPCS2,RBM25,ENY2,KDM3B,SERP1,EPHX2,FKB…
TRUE	0.00138	677	584	44	0.075	0.065	HPA:039030_03	hpa	223	soft tissue 1; fibroblasts[Uncertain,High]	5	YBX1,HYAL2,WDR1,HNRNPC,SNRNP70,RASSF4,VEGFA,PRDX6,SYF2,PPP1R8,KDM3B,FKBP9,RHOJ,PPFIA1,IQCA1,PNPLA8,RMDN3,ANP32A,PML,FKBP10,HDGF,LYPLAL1,ANP32E,PPP4C,HNRNPU,CCDC174,CHTOP,MAML1,DVL3,HMGB2,UBTD1,CPSF2,KATNAL2,CDKN2AIP,SDC2,INO80E,HAP1,CDC42EP4,HMGB1,PDGFA,RYR3,HMGN1,RNF103,BCKDHA
TRUE	0.0014	466	584	33	0.057	0.071	HPA:035030_13	hpa	104	skin 1; keratinocytes[Supportive,High]	4	PTBP1,BCLAF1,FGFR3,HNRNPC,RBL2,SNRNP70,HNRNPUL1,HSPB1,LUC7L3,GPD2,PPP1R8,KDM3B,PDS5A,MCCC2,RMDN3,PML,PELP1,HDGF,SNRPG,GJA1,HNRNPU,HMGB2,CPSF2,HNRNPH1,EWSR1,NELFA,RXRA,HMGB1,AKAP17A,HMGN1,BCKDHA,GTF2I,RBM8A
TRUE	0.00142	7385	584	334	0.572	0.045	HPA:039010	hpa	223	soft tissue 1; adipocytes	2	TMEM176A,POLR2J,PAX6,LUC7L,JARID2,MGST1,FYN,AKAP8L,PTBP1,PIK3C2A,UBR2,HSD17B6,IFNGR1,NOP58,IL17RB,WAPAL,MYLK,YBX1,FGFR3,LAPTM4A,PYGM,WIPI1,WDR1,ACADVL,MGLL,ENO1,ACACB,NT5C2,FBLN1,NEBL,SLC1A3,OPHN1,LRRC16A,PGM1,EPB41L2,ITGB5,BCKDHB,FAT1,CPNE3,MT3,COQ9,SMOX,HEPH,ITGA6,HNRNPC,EZR,COMT,CRAT,MKNK2,SEC14L2,PRODH,TRIOBP,CYB5R3,BRD1,MLC1,HIF1A,ACIN1,PABPN1,PNN,NFATC4,SLCO4A1,MAPRE1,CST3,CDH20,BEX4,RBL2,C…
TRUE	0.00142	10813	584	467	0.8	0.043	HPA:044020_01	hpa	243	testis; cells in seminiferous ducts[Uncertain,Low]	3	TMEM176A,POLR2J,SPATA20,LUC7L,JARID2,MGST1,AKAP8L,PTBP1,PIK3C2A,ATP1A2,UBR2,HSD17B6,IFNGR1,BCLAF1,SH3YL1,AIFM2,RETSAT,FOXN3,NOP58,WAPAL,RPL18,PKN2,YBX1,FGFR3,LAPTM4A,WIPI1,WDR1,TCF3,ACADVL,MRVI1,FERMT2,CLASP1,MGLL,ENO1,ANO8,SEC31B,UNG,ACACB,TRAF4,NT5C2,GPC4,GPR137B,ARAF,OPHN1,LRRC16A,PGM1,EPB41L2,COL5A3,ITGB5,BCKDHB,KAT6A,FAT1,HADHA,CPNE3,SH3BP2,COQ9,SMOX,SNX5,HEPH,GNPTG,ITGA6,HNRNPC,EZR,COMT,NUP…
TRUE	0.00146	7163	584	325	0.557	0.045	HPA:041010_01	hpa	142	spleen; cells in red pulp[Uncertain,Low]	3	TMEM176A,LUC7L,JARID2,FYN,AKAP8L,PTBP1,PIK3C2A,UBR2,BCLAF1,AIFM2,RETSAT,FOXN3,NOP58,WAPAL,RPL18,PKN2,YBX1,LAPTM4A,WIPI1,WDR1,TCF3,ACADVL,MRVI1,FERMT2,CLASP1,MGLL,ENO1,ANO8,ACACB,NT5C2,GPC4,ARAF,NEBL,OPHN1,EPB41L2,ITGB5,BCKDHB,KAT6A,FAT1,HADHA,CPNE3,HSD17B14,SH3BP2,ASAP3,COQ9,SMOX,HEPH,GNPTG,HNRNPC,EZR,COMT,CRAT,ABLIM1,MKNK2,SEC14L2,TIMP3,CYB5R3,ABHD4,HIF1A,SRSF5,ACIN1,PABPN1,PNN,PLTP,SLCO4A1,MAPR…
TRUE	0.00146	8395	584	374	0.64	0.045	HPA:024010_02	hpa	160	nasopharynx; respiratory epithelial cells[Uncertain,Medium]	4	TMEM176A,PAX6,JARID2,MGST1,AKAP8L,PTBP1,PIK3C2A,UBR2,BCLAF1,SH3YL1,RETSAT,FOXN3,NOP58,WAPAL,PKN2,YBX1,LAPTM4A,WIPI1,WDR1,TCF3,ACADVL,MRVI1,FERMT2,MGLL,ENO1,SEC31B,UNG,TRAF4,GPC4,GPR137B,ARAF,LRRC16A,EPB41L2,BCKDHB,KAT6A,FAT1,HADHA,SH3BP2,COQ9,SMOX,HEPH,GNPTG,HNRNPC,EZR,NUP188,CRAT,SORBS1,ABLIM1,MKNK2,PRODH,TRIOBP,TIMP3,HIF1A,SRSF5,ACIN1,PABPN1,PNN,NFATC4,PLTP,SLCO4A1,MAPRE1,SNTA1,SETD6,METRN,RBL2…
TRUE	0.0015	4091	584	198	0.339	0.048	HPA:010010_03	hpa	237	duodenum; glandular cells[Uncertain,High]	5	TMEM176A,AKAP8L,PTBP1,BCLAF1,SH3YL1,YBX1,WIPI1,WDR1,ACADVL,MRVI1,FERMT2,CLASP1,MGLL,UNG,ACACB,GPC4,GPR137B,ARAF,OPHN1,LRRC16A,KAT6A,FAT1,HADHA,CPNE3,SH3BP2,COQ9,SMOX,GNPTG,HNRNPC,EZR,PRODH,PABPN1,PNN,RBL2,EIF3J,DECR1,SNRNP70,HNRNPUL1,GCDH,PON2,TMEM176B,C10ORF54,DHX58,LUC7L3,SLC9A3R1,RAB34,PPP6R3,CPT1A,VEGFA,GNAI2,NCBP2,SLC35F5,GPD2,ASB3,SCP2,ACADM,ECE1,ABCD3,SYF2,PPP1R8,SPCS2,HSDL2,RBM25,ENY2,KDM…
TRUE	0.00151	8220	584	367	0.628	0.045	HPA:004030_01	hpa	177	breast; myoepithelial cells[Uncertain,Low]	2	TMEM176A,JARID2,MGST1,AKAP8L,PIK3C2A,UBR2,IFNGR1,BCLAF1,SH3YL1,FOXN3,NOP58,WAPAL,RPL18,PKN2,MYLK,YBX1,HYAL2,LAPTM4A,WIPI1,WDR1,TCF3,ACADVL,MRVI1,FERMT2,MGLL,ENO1,SEC31B,UNG,ACACB,GPC4,GPR137B,ARAF,OPHN1,LRRC16A,PGM1,EPB41L2,COL5A3,ITGB5,BCKDHB,KAT6A,FAT1,HADHA,CPNE3,SH3BP2,COQ9,SMOX,GNPTG,ITGA6,HNRNPC,EZR,COMT,SORBS1,ABLIM1,MKNK2,SEC14L2,PRODH,TRIOBP,ABHD4,HIF1A,ZFYVE21,ACIN1,PABPN1,PNN,NFATC4,PL…
TRUE	0.00152	525	584	36	0.062	0.069	HPA:007010_03	hpa	170	cerebral cortex; endothelial cells[Uncertain,High]	5	SMOX,GNPTG,HNRNPC,ABLIM1,SNTA1,SNRNP70,AKT2,HNRNPUL1,LFNG,PRDX6,HSDL2,RBM25,ATPAF1,IQCA1,DTNA,PHF11,PML,ALDH9A1,TMEM47,GLUD1,SPARCL1,HNRNPU,CCDC174,CHTOP,DVL3,UBTD1,CPSF2,KATNAL2,SLC3A2,INO80E,S1PR1,CDC42EP4,GLUD2,PDGFA,PHF2,BCKDHA
TRUE	0.00155	4070	584	197	0.337	0.048	HPA:037010_03	hpa	292	small intestine; glandular cells[Uncertain,High]	1	TMEM176A,PTBP1,PIK3C2A,BCLAF1,WAPAL,PKN2,YBX1,WIPI1,WDR1,ACADVL,MRVI1,FERMT2,CLASP1,MGLL,UNG,ACACB,ARAF,COL5A3,FAT1,HADHA,CPNE3,SH3BP2,COQ9,SMOX,GNPTG,HNRNPC,EZR,PRODH,TIMP3,PABPN1,SETD6,RBL2,EIF3J,DECR1,SNRNP70,HNRNPUL1,CARD8,GCDH,PON2,TMEM176B,RASSF4,DHX58,LUC7L3,SLC9A3R1,RAB34,PPP6R3,CPT1A,VEGFA,GNAI2,NCBP2,SLC35F5,GPD2,ASB3,ACADM,ECE1,ABCD3,SYF2,PPP1R8,SPCS2,HSDL2,ENY2,KDM3B,B4GALT4,PDS5A,ZNF…
TRUE	0.00155	1880	584	101	0.173	0.054	HPA:046020_12	hpa	206	tonsil; non-germinal center cells[Supportive,Medium]	5	FYN,AKAP8L,PTBP1,BCLAF1,NOP58,WAPAL,YBX1,WIPI1,WDR1,TCF3,ACADVL,ENO1,EPB41L2,COQ9,HNRNPC,EZR,COMT,HIF1A,PNN,MAPRE1,RBL2,CTSH,DECR1,SNRNP70,PDCD5,HNRNPUL1,CARD8,GCDH,PON2,RBM28,LUC7L3,PPP6R3,VEGFA,KAT2B,NCBP2,GPD2,DARS,ACADM,ECE1,PRDX6,RCOR3,PPP1R8,HSDL2,RBM25,KDM3B,PDS5A,ACADS,PKN1,GLO1,DEK,CANX,SEC14L1,JUND,MCCC2,MPHOSPH6,NEK1,HADHB,HNRNPD,ANP32A,PML,SCRN2,PELP1,HDGF,TOR1AIP1,ANP32E,SNRPG,GBAS,M…
TRUE	0.00158	964	584	58	0.099	0.06	HPA:022020_03	hpa	224	lung; pneumocytes[Uncertain,High]	5	PTBP1,BCLAF1,WDR1,ENO1,EPB41L2,KAT6A,HNRNPC,CYB5R3,SNRNP70,HNRNPUL1,PON2,LUC7L3,PPP6R3,GPD2,ABCD3,PRDX6,SYF2,RCOR3,PPP1R8,KDM3B,CANX,SAFB2,FADS2,PNPLA8,HNRNPD,ANP32A,PELP1,HDGF,ANP32E,DENND2A,TMEM47,HSPB8,HNRNPU,UBE2L6,CHTOP,BDH2,HMGB2,RANBP3L,UBTD1,CPSF2,KATNAL2,ZNF608,SDC2,INO80E,EWSR1,MROH7,NELFA,RXRA,RALGAPA2,MAOA,HMGB1,PDGFA,C5ORF56,PHF2,HMGN2,HMGN1,BCKDHA,FXYD1
TRUE	0.00162	9378	584	412	0.705	0.044	HPA:041010	hpa	142	spleen; cells in red pulp	2	TMEM176A,PAX6,LUC7L,JARID2,MGST1,FYN,AKAP8L,PTBP1,PIK3C2A,UBR2,HSD17B6,BCLAF1,AIFM2,RETSAT,FOXN3,NOP58,IL17RB,WAPAL,RPL18,PKN2,MYLK,YBX1,FGFR3,LAPTM4A,PYGM,WIPI1,WDR1,TCF3,ACADVL,MRVI1,FERMT2,CLASP1,MGLL,ENO1,ANO8,ACACB,NT5C2,GPC4,FBLN1,ARAF,NEBL,SLC1A3,OPHN1,LRRC16A,PGM1,EPB41L2,ITGB5,BCKDHB,KAT6A,FAT1,HADHA,CPNE3,HSD17B14,MT3,SH3BP2,ASAP3,COQ9,SMOX,HEPH,GNPTG,ITGA6,HNRNPC,EZR,COMT,CRAT,SORBS1,A…
TRUE	0.00163	6727	584	307	0.526	0.046	HPA:030010_02	hpa	161	prostate; glandular cells[Uncertain,Medium]	4	POLR2J,JARID2,MGST1,AKAP8L,PTBP1,PIK3C2A,BCLAF1,WAPAL,RPL18,PKN2,YBX1,LAPTM4A,WIPI1,WDR1,ACADVL,MRVI1,FERMT2,MGLL,ENO1,UNG,ACACB,NT5C2,GPC4,GPR137B,ARAF,OPHN1,BCKDHB,HADHA,CPNE3,HSD17B14,SH3BP2,COQ9,SMOX,HEPH,GNPTG,HNRNPC,EZR,COMT,ABLIM1,PRTFDC1,SEC14L2,PRODH,SRSF5,ACIN1,PABPN1,PNN,NFATC4,PLTP,SNTA1,CST3,SMCHD1,SETD6,METRN,RBL2,ACSBG1,CTSH,EIF3J,DECR1,DCTN6,ASAH1,SNRNP70,AKT2,HNRNPUL1,CARD8,GCDH,…
TRUE	0.00163	904	584	55	0.094	0.061	HPA:007040_12	hpa	170	cerebral cortex; neuropil[Supportive,Medium]	5	FYN,UBR2,WAPAL,FGFR3,WDR1,ACADVL,ENO1,SLC1A3,MT3,SORBS1,HIF1A,PNN,CST3,PTPRZ1,ALDOC,CPE,PPP6R3,SLC1A2,NR2E1,GPD2,HSDL2,PDS5A,PKN1,CANX,ATP1B2,NCAN,MCCC2,MPHOSPH6,GLUL,MARCH7,TUBB2B,RMDN3,HADHB,ASCL1,SCRN2,TP53BP2,GBAS,NTRK2,ADD3,GJA1,C16ORF89,S100A1,BDH2,NDRG2,CPSF2,TTYH1,SEPT2,ATP5I,NDUFA3,AQP4,CADM1,TUBB4B,HIBCH,MT1A,BCKDHA
TRUE	0.00167	9562	584	419	0.717	0.044	HPA:006020	hpa	280	cerebellum; cells in granular layer	2	TMEM176A,PAX6,JARID2,MGST1,FYN,AKAP8L,PTBP1,PIK3C2A,ATP1A2,UBR2,HSD17B6,IFNGR1,BCLAF1,GPM6B,FOXN3,NOP58,IL17RB,WAPAL,PKN2,MYLK,YBX1,FGFR3,PYGM,WIPI1,WDR1,TCF3,ACADVL,MRVI1,FERMT2,CLASP1,MGLL,ENO1,UNG,NT5C2,GPC4,GPR137B,FBLN1,NEBL,SLC1A3,LRRC16A,PGM1,EPB41L2,ITGB5,BCKDHB,KAT6A,FAT1,MT3,SH3BP2,COQ9,SMOX,GNPTG,ITGA6,HNRNPC,EZR,COMT,CRAT,SORBS1,ABLIM1,MKNK2,SEC14L2,PRODH,TRIOBP,BRD1,MLC1,ABHD4,HIF1A,…
TRUE	0.00177	10911	584	470	0.805	0.043	HPA:009020_01	hpa	13	colon; glandular cells[Uncertain,Low]	1	TMEM176A,POLR2J,SPATA20,PAX6,JARID2,MGST1,AKAP8L,PTBP1,PIK3C2A,ATP1A2,UBR2,IFNGR1,BCLAF1,SH3YL1,FOXN3,NOP58,WAPAL,RPL18,PKN2,YBX1,LAPTM4A,WIPI1,WDR1,ACADVL,MRVI1,FERMT2,CLASP1,MGLL,ENO1,ANO8,SEC31B,UNG,ACACB,TRAF4,NT5C2,GPC4,GPR137B,ARAF,NEBL,ADCYAP1R1,OPHN1,LRRC16A,PGM1,COL5A3,ITGB5,BCKDHB,KAT6A,FAT1,HADHA,CPNE3,HSD17B14,SH3BP2,COQ9,SMOX,SNX5,HEPH,GNPTG,ITGA6,HNRNPC,EZR,COMT,NUP188,CRAT,SORBS1,A…
TRUE	0.00178	10751	584	464	0.795	0.043	HPA:023000	hpa	159	lymph node	1	TMEM176A,PAX6,LUC7L,JARID2,MGST1,FYN,AKAP8L,PTBP1,PIK3C2A,UBR2,HSD17B6,IFNGR1,BCLAF1,SH3YL1,RETSAT,FOXN3,NOP58,IL17RB,WAPAL,RPL18,MYLK,YBX1,FGFR3,LAPTM4A,PYGM,WIPI1,WDR1,TCF3,ACADVL,MRVI1,FERMT2,MGLL,ENO1,ANO8,SEC31B,UNG,ACACB,GPC4,GPR137B,FBLN1,ARAF,NEBL,SLC1A3,OPHN1,LRRC16A,PGM1,EPB41L2,ITGB5,BCKDHB,KAT6A,FAT1,HADHA,MT3,SH3BP2,ASAP3,COQ9,SMOX,SNX5,HEPH,GNPTG,ITGA6,HNRNPC,EZR,COMT,CRAT,SORBS1,AB…
TRUE	0.00188	11131	584	478	0.818	0.043	HPA:037010_01	hpa	292	small intestine; glandular cells[Uncertain,Low]	1	TMEM176A,POLR2J,PAX6,LUC7L,JARID2,MGST1,AKAP8L,PTBP1,PIK3C2A,UBR2,IFNGR1,BCLAF1,SH3YL1,AIFM2,RETSAT,NOP58,WAPAL,RPL18,PKN2,YBX1,LAPTM4A,WIPI1,WDR1,TCF3,ACADVL,MRVI1,FERMT2,CLASP1,MGLL,ENO1,SEC31B,UNG,ACACB,TRAF4,NT5C2,GPC4,GPR137B,ARAF,NEBL,ADCYAP1R1,OPHN1,LRRC16A,PGM1,COL5A3,ITGB5,BCKDHB,KAT6A,FAT1,HADHA,CPNE3,HSD17B14,SH3BP2,COQ9,SMOX,SNX5,HEPH,GNPTG,ITGA6,HNRNPC,EZR,COMT,NUP188,CRAT,SORBS1,ABL…
TRUE	0.00192	12091	584	513	0.878	0.042	HPA:015000	hpa	203	fallopian tube	1	TMEM176A,POLR2J,PAX6,LUC7L,JARID2,MGST1,FYN,AKAP8L,PTBP1,PIK3C2A,UBR2,HSD17B6,IFNGR1,BCLAF1,SH3YL1,RETSAT,FOXN3,NOP58,IL17RB,WAPAL,RPL18,PKN2,MYLK,YBX1,FGFR3,LAPTM4A,PYGM,WIPI1,WDR1,TCF3,ACADVL,MRVI1,FERMT2,CLASP1,MGLL,ENO1,ANO8,SEC31B,UNG,ACACB,TRAF4,NT5C2,GPC4,GPR137B,FBLN1,ARAF,NEBL,ADCYAP1R1,SLC1A3,OPHN1,LRRC16A,PGM1,EPB41L2,COL5A3,ITGB5,BCKDHB,KAT6A,FAT1,HADHA,CPNE3,MT3,SH3BP2,COQ9,SMOX,SNX5…
TRUE	0.00192	12091	584	513	0.878	0.042	HPA:015010	hpa	203	fallopian tube; glandular cells	2	TMEM176A,POLR2J,PAX6,LUC7L,JARID2,MGST1,FYN,AKAP8L,PTBP1,PIK3C2A,UBR2,HSD17B6,IFNGR1,BCLAF1,SH3YL1,RETSAT,FOXN3,NOP58,IL17RB,WAPAL,RPL18,PKN2,MYLK,YBX1,FGFR3,LAPTM4A,PYGM,WIPI1,WDR1,TCF3,ACADVL,MRVI1,FERMT2,CLASP1,MGLL,ENO1,ANO8,SEC31B,UNG,ACACB,TRAF4,NT5C2,GPC4,GPR137B,FBLN1,ARAF,NEBL,ADCYAP1R1,SLC1A3,OPHN1,LRRC16A,PGM1,EPB41L2,COL5A3,ITGB5,BCKDHB,KAT6A,FAT1,HADHA,CPNE3,MT3,SH3BP2,COQ9,SMOX,SNX5…
TRUE	0.00195	749	584	47	0.08	0.063	HPA:040040_12	hpa	96	soft tissue 2; peripheral nerve[Supportive,Medium]	5	WAPAL,TCF3,COMT,CRAT,TRIOBP,PNN,RBL2,SNRNP70,PDCD5,HNRNPUL1,HSPB1,LUC7L3,CNN3,ABCD3,RCOR3,PPP1R8,RBM25,KDM3B,EPHX2,DEK,HNRNPR,CANX,MPHOSPH6,APPL2,HDGF,TOR1AIP1,SNRPG,ADD3,BAG3,SMARCA5,HNRNPU,HMGB2,ALDH1A1,CPSF2,GATAD2A,HNRNPH1,ZNF768,RARG,SYNM,CADM1,NELFA,RXRA,MAOA,HMGN1,NPEPL1,BCKDHA,RBM8A
TRUE	0.002	3809	584	185	0.317	0.049	HPA:031010_03	hpa	54	rectum; glandular cells[Uncertain,High]	3	TMEM176A,JARID2,AKAP8L,PTBP1,PIK3C2A,BCLAF1,NOP58,WAPAL,YBX1,WIPI1,WDR1,MRVI1,FERMT2,UNG,ACACB,ARAF,LRRC16A,SH3BP2,COQ9,SMOX,GNPTG,ITGA6,HNRNPC,EZR,SORBS1,PRODH,TIMP3,PABPN1,PNN,PLTP,SNTA1,SMCHD1,EIF3J,DECR1,SNRNP70,HNRNPUL1,CARD8,GCDH,PON2,LFNG,RBM28,TMEM176B,DHX58,LUC7L3,ELP4,PPP6R3,CPT1A,VEGFA,NCBP2,GPD2,ASB3,ACADM,ECE1,HMGCL,ABCD3,PRDX6,SYF2,RCOR3,PPP1R8,SPCS2,HSDL2,ENY2,KDM3B,PDS5A,ZNF644,FK…
TRUE	0.00209	1722	584	93	0.159	0.054	HPA:004020_03	hpa	122	breast; glandular cells[Uncertain,High]	3	PIK3C2A,BCLAF1,WDR1,UNG,TRAF4,COQ9,SMOX,HNRNPC,PNN,BEX4,SNRNP70,AKT2,HNRNPUL1,TMEM176B,RASSF4,LUC7L3,TPD52L1,GPD2,DARS,ECE1,PRDX6,PPP1R8,KDM3B,PDS5A,ITPR2,ADCK4,PCNXL4,RHOJ,CANX,PLD2,SAFB2,GFPT2,MCCC2,C14ORF159,RMDN3,ANP32A,PML,SCRN2,PELP1,ALDH9A1,HDGF,LYPLAL1,ANP32E,SPAG16,GBAS,DENND2A,ERLIN2,NTRK2,GLUD1,HNRNPU,MERTK,MSI2,PITPNC1,CCDC174,APCDD1,AASDH,CHTOP,RPL8,MAML1,DVL3,U2SURP,HMGB2,LSM6,RANBP…
TRUE	0.00213	11384	584	487	0.834	0.043	HPA:018000	hpa	82	hippocampus	1	TMEM176A,POLR2J,PAX6,LUC7L,JARID2,MGST1,FYN,AKAP8L,PTBP1,PIK3C2A,ATP1A2,UBR2,HSD17B6,IFNGR1,BCLAF1,SH3YL1,RETSAT,GPM6B,FOXN3,NOP58,IL17RB,WAPAL,RPL18,PKN2,MYLK,YBX1,FGFR3,LAPTM4A,PYGM,WIPI1,WDR1,TCF3,ACADVL,MRVI1,FERMT2,CLASP1,MGLL,ENO1,SEC31B,UNG,ACACB,NT5C2,GPC4,GPR137B,FBLN1,ARAF,NEBL,SLC1A3,LRRC16A,PGM1,EPB41L2,ITGB5,BCKDHB,KAT6A,FAT1,HADHA,CPNE3,HSD17B14,MT3,SH3BP2,COQ9,SMOX,SNX5,HEPH,GNPTG,…
TRUE	0.00214	3210	584	159	0.272	0.05	HPA:039020_01	hpa	377	soft tissue 1; chondrocytes[Uncertain,Low]	1	UBR2,NOP58,MYLK,YBX1,LAPTM4A,WIPI1,WDR1,TCF3,MRVI1,NT5C2,GPC4,GPR137B,LRRC16A,PGM1,HADHA,CPNE3,COQ9,SMOX,SNX5,SEC14L2,CYB5R3,PABPN1,NFATC4,SNTA1,SMCHD1,BEX4,SETD6,METRN,RBL2,EIF3J,SNRNP70,SGTA,HNRNPUL1,GCDH,PON2,LFNG,HSPB1,AEBP1,LUC7L3,RAB34,WFS1,PPP6R3,SASH1,VEGFA,NCBP2,DARS,ECE1,ABCD3,PPP1R8,SPCS2,HSDL2,PPP1R3C,EPHX2,B4GALT4,GJB6,PDS5A,HERPUD2,ADCK4,SDC4,STAU1,DEK,SOX9,HNRNPR,PCNXL4,RHOJ,CANX,F…
TRUE	0.00215	7248	584	327	0.56	0.045	HPA:033010_02	hpa	144	seminal vesicle; glandular cells[Uncertain,Medium]	4	TMEM176A,JARID2,AKAP8L,PTBP1,PIK3C2A,ATP1A2,UBR2,HSD17B6,BCLAF1,RETSAT,NOP58,WAPAL,LAPTM4A,WIPI1,WDR1,TCF3,ACADVL,MRVI1,FERMT2,ENO1,UNG,ACACB,TRAF4,GPR137B,ARAF,LRRC16A,BCKDHB,KAT6A,HADHA,CPNE3,HSD17B14,SH3BP2,COQ9,SMOX,SNX5,HEPH,GNPTG,ITGA6,HNRNPC,EZR,COMT,NUP188,ABLIM1,PRTFDC1,MKNK2,SEC14L2,PRODH,TIMP3,CYB5R3,SRSF5,ACIN1,PABPN1,PNN,NFATC4,PLTP,MAPRE1,CST3,SETD6,RBL2,EIF3J,DECR1,DCTN6,ASAH1,SNRN…
TRUE	0.00226	3725	584	181	0.31	0.049	HPA:009020_03	hpa	13	colon; glandular cells[Uncertain,High]	3	TMEM176A,PTBP1,PIK3C2A,BCLAF1,SH3YL1,YBX1,WIPI1,WDR1,ACADVL,MRVI1,FERMT2,MGLL,UNG,ACACB,ARAF,OPHN1,LRRC16A,HADHA,CPNE3,SH3BP2,COQ9,SMOX,GNPTG,HNRNPC,EZR,SORBS1,PRODH,SNTA1,CST3,SMCHD1,RBL2,EIF3J,DECR1,SNRNP70,HNRNPUL1,CARD8,GCDH,LUC7L3,SLC9A3R1,ELP4,PPP6R3,CPT1A,VEGFA,NCBP2,GPD2,ASB3,DARS,ACADM,ECE1,ABCD3,PRDX6,SYF2,RCOR3,PPP1R8,SPCS2,HSDL2,KDM3B,PDS5A,ZNF644,FKBP9,ACADS,PFKFB2,SDC4,SOX9,HNRNPR,P…
TRUE	0.0023	1105	584	64	0.11	0.058	HPA:044020_13	hpa	243	testis; cells in seminiferous ducts[Supportive,High]	2	AKAP8L,PTBP1,BCLAF1,WAPAL,YBX1,TCF3,LRRC16A,COQ9,HNRNPC,COMT,CRAT,PNN,MAPRE1,RBL2,SNRNP70,PDCD5,HNRNPUL1,PON2,LUC7L3,PPP6R3,NCBP2,ACADM,ECE1,ABCD3,PRDX6,RCOR3,PPP1R8,RBM25,KDM3B,PDS5A,ACADS,HNRNPR,CANX,MCCC2,APPL2,RMDN3,HNRNPD,PELP1,TP53BP2,G3BP1,ERLIN2,ADD3,PPP4C,SAP18,HNRNPU,ALDH4A1,RAVER1,ASRGL1,HMGB2,CPSF2,GATAD2A,HNRNPH1,ZNF768,NDUFA3,EWSR1,MTA1,NELFA,FAM166A,TUBB4B,HMGB1,AKAP17A,HMGN1,BCKDH…
TRUE	0.00238	5830	584	269	0.461	0.046	HPA:041020_01	hpa	142	spleen; cells in white pulp[Uncertain,Low]	3	JARID2,MGST1,FYN,AKAP8L,PTBP1,PIK3C2A,UBR2,BCLAF1,RETSAT,FOXN3,NOP58,WAPAL,RPL18,YBX1,LAPTM4A,WIPI1,WDR1,TCF3,ACADVL,MRVI1,FERMT2,CLASP1,MGLL,ENO1,UNG,ACACB,ARAF,OPHN1,EPB41L2,ITGB5,KAT6A,FAT1,HADHA,SH3BP2,COQ9,SMOX,HEPH,GNPTG,HNRNPC,EZR,COMT,ABLIM1,MKNK2,SEC14L2,ABHD4,HIF1A,ACIN1,PABPN1,PNN,PLTP,SLCO4A1,MAPRE1,SMCHD1,SETD6,METRN,RBL2,CTSH,EIF3J,DECR1,ASAH1,SNRNP70,PDCD5,HNRNPUL1,CARD8,GCDH,RPL18…
TRUE	0.00246	2018	584	106	0.182	0.053	HPA:007030_12	hpa	170	cerebral cortex; neuronal cells[Supportive,Medium]	5	AKAP8L,UBR2,HSD17B6,BCLAF1,NOP58,WAPAL,FGFR3,WIPI1,WDR1,MT3,COQ9,HNRNPC,COMT,CRAT,MKNK2,BRD1,MLC1,HIF1A,ACIN1,PNN,CST3,RBL2,SCG3,ASAH1,SNRNP70,HNRNPUL1,PTPRZ1,RBM28,DHX58,LUC7L3,ALDOC,CPE,PPP6R3,VEGFA,KAT2B,NCBP2,GPD2,DARS,ECE1,HMGCL,PRDX6,RCOR3,PPP1R8,RBM25,KDM3B,PDS5A,PKN1,ADCK4,GLO1,DEK,HNRNPR,CANX,SEC14L1,APOE,JUND,LRP4,PSAT1,MPHOSPH6,GLUL,APPL2,MARCH7,RMDN3,HNRNPD,ANP32A,SCRN2,PELP1,HDGF,TOR…
TRUE	0.0025	8342	584	370	0.634	0.044	HPA:041020	hpa	142	spleen; cells in white pulp	2	PAX6,JARID2,MGST1,FYN,AKAP8L,PTBP1,PIK3C2A,UBR2,HSD17B6,BCLAF1,RETSAT,FOXN3,NOP58,IL17RB,WAPAL,RPL18,MYLK,YBX1,FGFR3,LAPTM4A,PYGM,WIPI1,WDR1,TCF3,ACADVL,MRVI1,FERMT2,CLASP1,MGLL,ENO1,UNG,ACACB,FBLN1,ARAF,NEBL,SLC1A3,OPHN1,LRRC16A,PGM1,EPB41L2,ITGB5,KAT6A,FAT1,HADHA,MT3,SH3BP2,COQ9,SMOX,HEPH,GNPTG,ITGA6,HNRNPC,EZR,COMT,CRAT,SORBS1,ABLIM1,MKNK2,SEC14L2,TRIOBP,BRD1,MLC1,ABHD4,HIF1A,ACIN1,PABPN1,PNN,…
TRUE	0.0026	7841	584	350	0.599	0.045	HPA:035040_01	hpa	63	skin 1; melanocytes[Uncertain,Low]	3	TMEM176A,SPATA20,LUC7L,JARID2,AKAP8L,PTBP1,PIK3C2A,UBR2,BCLAF1,NOP58,WAPAL,RPL18,PKN2,YBX1,FGFR3,LAPTM4A,WIPI1,WDR1,TCF3,ACADVL,FERMT2,MGLL,ENO1,ANO8,SEC31B,UNG,NT5C2,GPR137B,ARAF,ADCYAP1R1,LRRC16A,COL5A3,ITGB5,BCKDHB,KAT6A,CPNE3,SH3BP2,COQ9,SMOX,GNPTG,HNRNPC,EZR,COMT,NUP188,CRAT,ABLIM1,MKNK2,SEC14L2,PRODH,TRIOBP,TIMP3,CYB5R3,BRD1,HIF1A,SRSF5,ACIN1,PABPN1,ARHGAP5,PNN,NFATC4,PLTP,MAPRE1,SNTA1,CST3…
TRUE	0.00264	10492	584	453	0.776	0.043	HPA:028000	hpa	316	parathyroid gland	1	TMEM176A,POLR2J,PAX6,JARID2,MGST1,FYN,AKAP8L,PTBP1,PIK3C2A,ATP1A2,UBR2,IFNGR1,BCLAF1,AIFM2,RETSAT,NOP58,IL17RB,WAPAL,RPL18,PKN2,MYLK,YBX1,HYAL2,FGFR3,PYGM,WIPI1,WDR1,TCF3,ACADVL,MRVI1,FERMT2,CLASP1,MGLL,ENO1,SEC31B,UNG,ACACB,NT5C2,GPC4,GPR137B,FBLN1,ARAF,NEBL,SLC1A3,LRRC16A,PGM1,EPB41L2,COL5A3,ITGB5,BCKDHB,KAT6A,FAT1,HADHA,CPNE3,HSD17B14,MT3,SH3BP2,COQ9,SMOX,GNPTG,ITGA6,HNRNPC,EZR,COMT,CRAT,SORBS…
TRUE	0.00264	10492	584	453	0.776	0.043	HPA:028010	hpa	316	parathyroid gland; glandular cells	2	TMEM176A,POLR2J,PAX6,JARID2,MGST1,FYN,AKAP8L,PTBP1,PIK3C2A,ATP1A2,UBR2,IFNGR1,BCLAF1,AIFM2,RETSAT,NOP58,IL17RB,WAPAL,RPL18,PKN2,MYLK,YBX1,HYAL2,FGFR3,PYGM,WIPI1,WDR1,TCF3,ACADVL,MRVI1,FERMT2,CLASP1,MGLL,ENO1,SEC31B,UNG,ACACB,NT5C2,GPC4,GPR137B,FBLN1,ARAF,NEBL,SLC1A3,LRRC16A,PGM1,EPB41L2,COL5A3,ITGB5,BCKDHB,KAT6A,FAT1,HADHA,CPNE3,HSD17B14,MT3,SH3BP2,COQ9,SMOX,GNPTG,ITGA6,HNRNPC,EZR,COMT,CRAT,SORBS…
TRUE	0.00264	6181	584	283	0.485	0.046	HPA:028010_02	hpa	316	parathyroid gland; glandular cells[Uncertain,Medium]	4	TMEM176A,JARID2,MGST1,AKAP8L,PTBP1,PIK3C2A,UBR2,BCLAF1,NOP58,WAPAL,YBX1,WIPI1,WDR1,TCF3,ACADVL,MRVI1,CLASP1,ENO1,UNG,GPR137B,ARAF,COL5A3,ITGB5,FAT1,HADHA,CPNE3,SH3BP2,COQ9,SMOX,GNPTG,HNRNPC,EZR,COMT,CRAT,SORBS1,MKNK2,PRODH,TRIOBP,TIMP3,ACIN1,PABPN1,PLTP,SLCO4A1,CST3,SMCHD1,BEX4,SETD6,METRN,RBL2,EIF3J,DECR1,DCTN6,ASAH1,SNRNP70,PDCD5,AKT2,HNRNPUL1,CARD8,GCDH,PON2,PTN,LFNG,HSPB1,RBM28,TMEM176B,RASSF…
TRUE	0.00284	10657	584	459	0.786	0.043	HPA:021020	hpa	143	liver; hepatocytes	2	TMEM176A,POLR2J,SPATA20,PAX6,LUC7L,JARID2,MGST1,FYN,AKAP8L,PTBP1,PIK3C2A,ATP1A2,UBR2,HSD17B6,IFNGR1,BCLAF1,RETSAT,FOXN3,NOP58,IL17RB,WAPAL,RPL18,MYLK,YBX1,FGFR3,LAPTM4A,PYGM,WIPI1,WDR1,TCF3,ACADVL,MRVI1,FERMT2,CLASP1,MGLL,ENO1,SEC31B,UNG,ACACB,NT5C2,GPC4,GPR137B,FBLN1,ARAF,NEBL,SLC1A3,OPHN1,LRRC16A,PGM1,EPB41L2,COL5A3,ITGB5,BCKDHB,KAT6A,FAT1,HADHA,CPNE3,HSD17B14,MT3,SH3BP2,COQ9,SMOX,HEPH,GNPTG,IT…
TRUE	0.00285	1850	584	98	0.168	0.053	HPA:022010_03	hpa	224	lung; macrophages[Uncertain,High]	5	PTBP1,WIPI1,WDR1,ACADVL,ARAF,BCKDHB,SH3BP2,COQ9,GNPTG,HNRNPC,PRODH,CYB5R3,BEX4,RBL2,CTSH,DECR1,ASAH1,AKT2,HNRNPUL1,PPP6R3,ALDH2,SASH1,VEGFA,GPD2,ASB3,DOCK7,HMGCL,PPP1R8,PKD2,HSDL2,RBM25,PPP1R3C,SPOP,HERPUD2,FKBP9,PCNXL4,CANX,PTPN12,SAT1,PPFIA1,LGALS3,RBM38,C14ORF159,MSI1,PNPLA8,APPL2,TNS3,MARCH7,RMDN3,HNRNPD,PTGR2,BNIP2,PELP1,UBXN4,SPAG16,DENND2A,NTRK2,GLUD1,PPP4C,EPS8,PLOD2,HNRNPU,DDAH1,MSI2,PIT…
TRUE	0.00288	283	584	22	0.038	0.078	HPA:038010_13	hpa	354	smooth muscle; smooth muscle cells[Supportive,High]	6	BCLAF1,MYLK,HNRNPC,SNRNP70,AEBP1,PPP1R8,ACADS,PELP1,HDGF,TOR1AIP1,TP53BP2,HNRNPU,HMGB2,HNRNPH1,ZNF768,GOLIM4,SYNM,EWSR1,SMTN,HMGB1,HMGN1,BCKDHA
TRUE	0.0029	624	584	40	0.068	0.064	HPA:040030_03	hpa	96	soft tissue 2; fibroblasts[Uncertain,High]	5	YBX1,HNRNPC,SNRNP70,RASSF4,VEGFA,SYF2,PPP1R8,KDM3B,CANX,PPFIA1,IQCA1,PNPLA8,RMDN3,ANP32A,PML,FKBP10,HDGF,LYPLAL1,ANP32E,ADD3,EIF4EBP2,HNRNPU,CCDC174,CHTOP,MAML1,DVL3,UBTD1,CPSF2,KATNAL2,CDKN2AIP,SDC2,INO80E,HAP1,CDC42EP4,PNRC2,PDGFA,PHF2,HMGN1,RNF103,BCKDHA
TRUE	0.003	1831	584	97	0.166	0.053	HPA:036010_03	hpa	222	skin 2; epidermal cells[Uncertain,High]	1	PIK3C2A,BCLAF1,NOP58,WAPAL,YBX1,FGFR3,LAPTM4A,WDR1,UNG,KAT6A,SMOX,HNRNPC,PNN,RBL2,EIF3J,SNRNP70,SGTA,HNRNPUL1,HSPB1,LUC7L3,NCBP2,GPD2,ASB3,SLC1A4,SYF2,PPP1R8,HSDL2,KDM3B,PDS5A,FAM213A,ZNF644,PCNXL4,PTPN12,SAFB2,C14ORF159,MPHOSPH6,RMDN3,HNRNPD,ANP32A,PML,TOB1,PELP1,HDGF,ANP32E,TP53BP2,SNRPG,UBXN4,TMEM47,GLUD1,EIF4EBP2,EPS8,HSPB8,GJA1,SMARCA5,HNRNPU,AHCTF1,MERTK,RAB28,ALDH4A1,CHTOP,RPL8,MAML1,DVL3,…
TRUE	0.00306	10796	584	464	0.795	0.043	HPA:020020	hpa	204	lateral ventricle; neuronal cells	2	PAX6,LUC7L,JARID2,MGST1,FYN,AKAP8L,PTBP1,PIK3C2A,ATP1A2,UBR2,HSD17B6,IFNGR1,BCLAF1,SH3YL1,AIFM2,RETSAT,NOP58,IL17RB,WAPAL,RPL18,PKN2,MYLK,YBX1,FGFR3,LAPTM4A,PYGM,WIPI1,WDR1,TCF3,ACADVL,MRVI1,FERMT2,CLASP1,MGLL,ENO1,SEC31B,UNG,TRAF4,NT5C2,GPC4,GPR137B,FBLN1,NEBL,SLC1A3,LRRC16A,PGM1,COL5A3,ITGB5,BCKDHB,FAT1,HADHA,CPNE3,HSD17B14,MT3,SH3BP2,COQ9,SMOX,SNX5,HEPH,GNPTG,ITGA6,HNRNPC,EZR,COMT,NUP188,CRAT,…
TRUE	0.00311	828	584	50	0.086	0.06	HPA:014010_13	hpa	201	esophagus; squamous epithelial cells[Supportive,High]	4	PTBP1,BCLAF1,NOP58,YBX1,WDR1,COQ9,HNRNPC,RBL2,SNRNP70,HNRNPUL1,HSPB1,LUC7L3,NCBP2,GPD2,PPP1R8,HSDL2,KDM3B,PDS5A,SOX9,HNRNPR,MCCC2,RMDN3,HNRNPD,SCRN2,PELP1,HDGF,TOR1AIP1,G3BP1,GBAS,SMARCA5,HNRNPU,UBE2L6,RPL8,HMGB2,CPSF2,NAV2,GATAD2A,ATP5I,NDUFA3,SUCLG2,RARG,EWSR1,RBM33,RXRA,HMGB1,AKAP17A,HMGN1,BCKDHA,GTF2I,RBM8A
TRUE	0.00311	12405	584	523	0.896	0.042	HPA:001000	hpa	36	adrenal gland	1	TMEM176A,POLR2J,SPATA20,PAX6,LUC7L,JARID2,MGST1,FYN,AKAP8L,PTBP1,PIK3C2A,UBR2,HSD17B6,IFNGR1,BCLAF1,AIFM2,RETSAT,FOXN3,NOP58,IL17RB,WAPAL,RPL18,PKN2,MYLK,YBX1,FGFR3,LAPTM4A,PYGM,WIPI1,WDR1,TCF3,ACADVL,MRVI1,FERMT2,CLASP1,MGLL,ENO1,SEC31B,UNG,ACACB,TRAF4,NT5C2,GPC4,GPR137B,FBLN1,ARAF,NEBL,ADCYAP1R1,SLC1A3,OPHN1,LRRC16A,PGM1,EPB41L2,COL5A3,ITGB5,BCKDHB,KAT6A,FAT1,HADHA,CPNE3,HSD17B14,MT3,SH3BP2,COQ…
TRUE	0.00311	12405	584	523	0.896	0.042	HPA:001010	hpa	36	adrenal gland; glandular cells	2	TMEM176A,POLR2J,SPATA20,PAX6,LUC7L,JARID2,MGST1,FYN,AKAP8L,PTBP1,PIK3C2A,UBR2,HSD17B6,IFNGR1,BCLAF1,AIFM2,RETSAT,FOXN3,NOP58,IL17RB,WAPAL,RPL18,PKN2,MYLK,YBX1,FGFR3,LAPTM4A,PYGM,WIPI1,WDR1,TCF3,ACADVL,MRVI1,FERMT2,CLASP1,MGLL,ENO1,SEC31B,UNG,ACACB,TRAF4,NT5C2,GPC4,GPR137B,FBLN1,ARAF,NEBL,ADCYAP1R1,SLC1A3,OPHN1,LRRC16A,PGM1,EPB41L2,COL5A3,ITGB5,BCKDHB,KAT6A,FAT1,HADHA,CPNE3,HSD17B14,MT3,SH3BP2,COQ…
TRUE	0.00317	7559	584	338	0.579	0.045	HPA:008020_01	hpa	341	cervix, uterine; squamous epithelial cells[Uncertain,Low]	3	TMEM176A,LUC7L,JARID2,MGST1,AKAP8L,PTBP1,PIK3C2A,UBR2,BCLAF1,SH3YL1,RETSAT,FOXN3,NOP58,WAPAL,RPL18,PKN2,YBX1,LAPTM4A,WIPI1,WDR1,TCF3,ACADVL,MRVI1,FERMT2,CLASP1,MGLL,SEC31B,UNG,ACACB,GPR137B,ARAF,LRRC16A,PGM1,EPB41L2,COL5A3,KAT6A,FAT1,HADHA,SH3BP2,COQ9,SMOX,SNX5,GNPTG,ITGA6,HNRNPC,EZR,COMT,NUP188,CRAT,SORBS1,ABLIM1,MKNK2,SEC14L2,PRODH,TRIOBP,CYB5R3,SRSF5,ACIN1,PABPN1,ARHGAP5,NFATC4,PLTP,MAPRE1,SNT…
TRUE	0.00323	8189	584	363	0.622	0.044	HPA:023020_01	hpa	159	lymph node; non-germinal center cells[Uncertain,Low]	3	TMEM176A,LUC7L,JARID2,MGST1,FYN,AKAP8L,PTBP1,PIK3C2A,UBR2,BCLAF1,SH3YL1,RETSAT,FOXN3,NOP58,WAPAL,YBX1,LAPTM4A,WIPI1,WDR1,TCF3,ACADVL,MRVI1,FERMT2,MGLL,ENO1,ANO8,SEC31B,UNG,ACACB,GPC4,GPR137B,ARAF,NEBL,LRRC16A,EPB41L2,ITGB5,BCKDHB,KAT6A,FAT1,HADHA,SH3BP2,ASAP3,COQ9,SMOX,SNX5,HEPH,GNPTG,HNRNPC,EZR,COMT,ABLIM1,MKNK2,SEC14L2,PRODH,TIMP3,HIF1A,SRSF5,ACIN1,PABPN1,PNN,NFATC4,PLTP,SLCO4A1,MAPRE1,CST3,SMC…
TRUE	0.00326	9544	584	416	0.712	0.044	HPA:035020	hpa	63	skin 1; fibroblasts	2	TMEM176A,PAX6,LUC7L,JARID2,MGST1,FYN,AKAP8L,PTBP1,PIK3C2A,ATP1A2,UBR2,HSD17B6,BCLAF1,NOP58,IL17RB,WAPAL,PKN2,MYLK,YBX1,FGFR3,LAPTM4A,PYGM,WIPI1,WDR1,TCF3,ACADVL,MRVI1,FERMT2,MGLL,ENO1,SEC31B,GPR137B,FBLN1,ARAF,NEBL,SLC1A3,OPHN1,LRRC16A,PGM1,EPB41L2,ITGB5,BCKDHB,KAT6A,FAT1,HADHA,MT3,SH3BP2,COQ9,SMOX,GNPTG,ITGA6,HNRNPC,EZR,COMT,CRAT,SORBS1,ABLIM1,PRTFDC1,MKNK2,SEC14L2,PRODH,TRIOBP,TIMP3,CYB5R3,BRD1…
TRUE	0.00334	12354	584	521	0.892	0.042	HPA:044020	hpa	243	testis; cells in seminiferous ducts	2	TMEM176A,POLR2J,SPATA20,PAX6,LUC7L,JARID2,MGST1,FYN,AKAP8L,PTBP1,PIK3C2A,ATP1A2,UBR2,HSD17B6,IFNGR1,BCLAF1,SH3YL1,AIFM2,RETSAT,FOXN3,NOP58,IL17RB,WAPAL,RPL18,PKN2,MYLK,YBX1,FGFR3,LAPTM4A,PYGM,WIPI1,WDR1,TCF3,ACADVL,MRVI1,FERMT2,CLASP1,MGLL,ENO1,ANO8,SEC31B,UNG,ACACB,TRAF4,NT5C2,GPC4,GPR137B,FBLN1,ARAF,NEBL,SLC1A3,OPHN1,LRRC16A,PGM1,EPB41L2,COL5A3,ITGB5,BCKDHB,KAT6A,FAT1,HADHA,CPNE3,MT3,SH3BP2,COQ…
TRUE	0.00337	11583	584	493	0.844	0.043	HPA:008000	hpa	341	cervix, uterine	1	TMEM176A,PAX6,LUC7L,JARID2,MGST1,FYN,AKAP8L,PTBP1,PIK3C2A,UBR2,HSD17B6,BCLAF1,SH3YL1,RETSAT,FOXN3,NOP58,IL17RB,WAPAL,RPL18,PKN2,MYLK,YBX1,FGFR3,LAPTM4A,PYGM,WIPI1,WDR1,TCF3,ACADVL,MRVI1,FERMT2,CLASP1,MGLL,ENO1,SEC31B,UNG,ACACB,GPC4,GPR137B,FBLN1,ARAF,NEBL,SLC1A3,OPHN1,LRRC16A,PGM1,EPB41L2,COL5A3,ITGB5,BCKDHB,KAT6A,FAT1,HADHA,CPNE3,MT3,SH3BP2,COQ9,SMOX,SNX5,GNPTG,ITGA6,HNRNPC,EZR,COMT,NUP188,CRAT,…
TRUE	0.00339	8219	584	364	0.623	0.044	HPA:047010_02	hpa	72	urinary bladder; urothelial cells[Uncertain,Medium]	4	TMEM176A,JARID2,MGST1,AKAP8L,PTBP1,PIK3C2A,UBR2,BCLAF1,SH3YL1,RETSAT,NOP58,IL17RB,WAPAL,RPL18,PKN2,YBX1,LAPTM4A,WIPI1,WDR1,TCF3,ACADVL,MRVI1,FERMT2,ENO1,UNG,ACACB,TRAF4,NT5C2,GPC4,GPR137B,ARAF,OPHN1,LRRC16A,BCKDHB,HADHA,CPNE3,HSD17B14,SH3BP2,COQ9,SMOX,SNX5,GNPTG,ITGA6,HNRNPC,EZR,COMT,NUP188,CRAT,SORBS1,ABLIM1,SEC14L2,PRODH,TRIOBP,TIMP3,HIF1A,SRSF5,ACIN1,PABPN1,PNN,NFATC4,PLTP,MAPRE1,SNTA1,CST3,SM…
TRUE	0.00339	2693	584	135	0.231	0.05	HPA:015010_03	hpa	203	fallopian tube; glandular cells[Uncertain,High]	5	AKAP8L,PTBP1,BCLAF1,WDR1,UNG,TRAF4,ARAF,LRRC16A,EPB41L2,SH3BP2,COQ9,SMOX,HNRNPC,EZR,PABPN1,PNN,SLCO4A1,MAPRE1,RBL2,EIF3J,SNRNP70,HNRNPUL1,CARD8,HSPB1,RASSF4,LUC7L3,SLC9A3R1,PHF12,PPP6R3,SASH1,GNAI2,GPD2,ASB3,DARS,ECE1,ABCD3,PRDX6,SYF2,PPP1R8,PKD2,HSDL2,KDM3B,ZNF644,BBS2,SOX9,RHOJ,CANX,SAFB2,MCCC2,IQCA1,RBM38,C14ORF159,AGO4,MSI1,PNPLA8,PHF11,ITM2B,NEK1,RMDN3,HNRNPD,PTGR2,ANP32A,PML,SCRN2,PELP1,HDG…
TRUE	0.00394	12905	584	540	0.925	0.042	HPA:019020	hpa	115	kidney; cells in tubules	2	TMEM176A,POLR2J,SPATA20,PAX6,LUC7L,JARID2,MGST1,FYN,AKAP8L,PTBP1,PIK3C2A,UBR2,HSD17B6,IFNGR1,BCLAF1,SH3YL1,RETSAT,FOXN3,NOP58,IL17RB,WAPAL,RPL18,PKN2,MYLK,YBX1,HYAL2,FGFR3,LAPTM4A,PYGM,WIPI1,WDR1,TCF3,ACADVL,MRVI1,FERMT2,CLASP1,MGLL,ENO1,ANO8,SEC31B,UNG,ACACB,TRAF4,NT5C2,GPC4,GPR137B,FBLN1,ARAF,NEBL,ADCYAP1R1,SLC1A3,LRRC16A,PGM1,EPB41L2,COL5A3,ITGB5,BCKDHB,KAT6A,FAT1,HADHA,CPNE3,HSD17B14,MT3,SH3B…
TRUE	0.00394	7555	584	337	0.577	0.045	HPA:040010	hpa	96	soft tissue 2; adipocytes	2	TMEM176A,POLR2J,PAX6,JARID2,FYN,AKAP8L,PTBP1,ATP1A2,UBR2,HSD17B6,BCLAF1,NOP58,IL17RB,WAPAL,MYLK,YBX1,FGFR3,LAPTM4A,PYGM,WIPI1,WDR1,TCF3,ACADVL,MRVI1,FERMT2,MGLL,ENO1,SEC31B,ACACB,NT5C2,FBLN1,NEBL,SLC1A3,OPHN1,LRRC16A,PGM1,EPB41L2,ITGB5,BCKDHB,FAT1,CPNE3,MT3,SH3BP2,COQ9,SMOX,HEPH,GNPTG,ITGA6,HNRNPC,EZR,COMT,CRAT,SORBS1,MKNK2,SEC14L2,TRIOBP,CYB5R3,BRD1,MLC1,HIF1A,ACIN1,PABPN1,PNN,SLCO4A1,MAPRE1,CST…
TRUE	0.00395	12394	584	522	0.894	0.042	HPA:044010	hpa	243	testis; Leydig cells	2	TMEM176A,POLR2J,SPATA20,PAX6,LUC7L,JARID2,MGST1,FYN,AKAP8L,PTBP1,PIK3C2A,ATP1A2,UBR2,HSD17B6,IFNGR1,BCLAF1,RETSAT,FOXN3,NOP58,IL17RB,WAPAL,PKN2,MYLK,YBX1,HYAL2,FGFR3,LAPTM4A,PYGM,WIPI1,WDR1,TCF3,ACADVL,MRVI1,FERMT2,CLASP1,MGLL,ENO1,SEC31B,UNG,ACACB,NT5C2,GPC4,GPR137B,FBLN1,ARAF,NEBL,ADCYAP1R1,SLC1A3,OPHN1,LRRC16A,PGM1,EPB41L2,COL5A3,C1QTNF3,ITGB5,BCKDHB,KAT6A,FAT1,HADHA,CPNE3,HSD17B14,MT3,SH3BP2,…
TRUE	0.00413	2937	584	145	0.248	0.049	HPA:026010_10	hpa	185	ovary; follicle cells[Supportive,Not detected]	1	PAX6,MGST1,AKAP8L,UBR2,HSD17B6,BCLAF1,NOP58,FGFR3,PYGM,WIPI1,TCF3,ACADVL,ENO1,NEBL,SLC1A3,LRRC16A,MT3,COQ9,HNRNPC,EZR,COMT,CRAT,SORBS1,MKNK2,BRD1,ACIN1,PNN,MAPRE1,RBL2,CTSH,FAH,DECR1,SNRNP70,PDCD5,CARD8,GCDH,PON2,HSPB1,PTPRZ1,RBM28,AEBP1,DHX58,LUC7L3,SLC9A3R1,ALDOC,CPE,CPT1A,SLC1A2,TPD52L1,NR2E1,VEGFA,NCBP2,DARS,SCP2,ACADM,CNN3,HSDL2,RBM25,ALDH6A1,KDM3B,EPHX2,ECHDC2,PDS5A,ACO1,ACADS,PKN1,ADCK4,GL…
TRUE	0.00419	3752	584	180	0.308	0.048	HPA:007040_02	hpa	170	cerebral cortex; neuropil[Uncertain,Medium]	4	FYN,PIK3C2A,ATP1A2,UBR2,IFNGR1,GPM6B,WAPAL,FGFR3,LAPTM4A,WDR1,ACADVL,MGLL,ENO1,GPC4,ADCYAP1R1,SLC1A3,FAT1,MT3,SMOX,GNPTG,SORBS1,ABLIM1,PRODH,HIF1A,PABPN1,ARHGAP5,PNN,SLCO4A1,CST3,CDH20,METRN,PIEZO1,ACSBG1,DCTN6,SGTA,PTPRZ1,TMEM176B,ALDOC,RAB34,CPE,WFS1,PPP6R3,SLC1A2,CDK2AP1,NR2E1,GNAI2,SLC35F5,GPD2,ASB3,SLC1A4,DOCK7,F3,SYF2,PKD2,HSDL2,PPP1R3C,ENY2,CLU,SORBS3,GJB6,POLR3GL,PDS5A,ITPR2,PKN1,SLC12A4,…
TRUE	0.00423	8519	584	375	0.642	0.044	HPA:029010	hpa	76	placenta; decidual cells	2	TMEM176A,SPATA20,PAX6,LUC7L,JARID2,MGST1,FYN,AKAP8L,PTBP1,PIK3C2A,UBR2,BCLAF1,FOXN3,NOP58,IL17RB,RPL18,MYLK,FGFR3,LAPTM4A,WIPI1,WDR1,TCF3,ACADVL,MGLL,ENO1,UNG,ACACB,GPC4,GPR137B,FBLN1,ARAF,NEBL,SLC1A3,LRRC16A,PGM1,EPB41L2,ITGB5,KAT6A,FAT1,HADHA,CPNE3,HSD17B14,MT3,COQ9,SMOX,HEPH,GNPTG,ITGA6,HNRNPC,EZR,NUP188,CRAT,SORBS1,ABLIM1,PRTFDC1,MKNK2,SEC14L2,PRODH,TRIOBP,CYB5R3,BRD1,MLC1,ABHD4,HIF1A,ACIN1,P…
TRUE	0.00424	578	584	37	0.063	0.064	HPA:022010_13	hpa	224	lung; macrophages[Supportive,High]	6	PTBP1,WIPI1,WDR1,ACADVL,COQ9,HNRNPC,RBL2,CTSH,DECR1,ASAH1,HNRNPUL1,PPP6R3,VEGFA,GPD2,HMGCL,PPP1R8,HSDL2,RBM25,CANX,APPL2,MARCH7,RMDN3,HNRNPD,PELP1,NTRK2,PPP4C,HNRNPU,UBE2L6,ALDH4A1,HMGB2,ATP5I,RELA,EWSR1,NELFA,RXRA,HMGB1,HMGN1
TRUE	0.00447	1745	584	92	0.158	0.053	HPA:017010_03	hpa	383	heart muscle; myocytes[Uncertain,High]	5	JARID2,AKAP8L,BCLAF1,WDR1,ACADVL,CLASP1,UNG,NEBL,COQ9,SMOX,HNRNPC,SORBS1,ABLIM1,SLCO4A1,METRN,DECR1,ASAH1,HNRNPUL1,GCDH,HSPB1,RBM28,TMEM176B,LUC7L3,PHF12,ASB3,DOCK7,ACADM,ABCD3,SYF2,RCOR3,HSDL2,SORBS3,GJB6,FKBP9,CNTFR,ACADS,ITPR2,PCNXL4,SAFB2,CKMT2,MCCC2,SLC41A1,C14ORF159,IL6ST,MSI1,PELP1,HDGF,SFXN5,SPAG16,GBAS,TMEM47,NACC2,SAP18,GJA1,HNRNPU,ACSS1,AASDH,RAB28,S100A1,CHTOP,MYL3,DVL3,HMGB2,RANBP3L,…
TRUE	0.00452	6330	584	287	0.491	0.045	HPA:039040	hpa	223	soft tissue 1; peripheral nerve	2	PAX6,MGST1,FYN,PTBP1,PIK3C2A,ATP1A2,UBR2,IFNGR1,FOXN3,NOP58,IL17RB,PKN2,MYLK,YBX1,FGFR3,LAPTM4A,PYGM,WIPI1,ACADVL,MRVI1,ENO1,SEC31B,NT5C2,NEBL,SLC1A3,OPHN1,LRRC16A,PGM1,EPB41L2,ITGB5,FAT1,CPNE3,HSD17B14,MT3,SH3BP2,SMOX,ITGA6,EZR,COMT,CRAT,SORBS1,ABLIM1,PRTFDC1,MKNK2,TRIOBP,MLC1,SRSF5,ZFYVE21,NFATC4,PLTP,MAPRE1,CST3,BEX4,SETD6,METRN,RBL2,ACSBG1,CTSH,FAH,SCG3,DECR1,ASAH1,SNRNP70,SGTA,PDCD5,AKT2,HNR…
[truncated: 745 more rows]

## Sheet: blue
significant	p.value	term.size	query.size	overlap.size	recall	precision	term.id	domain	subgraph.number	term.name	relative.depth	intersection
[truncated: 1,480 more rows]

## Sheet: brown
significant	p.value	term.size	query.size	overlap.size	recall	precision	term.id	domain	subgraph.number	term.name	relative.depth	intersection
[truncated: 1,048 more rows]

[truncated: 20 more sheets: cyan, darkgreen, darkred, darkturquoise, green, greenyellow, grey60, lightcyan, lightgreen, lightyellow, magenta, midnightblue, pink, purple, red, royalblue, salmon, tan, turquoise, yellow]
